# Supplementary material for: Transcriptional analysis of murine biliary atresia identifies macrophage heterogeneity and subset-specific macrophage functions
Source: Front Immunol. 2025 Jan 30;16:1506195. doi: 10.3389/fimmu.2025.1506195 (PMC11821939; doi:10.3389/fimmu.2025.1506195)
Supplement: Supplementary file 2 [file Table2.xlsx]

## Sheet: saline_clusters_v2
Highly variable genes that define saline clusters as identified by ANOVA-based filtering and K-means clustering.
id	cluster	M01_Liver_Saline_Ly6cMHCIII_01	M01_Liver_Saline_Ly6cMHCIII_02	M01_Liver_Saline_Ly6cMHCIII_03	M01_Liver_Saline_Ly6cMHCIII_04	M01_Liver_Saline_Ly6c_01	M01_Liver_Saline_Ly6c_02	M01_Liver_Saline_Ly6c_03	M01_Liver_Saline_Ly6c_04	M01_Liver_Saline_MHCII_01	M01_Liver_Saline_MHCII_02	M01_Liver_Saline_MHCII_03	M01_Liver_Saline_MHCII_04	M01_Liver_Saline_neg_01	M01_Liver_Saline_neg_03	M01_Liver_Saline_neg_04
ENSMUSG00000001847	1	495.1	477.64	487.39	437.27	473.68	432.86	501.04	435.1	441.43	423.21	416	453.11	365.12	374.81	398.85
ENSMUSG00000004655	1	61.05	122.07	141.09	105.63	4.25	9.14	5	1.76	4.32	4.91	3.85	12.79	31.36	10.94	4.01
ENSMUSG00000005034	1	180.8	164.45	171.02	182.52	60.52	71.85	86.29	66.08	159.89	165.78	121.58	149.91	160.42	98.98	130.39
ENSMUSG00000005397	1	25.52	45.42	41.35	35.5	0	0	0.92	3.3	3.7	3.76	1.28	7.61	5.75	9.65	1.67
ENSMUSG00000005871	1	135.09	128.49	112.22	149.84	102.91	82.74	94.87	101.29	107.18	122.77	101.83	121.68	95.24	100.01	93.45
ENSMUSG00000006273	1	474.81	405.37	426.18	475.92	375.67	410.87	365.57	393.59	452.71	446.28	395.16	399.72	354.91	276.86	241.98
ENSMUSG00000006386	1	8.23	19.45	22.76	25.1	1.79	2.29	0	1.65	1.59	0.63	1.38	0	2.23	0	0.89
ENSMUSG00000006435	1	15.61	16.51	12.39	21.54	0	1.09	2.58	0	9.78	7.2	7.01	8.14	21.26	4.25	13.13
ENSMUSG00000008575	1	7.39	17.85	15.93	14.36	0	0	1.92	2.89	0	0.63	2.27	4.33	0	0	4.34
ENSMUSG00000009291	1	168.37	171.32	144.39	138.71	120.66	96.02	78.95	87.76	112.21	147.09	125.14	132.68	88.08	129.74	112.92
ENSMUSG00000009654	1	21.97	60.05	65.08	61.49	2.93	2.4	5.25	0.83	1.67	8.77	1.48	6.98	0.7	12.23	6.68
ENSMUSG00000011263	1	18.23	19.54	12.31	16.46	1.51	0	0	0	12.25	6.68	6.72	0.95	2.58	0	0
ENSMUSG00000013076	1	19.73	19.63	20.83	24.37	5.38	2.61	0	0	1.41	2.92	5.04	7.72	15.62	7.98	2.11
ENSMUSG00000015468	1	10	6.96	14.96	10.81	0	0	0.67	3.2	0.97	0	1.38	0.95	4.58	15.7	5.34
ENSMUSG00000017446	1	11.59	16.78	14.08	15.41	0	0	0	0	2.29	0.63	0.2	2.22	2.47	6.18	1.22
ENSMUSG00000018593	1	89.37	131.52	111.09	116.6	0.66	31.68	0.75	15.49	18.25	22.65	13.83	16.7	18.09	25.87	47.17
ENSMUSG00000019647	1	6.54	11.15	11.5	18.24	0	2.07	0	0.93	0.09	4.18	0	2.43	2.47	6.44	0
ENSMUSG00000019843	1	75.16	84.41	77.87	89.08	41.45	50.3	44.27	40.89	80.56	52.72	69.53	72.1	55.31	71.44	70.98
ENSMUSG00000019846	1	3.93	10.8	11.34	10.73	0	2.72	0	0	0	0	0	0	4.46	0	0.45
ENSMUSG00000020154	1	67.68	105.2	114.95	107.56	7.55	11	7.67	10.12	5.73	6.99	4.15	7.61	19.38	1.29	5.34
ENSMUSG00000020176	1	10.66	13.83	18.58	7.02	2.93	3.81	0	1.96	5.46	2.61	0.89	0	0	0	0.56
ENSMUSG00000020357	1	39.64	86.82	74.65	94.41	3.87	2.5	0.67	7.85	5.38	2.92	2.77	5.39	3.05	8.75	0
ENSMUSG00000020671	1	262.51	261.17	217.75	221.98	173.06	133.04	122.55	125.24	223.8	198.45	204.45	214.61	182.03	157.8	183.57
ENSMUSG00000020674	1	22.81	28.91	24.7	30.42	0	1.74	1.75	0	0.97	2.71	0.69	0	0	0	5.45
ENSMUSG00000021474	1	51.32	44.61	49.55	49.06	17.18	10.89	11.17	9.6	52.98	27.04	39.51	29.81	42.63	14.8	23.59
ENSMUSG00000021759	1	19.26	28.11	29.2	36.63	8.97	0.11	3.58	4.44	10.49	6.26	9.78	18.71	0.23	12.61	2.45
ENSMUSG00000021796	1	25.33	41.76	42.07	35.18	0	0	0	0	22.83	22.34	30.42	12.16	10.69	10.81	13.46
ENSMUSG00000021944	1	4.58	15.44	10.7	10.01	0	0	0	0	0	1.04	1.28	5.29	0.47	1.93	1.89
ENSMUSG00000022579	1	3.83	21.33	23.81	18.07	0	1.2	0	1.24	3.7	0.84	0	4.65	0	1.8	0
ENSMUSG00000022623	1	9.44	18.47	18.66	17.43	0	5.55	1.17	4.54	1.15	4.49	0	4.44	8.81	4.38	5.23
ENSMUSG00000022893	1	12.9	21.5	16.57	29.21	0	7.19	0	1.03	0.53	4.07	1.38	1.59	12.68	12.87	8.46
ENSMUSG00000024065	1	50.48	85.48	76.02	89.65	0	0.87	0	4.65	16.92	12.74	3.06	5.18	3.99	7.21	6.01
ENSMUSG00000024140	1	52.26	99.22	93.23	76.17	4.06	10.02	11	10.12	17.1	29.65	20.84	24.74	24.66	38.23	13.46
ENSMUSG00000024440	1	10.66	14.37	18.1	8.39	1.13	0	0	2.68	0	0	0	0.11	0	0	0.11
ENSMUSG00000024754	1	90.4	83.96	86.72	100.3	44.94	53.13	40.68	46.36	46.45	56.16	39.9	52.54	49.8	31.15	35.71
ENSMUSG00000024811	1	262.69	264.03	266.82	311.63	265.78	219.04	227.68	258.54	231.2	287.08	214.42	243.79	181.33	137.34	183.57
ENSMUSG00000024962	1	17.76	17.49	13.76	23.72	3.21	1.85	4	3.92	8.46	13.57	12.64	9.51	15.97	11.2	13.46
ENSMUSG00000025203	1	131.81	148.3	127.98	149.28	91.77	65.1	61.28	62.47	138.12	129.34	135.01	92.5	109.57	100.52	112.26
ENSMUSG00000025279	1	128.07	124.3	113.18	176.23	3.21	6.42	7.25	3.82	54.47	40.5	27.06	65.44	31.36	25.87	33.6
ENSMUSG00000025544	1	215.67	271.88	293.29	243.85	148.32	156.44	134.14	95.51	203.7	213.28	199.51	207.63	184.03	147.38	185.24
ENSMUSG00000025579	1	276.72	243.69	222.02	216.25	112.82	122.26	115.21	96.02	193.92	201.48	142.82	213.98	172.87	167.33	130.95
ENSMUSG00000025608	1	5.8	15.17	8.37	15.09	1.61	3.37	0	0	1.94	1.36	1.09	0.95	0	3.99	0
ENSMUSG00000025867	1	17.76	15.26	16.81	19.93	7.36	0.98	0	3.1	10.49	8.35	3.56	17.76	10.33	2.32	0
ENSMUSG00000025964	1	21.22	54.97	32.66	45.75	0	6.53	3.08	0	7.23	15.03	7.21	2.22	12.92	10.04	24.48
ENSMUSG00000026276	1	268.02	281.88	276.64	304.29	222.06	180.72	191.08	181.72	244.78	280.19	232.59	269.06	212.1	174.41	221.84
ENSMUSG00000026594	1	9.26	17.04	20.27	17.03	2.27	0	3.08	3.2	7.32	9.71	8.3	6.66	9.4	12.23	8.68
ENSMUSG00000026814	1	125.74	146.07	147.21	148.07	17.94	29.72	20.34	13.53	66.99	77.77	58.86	56.56	57.43	105.03	55.74
ENSMUSG00000026921	1	13.37	20.52	27.11	19.69	0	6.53	8.75	1.86	2.29	2.92	1.38	1.27	8.69	0.39	1
ENSMUSG00000027030	1	16.36	25.88	27.27	23.4	2.64	0	1.08	0	16.66	12.74	13.33	18.08	2.47	5.28	9.01
ENSMUSG00000027519	1	91.15	83.61	96.29	85.21	66	82.41	71.78	84.25	83.03	65.04	69.93	74.64	52.03	35.91	42.94
ENSMUSG00000027562	1	17.76	18.74	23.65	23.8	0	1.31	4.75	0	15.51	11.27	13.63	6.66	4.7	0.39	1.22
ENSMUSG00000027803	1	10.1	11.87	17.13	11.86	0	4.35	0	0	0	5.74	4.54	2.54	0	0	0
ENSMUSG00000027875	1	21.31	33.1	28.48	15.01	3.68	0	0	0	12.16	24.74	6.32	14.48	10.92	8.88	7.12
ENSMUSG00000027931	1	19.63	34.26	36.44	18.8	0	0.44	0	0	4.41	8.77	3.16	3.7	18.2	7.34	3.56
ENSMUSG00000028517	1	49.92	69.15	68.21	85.05	0	0.22	3.33	0.1	32.97	26.31	22.22	22.2	9.98	7.98	5.23
ENSMUSG00000028763	1	71.89	99.13	120.18	107.24	0.85	15.46	4.09	6.61	5.11	6.68	3.26	1.9	9.28	8.5	5.45
ENSMUSG00000028776	1	17.11	21.86	17.54	17.27	2.64	0	1.75	0	0.44	0.52	0	0	1.53	5.15	0.89
ENSMUSG00000028907	1	41.41	50.24	43.12	40.99	32.48	20.47	20.01	20.65	41.69	36.64	36.05	34.78	32.41	23.04	36.49
ENSMUSG00000029012	1	26.92	25.88	26.63	27.84	9.72	11	15.01	9.09	11.37	20.67	11.16	25.69	7.28	6.18	12.79
ENSMUSG00000029710	1	6.92	16.24	15.69	21.06	1.51	0.54	0	0	0	0	0	0	6.93	0	1
ENSMUSG00000030516	1	9.91	20.34	19.47	23.97	6.04	0	0	0	5.73	2.3	0.3	0.95	4.58	0.77	1.11
ENSMUSG00000030551	1	5.89	22.49	12.63	14.93	0	0	2.42	3.82	3.17	0	0	0.11	0	0	2.78
ENSMUSG00000031196	1	4.58	33.64	29.12	35.67	0	3.05	1.58	0	4.58	1.25	1.98	2.33	5.4	5.02	0
ENSMUSG00000031502	1	72.26	86.2	91.14	64.31	16.14	16.22	14.59	10.43	2.12	5.01	2.47	6.66	18.56	14.42	24.36
ENSMUSG00000031503	1	26.08	65.49	53.33	53.74	0	3.48	4.92	10.22	5.02	5.74	5.43	3.17	6.46	10.55	19.8
ENSMUSG00000031523	1	69.65	64.78	53.09	71.98	0	0.98	5.34	0	38.87	30.48	54.02	31.61	13.62	29.48	18.25
ENSMUSG00000032035	1	83.2	81.38	86.39	71.49	5.95	11.1	21.59	23.75	36.58	55.12	33.58	29.07	44.98	28.32	26.81
ENSMUSG00000032125	1	10.94	21.24	21.16	17.83	3.97	1.09	0	1.34	3	0	0	1.9	3.64	0	0
ENSMUSG00000032216	1	26.92	33.01	31.94	37.04	0	15.35	5.34	9.6	8.2	16.91	15.6	5.29	32.77	22.65	36.49
ENSMUSG00000032328	1	157.06	173.1	155.65	152.35	143.04	140.44	160.98	154.36	151.61	152.94	138.47	129.4	128.83	121.12	114.82
ENSMUSG00000032468	1	77.69	80.66	91.14	76.01	45.13	26.02	34.1	34.59	73.87	55.33	74.67	51.49	57.19	28.83	38.49
ENSMUSG00000032548	1	32.81	39.26	41.75	29.37	5.19	6.42	0.5	2.58	17.19	11.69	3.06	9.94	0	0	0.89
ENSMUSG00000032679	1	7.95	13.56	10.38	14.52	0	1.09	0	0	2.56	1.46	9.09	4.12	9.16	7.08	0
ENSMUSG00000032932	1	49.36	52.65	65.32	56	19.64	25.69	21.84	20.75	31.73	44.68	38.52	48.31	35.58	35.91	25.59
ENSMUSG00000033032	1	5.05	12.4	8.04	8.47	0	2.4	1.17	0	3.61	3.76	0	0	9.04	5.15	10.35
ENSMUSG00000033149	1	6.36	13.21	9.89	11.22	0	3.92	4.25	0	0	1.46	2.67	0	0	0	0
ENSMUSG00000033191	1	8.6	25.25	32.74	12.91	0	5.33	1.58	0.72	1.76	0	2.27	0	3.41	1.29	5.01
ENSMUSG00000033192	1	160.14	134.2	140.93	144.92	76.66	86.88	100.46	84.15	131.16	118.28	105.78	138.81	109.92	108.25	152.31
ENSMUSG00000033565	1	13.84	13.92	14.64	12.27	0	0.54	0	4.96	2.2	4.8	8.59	10.36	0.47	0	3.67
ENSMUSG00000034037	1	9.91	11.06	18.74	13.8	0	1.2	2.5	0	0	0	2.86	0	8.81	5.66	0
ENSMUSG00000034911	1	26.74	24.89	42.96	16.54	0	0	0.75	0.93	2.47	8.56	6.42	9.3	0	7.21	0
ENSMUSG00000035133	1	35.99	52.56	50.28	43.09	1.79	13.17	11.67	12.39	45.75	53.03	25.78	35.63	37.46	18.41	26.26
ENSMUSG00000035629	1	67.5	74.24	72.48	66.81	48.91	33.53	51.6	48.22	66.28	53.03	53.04	54.23	50.26	58.05	65.64
ENSMUSG00000036256	1	62.64	88.07	72.64	73.11	0	3.48	2.67	6.19	4.23	13.47	2.47	5.18	12.33	10.55	12.13
ENSMUSG00000036862	1	11.78	15.53	14.56	17.19	0	1.63	0	0	3	7.83	5.63	2.22	0	6.18	10.57
ENSMUSG00000037217	1	17.11	21.33	34.27	19.85	0	3.48	0	0	6.96	12.42	10.67	17.34	6.93	11.97	12.13
ENSMUSG00000037325	1	18.14	15.08	12.07	11.22	0	1.74	3.75	1.86	6.08	5.01	7.41	10.04	4.35	10.81	3
ENSMUSG00000037712	1	5.8	13.38	19.06	11.86	0	0.87	0	0	0.26	2.51	6.02	0.53	6.93	0	5.12
ENSMUSG00000038007	1	24.77	46.93	33.3	35.67	0	0.76	1.67	2.89	4.67	2.61	6.12	5.92	0	0	3.56
ENSMUSG00000038116	1	116.39	128.67	95.73	119.58	69.02	61.62	65.03	75.17	120.05	92.91	88.79	101.07	81.03	91.26	100.46
ENSMUSG00000038214	1	17.01	15.97	16.09	16.14	3.59	3.59	6.25	6.3	14.98	10.75	9.68	9.51	12.45	10.17	19.14
ENSMUSG00000038305	1	15.61	20.79	13.03	26.06	0	0	0	0	14.19	16.29	16.2	8.46	11.98	0	0.56
ENSMUSG00000039167	1	13.74	27.84	26.47	26.79	6.51	4.46	9.25	0.83	1.5	2.19	0	3.38	3.76	0	0
ENSMUSG00000039304	1	15.05	12.49	15.61	13.8	0	4.57	3.08	7.54	11.72	7.93	5.93	7.61	0	10.04	5.01
ENSMUSG00000039347	1	36.46	27.57	27.35	25.34	0	6.53	4.34	2.89	26	18.9	10.57	17.66	14.68	11.84	5.67
ENSMUSG00000039428	1	82.73	82.09	76.98	77.22	57.5	53.56	53.94	61.95	64.87	68.06	73.68	61	69.64	67.96	55.74
ENSMUSG00000039831	1	20.94	22.93	16.33	14.69	8.97	0	0.5	2.79	10.93	4.59	4.84	10.68	5.99	6.05	8.23
ENSMUSG00000040488	1	48.43	51.84	48.26	35.99	3.49	16.11	2.17	3.82	3.61	1.36	1.48	3.07	1.06	7.98	4.12
ENSMUSG00000040624	1	3.46	11.96	13.92	10.65	0	0	0	0	0.26	2.61	0	3.81	2.35	0	2.34
ENSMUSG00000040732	1	21.78	22.31	18.34	13.96	0	0	0.83	1.96	11.28	9.19	8.59	8.46	9.16	16.09	5.9
ENSMUSG00000040997	1	62.17	54.25	51.88	81.26	20.2	24.17	22.51	20.24	46.28	52.2	41.78	53.18	47.45	33.98	48.17
ENSMUSG00000041012	1	18.14	14.9	23.33	12.51	0	1.42	0	0	6.88	9.71	6.42	10.15	2.82	0	3.45
ENSMUSG00000041236	1	134.62	144.55	132.17	139.11	91.11	65.76	71.36	77.64	116	111.6	95.21	133.1	87.26	71.18	85.11
ENSMUSG00000041378	1	4.21	14.19	10.22	12.83	0	0	0	0	0	2.4	0	0.53	0	0	0
ENSMUSG00000041444	1	14.02	17.04	15.2	11.62	1.13	8.17	6.5	0.21	10.93	8.46	11.26	6.24	6.34	0.26	7.01
ENSMUSG00000041445	1	14.96	25.88	18.1	23.8	0	5.33	0	0	0	1.88	0	0	5.75	0	0.78
ENSMUSG00000041633	1	49.36	59.07	41.99	49.38	16.24	15.24	18.67	15.8	30.23	26.31	33.28	40.91	14.92	23.68	16.35
ENSMUSG00000044562	1	6.73	10.89	11.5	11.62	0	0	2.58	1.96	1.15	0.63	0.2	2.22	1.17	0.77	2.56
ENSMUSG00000045095	1	11.59	7.41	11.66	6.05	0	0	0	0	2.29	0.1	1.88	2.75	8.81	7.72	0.11
ENSMUSG00000045312	1	17.95	26.77	20.91	13.39	0	1.96	0.58	3.41	0	0	1.58	0.32	0	6.82	13.8
ENSMUSG00000045930	1	13.46	18.2	20.67	12.51	0	1.42	0	2.17	0	2.3	0	0	0	0.39	0.33
ENSMUSG00000045954	1	10.47	21.33	10.86	20.17	2.17	9.69	0	0	0	3.13	2.67	3.28	4.46	3.09	0
ENSMUSG00000047694	1	43.56	57.2	55.02	50.59	34.37	29.83	33.35	31.49	35.79	42.18	44.15	41.65	34.65	46.85	45.28
ENSMUSG00000047786	1	16.55	14.37	6.03	10.49	0	0	1	0.1	5.38	10.34	6.52	7.29	3.05	6.82	0
ENSMUSG00000047867	1	16.08	17.4	10.86	18.88	0	3.48	2.75	0.83	0	3.24	0	2.43	12.21	3.6	5.9
ENSMUSG00000048376	1	11.69	23.65	23.17	15.41	0	2.61	3.42	4.85	4.67	0	0	4.33	0	0	1.22
ENSMUSG00000049804	1	14.4	17.85	42.39	22.11	0.09	1.74	0	0	5.55	3.03	1.58	3.38	4.46	3.99	0.89
ENSMUSG00000050199	1	7.48	11.69	8.53	15.65	0	0.54	2.67	0	12.25	7.41	8.3	6.13	1.88	0	5.79
ENSMUSG00000050493	1	7.67	12.49	17.86	12.35	0	0	2.08	0	2.64	0.63	0.4	0	0	0	0.22
ENSMUSG00000050953	1	17.58	25.25	31.69	28	0	1.2	0	3.82	9.87	13.26	17.88	6.66	15.5	8.37	2.23
ENSMUSG00000051285	1	87.13	109.48	91.3	80.77	22	21.88	52.19	40.58	78.45	86.02	78.42	61.11	59.07	55.48	67.09
ENSMUSG00000051483	1	21.69	23.82	20.11	17.83	6.61	3.59	9.09	7.33	11.81	11.38	14.81	12.58	19.61	12.61	8.01
ENSMUSG00000052459	1	260.92	245.38	270.12	257.57	285.79	222.2	228.18	208.15	194.45	187.39	229.43	245.27	152.79	169.13	170.89
ENSMUSG00000052921	1	6.54	16.51	26.87	29.86	0.09	2.18	0	0	2.64	3.34	0.4	1.48	8.22	2.06	2
ENSMUSG00000053477	1	192.67	211.12	211.16	181.39	96.02	125.2	92.54	109.55	167.48	152.21	175.31	159	167.71	159.22	163.43
ENSMUSG00000053897	1	44.13	32.84	32.34	35.67	6.04	2.61	3.25	0.52	25.91	22.44	22.32	15.75	15.38	25.61	16.35
ENSMUSG00000054435	1	11.22	12.22	13.43	14.61	4.34	0	4	4.03	4.67	4.07	0	3.17	1.88	0	1.56
ENSMUSG00000056429	1	254.37	257.87	245.43	255.39	187.13	146.64	174.32	141.76	238.61	236.14	190.91	226.77	174.52	170.16	211.38
ENSMUSG00000056492	1	39.54	77	64.03	75.45	0.19	12.41	6.42	9.09	6.43	4.49	3.36	6.45	3.76	4.5	7.01
ENSMUSG00000058254	1	23.18	36.94	38.21	28.24	3.3	4.57	1.42	0	2.12	0	0	10.25	8.57	1.42	4.12
ENSMUSG00000058396	1	17.67	49.43	40.3	43.49	6.33	6.86	2.17	4.03	3.44	1.67	5.04	8.25	7.05	10.55	2.23
ENSMUSG00000058806	1	5.52	13.65	7.56	15.01	0	0	0	0	0	0	0	0	2.94	3.73	0
ENSMUSG00000059588	1	37.86	39.71	51.72	40.59	13.78	17.96	17.26	10.53	14.63	22.34	28.54	27.49	11.63	8.88	13.91
ENSMUSG00000059689	1	6.92	9.37	10.86	11.78	2.17	2.07	3.58	0.52	8.46	4.18	4.15	9.41	3.52	4.5	6.45
ENSMUSG00000061306	1	190.99	183.63	170.21	176.07	148.14	143.49	136.31	125.24	151.96	180.6	173.63	156.68	152.56	144.67	163.1
ENSMUSG00000061410	1	48.89	55.5	49.31	61.08	2.64	0	1.25	2.68	38.52	43.43	40.69	26.75	39.11	26.77	7.79
ENSMUSG00000062515	1	31.04	47.38	37.65	37.28	11.14	3.7	2.58	7.64	6.43	6.99	5.14	2.85	10.22	7.47	5.9
ENSMUSG00000062861	1	6.08	12.94	12.31	8.88	4.53	3.16	1.08	1.24	11.19	9.81	7.7	6.77	7.63	5.79	4.9
ENSMUSG00000062960	1	66.37	166.77	148.01	128.14	3.12	10.02	16.51	3.92	1.06	6.68	0.89	2.01	8.1	6.82	11.46
ENSMUSG00000063415	1	10.38	18.56	21.32	16.62	0	0.33	1	0	4.23	0	1.48	4.55	1.76	0	1.67
ENSMUSG00000064341	1	1696.66	1990.88	1677.28	1596.4	879.47	870.18	915.05	765.7	1681.98	1485.53	1242.47	1106.67	1416.34	1104.48	1099.64
ENSMUSG00000064345	1	1121.45	1323.27	1108.64	1171.08	455.45	533.45	534.89	424.36	1033.85	940.8	802.18	700.28	972.77	730.57	754.2
ENSMUSG00000064351	1	5577.42	5744.58	4909.33	5392.78	2818.07	3052.44	2815.51	2562.66	5093.54	4589.89	3656.31	3647.63	3853.6	3486.3	3440.67
ENSMUSG00000064363	1	775.37	950.92	838.12	847.5	384.08	479.34	455.11	355.18	763.78	672.61	563.46	591.08	652.39	576.37	555.05
ENSMUSG00000064370	1	2528.4	2856.5	2263.94	2490.3	1289.6	1365.2	1281.45	1036.42	2402.56	2194.88	1665.88	1594.67	2140.37	1693.08	1525.42
ENSMUSG00000067149	1	20.19	18.47	42.96	42.61	0	13.94	10.34	7.95	0	2.61	0.1	0	0	0	0
ENSMUSG00000073139	1	19.82	29.62	27.11	25.01	9.72	9.14	11.5	10.94	9.08	20.77	15.7	18.82	25.13	19.95	27.37
ENSMUSG00000074491	1	33.19	56.57	71.19	43.57	0.76	3.37	2.92	1.96	3.88	5.95	2.47	3.7	5.64	2.57	7.34
ENSMUSG00000076609	1	40.48	61.03	112.14	117.65	2.83	34.51	43.52	6.3	1.32	2.82	0	1.06	6.22	8.62	3
ENSMUSG00000076617	1	157.15	203.18	278.73	323.09	32.76	112.13	172.66	74.86	22.48	20.57	8.79	3.91	124.84	87.27	78.43
ENSMUSG00000082292	1	14.21	17.13	16.97	13.48	7.84	5.01	12.42	14.97	3.7	8.25	12.35	10.25	1.88	4.38	2.45
ENSMUSG00000107881	1	53.1	48.36	44.64	66.49	18.03	13.28	16.76	23.23	36.76	32.88	37.53	41.12	39.34	51.48	31.6
ENSMUSG00000000088	2	126.2	111.72	96.61	121.2	54	46.6	60.61	44.91	91.67	131.75	105.98	143.67	72.11	85.85	67.42
ENSMUSG00000000127	2	38.7	40.15	33.62	43.01	2.64	1.52	1.92	0.72	37.11	41.34	41.09	46.41	11.63	26.77	17.47
ENSMUSG00000000154	2	12.71	11.42	20.43	12.59	5	7.51	1.08	0	10.75	13.99	13.63	9.83	4.82	1.67	4.12
ENSMUSG00000000530	2	99.84	120.46	97.25	96.51	35.69	48.01	40.6	28.91	146.76	107.42	100.35	118.09	59.78	92.8	73.54
ENSMUSG00000000958	2	354.31	302.58	323.05	264.99	80.72	100.05	79.12	84.36	325.52	316.63	330.87	298.76	146.33	166.68	115.71
ENSMUSG00000001036	2	50.95	47.29	45.93	48.74	3.02	0	1.67	0	37.29	37.48	47.01	30.98	17.85	34.88	5.12
ENSMUSG00000001089	2	93.77	71.56	81.81	92.71	42.39	43.76	49.85	53.17	105.07	94.16	87.31	97.05	67.76	44.15	55.52
ENSMUSG00000001123	2	208.85	205.5	219.52	193.5	98.19	142.29	124.22	137.53	232.88	219.75	218.27	196.85	96.65	165.78	134.62
ENSMUSG00000001128	2	1796.88	1514.94	1563.78	1475.77	156.07	141.2	113.96	141.04	1756.29	1872.83	1790.13	2007.4	1232.31	791.45	679.32
ENSMUSG00000001211	2	248.11	251.72	232.31	206.09	25.87	28.85	15.42	18.28	276.42	237.91	282.77	203.62	139.87	142.87	120.49
ENSMUSG00000001249	2	35.52	31.05	25.26	23.08	3.3	0.54	1.25	0	27.94	33.51	26.47	26.96	11.63	13.9	4.12
ENSMUSG00000001348	2	440.78	347.01	361.74	310.1	26.15	15.35	28.1	8.57	412.43	380.52	377.29	340.31	132.83	150.08	125.94
ENSMUSG00000001418	2	143.69	146.51	155.09	180.18	83.75	101.36	82.78	56.37	153.02	160.56	135.41	208.27	96.89	117.39	103.36
ENSMUSG00000001552	2	305.32	247.52	252.51	222.14	19.54	32.66	24.51	9.29	259.59	239.58	246.72	217.78	125.9	139.01	115.26
ENSMUSG00000001674	2	32.63	47.47	37.97	31.95	16.81	18.83	6.92	23.23	35.79	36.75	41.09	39.96	23.25	33.47	20.8
ENSMUSG00000001942	2	56.09	51.31	49.15	54.47	8.78	18.51	19.42	33.14	42.22	46.56	39.8	41.44	34.29	27.03	31.04
ENSMUSG00000001999	2	195.48	203.8	182.68	160.17	32.86	38.65	36.1	29.12	180.96	196.57	195.95	250.13	80.45	108.5	58.74
ENSMUSG00000002103	2	456.39	469.17	445.64	433.8	60.52	90.36	92.62	54.1	442.4	414.97	471.8	439.9	226.19	288.83	183.9
ENSMUSG00000002108	2	192.39	169.18	149.7	147.18	16.33	11.43	14.59	8.36	182.02	171	177.68	201.92	42.87	126.65	38.16
ENSMUSG00000002222	2	249.7	245.29	282.91	368.28	172.78	157.53	165.24	141.76	265.14	286.87	310.32	318.64	174.4	196.42	226.85
ENSMUSG00000002289	2	19.91	17.22	22.36	8.55	0	0	0	0	17.54	13.88	18.17	17.66	8.81	4.25	10.79
ENSMUSG00000002319	2	90.49	73.97	80.28	73.19	27.57	20.47	34.76	15.38	80.04	84.25	64.3	67.03	60.13	44.66	49.29
ENSMUSG00000002332	2	167.34	119.21	133.93	134.59	72.42	61.84	66.61	46.05	156.99	145.21	121.38	172.11	90.19	83.66	74.76
ENSMUSG00000002393	2	43.1	52.56	46.17	24.53	19.35	21.45	14.34	10.22	57.38	57.94	54.32	34.46	17.03	31.15	20.58
ENSMUSG00000002602	2	2515.31	2386.71	2261.61	2246.69	212.15	211.97	222.76	189.98	2192.43	2203.76	2054.82	2114.91	789.09	1336.42	945.22
ENSMUSG00000002871	2	101.62	68.53	92.83	96.02	55.7	44.09	56.61	57.1	86.56	88.63	71.01	76.54	35.7	64.87	56.52
ENSMUSG00000002957	2	409.18	459.17	448.7	478.26	223.2	302.33	315.72	247.18	378.41	421.02	433.88	464.21	340.23	374.81	359.91
ENSMUSG00000003363	2	498.37	439.9	387.16	387	21.15	24.39	40.52	30.67	407.67	461.53	419.06	396.76	178.39	233.36	110.92
ENSMUSG00000003420	2	1861.1	1634.68	1706.48	1424.93	242.93	246.91	184.08	136.39	1664.79	1858.53	1657.88	1726.39	839.23	909.48	617.02
ENSMUSG00000003500	2	109.28	90.66	87.6	96.59	12.65	15.46	8	10.43	85.59	101.89	79.61	105.3	68.94	72.47	47.95
ENSMUSG00000003812	2	201.37	165.25	161.61	146.37	44	42.24	53.44	52.97	179.99	177.16	183.01	203.72	88.2	116.48	68.98
ENSMUSG00000003814	2	1159.03	1136.16	1095.45	1271.05	694.98	704.05	756.32	762.19	1348.62	1263.06	1025.98	1403.53	994.73	1051.97	1054.36
ENSMUSG00000003948	2	48.52	47.74	31.05	49.95	4.06	7.29	10.09	10.02	55.44	25.16	32.89	37.64	24.08	32.18	24.14
ENSMUSG00000004070	2	108.35	90.21	113.26	114.5	28.14	53.67	44.27	37.38	78.01	103.66	93.04	123.16	62.48	68.73	68.87
ENSMUSG00000004151	2	32.07	35.6	26.38	33.57	1.51	1.2	1.75	0	19.57	50.53	30.02	26.43	26.66	15.83	10.79
ENSMUSG00000004270	2	60.67	81.47	64.76	83.19	45.98	46.27	52.69	57.61	76.07	80.49	72.89	59.94	39.81	46.47	31.6
ENSMUSG00000004359	2	339.82	343.53	299.32	356.74	5.38	7.95	9	2.68	398.24	376.44	353.29	368.85	106.17	208	111.14
ENSMUSG00000004383	2	51.98	34.62	26.95	33.41	1.89	2.29	9.09	1.24	22.39	28.71	37.93	42.29	4.23	6.31	8.12
ENSMUSG00000004631	2	27.67	18.2	22.93	17.83	0	0	0	0	10.22	10.02	21.04	15.86	3.41	9.4	3.78
ENSMUSG00000004698	2	173.04	175.78	145.2	201.24	12.27	10.45	7.67	37.48	194.36	131.33	164.64	141.66	79.51	136.56	86.45
ENSMUSG00000004707	2	89.93	81.02	68.05	84.32	61.75	48.77	72.86	59.27	117.23	94.37	99.36	130.56	48.62	82.89	71.65
ENSMUSG00000004730	2	1314.31	1189.43	1176.45	1373.29	256.15	167.11	221.68	219.92	1248.13	1241.66	1121.39	1460.93	851.68	855.68	678.66
ENSMUSG00000004771	2	152.75	137.77	115.11	159.37	96.49	80.89	78.7	123.28	135.83	160.66	136	155.62	99.12	114.94	111.25
ENSMUSG00000004798	2	236.52	191.13	157.34	181.64	35.12	43.76	43.27	50.28	167.65	159.83	181.04	186.91	114.74	152.27	75.32
ENSMUSG00000004814	2	387.78	367.71	295.7	366.99	41.83	40.83	43.68	18.69	392.95	352.43	350.72	437.15	229.01	187.02	107.58
ENSMUSG00000005089	2	107.98	98.42	72.96	82.39	0	1.2	0	0	110.27	108.47	89.09	87.11	11.74	32.05	18.58
ENSMUSG00000005142	2	2292.91	2264.46	2235.14	2164.87	1034.02	1068.21	1080.45	923.26	2076.08	2207.62	2131.17	2266.09	1735.78	1720.11	1562.47
ENSMUSG00000005360	2	10	13.65	23.01	16.46	0	0.11	0.83	0	16.22	8.66	15.11	14.06	0	10.17	0
ENSMUSG00000005413	2	1504.46	1586.05	1415.69	1521.52	108.77	132.49	116.05	105.31	1458.53	1656.31	1368.4	1727.98	492.9	691.7	347.78
ENSMUSG00000005656	2	264.38	246.72	255.08	278.22	78.65	69.02	72.7	72.48	264.08	241.57	227.36	322.23	168.65	161.41	114.15
ENSMUSG00000005973	2	31.32	26.77	19.31	29.86	0	2.94	0	1.03	28.82	13.36	21.93	15.54	8.1	15.45	18.91
ENSMUSG00000005986	2	25.24	28.73	20.11	28.81	27.19	17.2	20.51	16.42	51.83	28.08	39.61	45.67	19.5	16.22	21.47
ENSMUSG00000006235	2	34.31	29.71	27.51	19.45	0	0	0	0	25.3	24.95	33.38	33.94	9.75	32.31	6.68
ENSMUSG00000006356	2	63.01	48.01	46.41	51.88	0	0.98	8.09	6.19	53.42	45.83	60.35	58.25	15.5	41.45	15.69
ENSMUSG00000006527	2	124.05	124.3	111.09	127.09	24.08	30.27	14.84	32.01	114.59	118.9	128.79	97.68	45.68	44.15	57.3
ENSMUSG00000006611	2	242.31	236.81	225.72	240.86	43.34	37.56	34.26	28.19	302.87	282.8	313.29	335.02	127.42	212.76	129.83
ENSMUSG00000006930	2	78.81	48.18	93.87	83.27	3.68	4.79	1	2.79	83.91	57	87.51	92.5	13.86	19.56	23.7
ENSMUSG00000006932	2	413.67	388.06	440.26	390.39	268.8	263.13	293.21	317.7	342.27	399.72	371.66	384.92	279.74	324.36	269.24
ENSMUSG00000007038	2	209.03	189.88	200.7	199.79	87.33	90.58	109.63	139.7	170.65	180.5	217.88	212.07	108.99	169.39	100.35
ENSMUSG00000007891	2	1413.03	1222.8	1244.67	1404.76	235	220.24	266.11	229.21	1333.54	1218.28	1192.7	1348.98	864.95	802.01	455.26
ENSMUSG00000008845	2	1678.15	1634.41	1703.02	1927.56	0	3.37	5.59	4.34	1564.13	1691.18	2125.44	2100.11	627.61	1095.73	456.48
ENSMUSG00000009076	2	5.8	5.53	4.91	8.88	1.7	2.61	2.08	1.96	9.61	7.73	9.09	10.04	7.99	1.67	0.45
ENSMUSG00000009292	2	239.88	203.09	224.83	267.49	30.87	21.88	40.43	33.56	260.12	268.92	294.22	294.75	85.5	197.06	152.53
ENSMUSG00000009545	2	10.1	12.94	9.17	16.46	0	0	0	0	9.17	12.74	17.19	7.51	3.17	4.5	0.89
ENSMUSG00000009585	2	44.03	55.23	58.72	66.17	51.27	23.95	30.93	29.63	68.66	61.59	54.02	56.67	24.66	27.03	28.15
ENSMUSG00000009621	2	432.46	404.03	392.39	367.79	71.85	59.12	59.77	46.77	365.89	451.92	490.57	451	149.85	280.46	218.17
ENSMUSG00000009894	2	22.9	22.4	14	20.09	7.46	0	3.83	1.65	8.55	18.06	21.73	9.2	2.23	11.2	8.01
ENSMUSG00000009907	2	171.92	191.75	198.05	217.87	150.31	125.09	148.23	135.98	177.7	170.37	186.37	193.36	140.58	144.29	156.31
ENSMUSG00000010021	2	27.2	19.54	18.74	24.53	0	0	0.75	2.48	32.61	21.92	22.81	22.84	27.13	7.34	2
ENSMUSG00000010095	2	712.73	644.77	647.63	629.64	239.43	216.65	202.58	165.92	627.41	677.62	686.62	686.01	390.61	402.61	362.25
ENSMUSG00000010307	2	328.41	312.75	344.77	257.41	32.76	36.58	29.93	17.76	380.08	322.89	303.9	265.25	90.19	156.26	78.32
ENSMUSG00000010663	2	405.35	342.91	291.92	385.38	2.74	4.68	5.92	3.3	322.26	334.69	301.33	370.23	177.57	179.68	119.04
ENSMUSG00000010721	2	5.42	11.24	12.71	12.67	3.78	2.18	0	1.34	8.9	7.52	11.46	7.08	3.41	6.56	8.23
ENSMUSG00000010936	2	112.28	99.85	82.85	100.06	63.45	85.57	66.19	86.11	124.81	109.82	112.2	106.56	75.28	71.95	84.22
ENSMUSG00000012519	2	54.5	54.52	42.71	65.68	28.7	15.35	19.17	22.3	69.11	47.08	60.74	79.82	20.32	14.03	13.57
ENSMUSG00000013663	2	419.65	467.38	450.15	493.51	284.09	254.53	259.44	256.68	400.97	431.67	443.26	403.85	222.9	309.3	319.3
ENSMUSG00000014361	2	566.33	593.2	570.81	676.6	19.64	6.97	19.92	12.91	575.94	601.83	701.63	653.45	136.7	334.27	246.76
ENSMUSG00000014542	2	9206.42	8429.22	9207.39	8042.2	14.92	19.16	8.75	32.94	8445.07	8804.17	9957.37	10387.4	1361.61	4036.29	1166.95
ENSMUSG00000014778	2	222.87	201.3	171.9	159.61	76.38	75.77	93.96	53.38	229.62	217.14	248.3	172.22	110.28	186.89	89.89
ENSMUSG00000015087	2	179.49	162.67	166.67	150.57	92.34	89.82	82.78	86.01	174.88	163.79	181.63	176.55	105.23	128.45	122.94
ENSMUSG00000015143	2	1026.09	875.96	966.82	1015.02	21.81	22.97	29.51	32.01	949.06	921.49	840.1	903.48	246.86	480.1	248.99
ENSMUSG00000015243	2	786.77	861.15	973.66	1076.26	10.01	14.81	23.51	22.92	840.64	893.72	1100.84	857.38	493.25	726.97	312.18
ENSMUSG00000015305	2	430.87	412.86	451.36	415.08	1.98	3.81	2.5	2.68	454.03	411.42	436.64	385.03	128.01	278.02	91.79
ENSMUSG00000015354	2	178.09	177.92	170.54	173.33	0	2.94	0	0	185.54	167.24	205.33	200.44	26.31	93.57	22.36
ENSMUSG00000015474	2	49.55	45.33	49.31	56.16	24.64	15.24	36.27	23.54	45.92	46.98	50.37	52.75	22.08	44.02	19.36
ENSMUSG00000015568	2	573.81	633.62	562.85	604.14	301.28	279.46	252.27	202.37	599.74	613.31	536.1	557.25	527.31	400.55	288.93
ENSMUSG00000015597	2	79.93	67.28	82.05	81.01	34.37	24.39	16.09	25.19	94.84	94.79	98.96	66.39	40.05	45.31	43.83
ENSMUSG00000015806	2	38.61	40.51	47.78	27.68	19.35	18.83	8.25	8.47	47.33	43.74	41.28	48	22.9	26.77	32.6
ENSMUSG00000015846	2	934.66	916.03	850.83	818.29	121.79	122.48	118.3	78.37	856.68	966.37	894.72	929.48	281.51	567.75	293.71
ENSMUSG00000015854	2	3162.32	2904.41	3004.64	3646.29	0	2.07	9.42	1.65	3575.6	3419.74	3534.43	4867.31	609.52	1208.22	570.63
ENSMUSG00000016356	2	36.09	23.82	34.11	24.85	2.55	11	5.5	4.34	36.14	26.2	37.14	21.88	6.34	30.12	16.24
ENSMUSG00000016520	2	30.76	39.71	41.91	43.73	11.33	9.25	13.92	8.57	33.23	43.22	35.26	39.86	18.32	17.76	24.92
ENSMUSG00000016529	2	23.84	22.75	24.94	59.47	0	0	0.08	0	43.19	40.4	60.44	57.3	34.76	19.69	5.34
ENSMUSG00000017119	2	183.04	197.46	169.01	153.64	144.17	82.2	98.62	99.02	184.05	182.06	168.3	170.1	141.05	125.11	121.16
ENSMUSG00000017686	2	60.77	64.42	60.65	59.31	46.64	35.16	33.85	28.29	62.85	59.3	72.3	59.41	61.07	35.14	54.63
ENSMUSG00000017697	2	50.76	35.42	62.82	57.78	0	5.99	9.17	2.27	35.79	38.42	48.69	59.52	24.31	32.56	28.26
ENSMUSG00000017721	2	196.79	162.04	202.07	205.92	98.66	118.01	92.04	109.65	216.48	211.82	161.68	160.38	135.53	143.77	127.72
ENSMUSG00000017734	2	11.31	9.9	11.42	3.63	0	1.31	0.67	1.03	10.22	7.83	7.31	11.31	0.12	3.99	2.45
ENSMUSG00000017740	2	11.03	21.06	21.24	14.85	2.36	0.11	0	0	19.22	15.24	16.4	22.2	16.68	8.5	6.56
ENSMUSG00000017754	2	931.11	853.57	1005.52	808.85	38.14	64.45	61.69	48.84	812.78	928.9	973.44	897.45	748.8	501.33	319.3
ENSMUSG00000017756	2	264.94	235.65	199.9	235.54	10.76	15.57	8.09	19.62	258.26	250.55	213.53	253.94	104.29	152.14	85.11
ENSMUSG00000017760	2	1390.59	1273.03	1186.03	1145.09	665.24	751.95	761.07	590.8	1345.88	1351.38	1160.4	1234.38	1044.99	983.62	818.28
ENSMUSG00000018012	2	12.53	11.87	19.31	12.51	0	1.63	1.67	1.96	19.74	20.04	9.98	7.61	5.75	11.46	6.12
ENSMUSG00000018339	2	108.35	101.1	75.21	128.06	41.83	22.64	25.59	5.47	112.65	88.42	77.83	131.83	25.13	43.25	34.16
ENSMUSG00000018651	2	20.75	11.96	20.11	22.51	0	0	2.42	8.16	14.81	15.14	12.05	10.89	9.75	15.06	5.79
ENSMUSG00000018750	2	321.5	350.58	283.8	288.15	24.55	39.74	33.35	23.54	295.29	293.24	261.73	306.06	120.73	157.8	165.44
ENSMUSG00000018774	2	638.97	630.67	562.77	669.5	298.44	261.17	314.88	255.85	630.15	640.14	547.16	612.22	420.67	446.25	350.79
ENSMUSG00000018906	2	19.35	22.49	27.59	22.84	0	0	0	0	10.58	14.2	25.98	26.32	11.39	9.91	5.23
ENSMUSG00000019055	2	422.18	444.18	463.74	415.88	68.73	52.47	52.02	52.86	464.26	387.93	434.67	494.66	234.41	312.26	130.61
ENSMUSG00000019087	2	345.43	359.33	355.95	350.85	323.65	300.58	316.88	277.02	311.15	351.49	331.16	378.37	294.31	243.27	282.59
ENSMUSG00000019173	2	454.06	460.16	406.95	363.68	354.43	301.78	333.72	281.15	467.52	466.85	417.29	498.78	396.01	344.82	324.53
ENSMUSG00000019194	2	78.25	54.97	43.04	42.52	1.98	5.55	4.75	0.62	67.7	56.16	39.8	41.55	36.64	24.97	10.01
ENSMUSG00000019804	2	269.8	254.21	255	241.75	160.13	119.65	120.8	121.94	274.22	308.9	245.53	253.3	203.41	204.14	208.49
ENSMUSG00000019806	2	13.27	19.54	8.77	9.6	3.59	3.59	7.59	2.99	27.59	16.08	29.73	27.06	10.57	0	16.13
ENSMUSG00000019818	2	834.82	785.04	760.01	997.51	183.16	144.47	155.4	171.09	856.77	824.82	764.05	902.95	364.3	461.31	297.16
ENSMUSG00000019832	2	260.17	249.93	254.92	284.68	165.7	193.46	163.4	194.73	256.94	256.29	232.3	263.98	195.42	142.23	167.77
ENSMUSG00000019872	2	575.87	500.67	479.99	593.89	439.31	397.48	404.17	439.02	579.11	584.5	567.8	636.32	388.5	287.93	217.17
ENSMUSG00000019874	2	46.65	31.59	50.36	63.34	0	3.27	0	0	42.93	56.06	76.15	94.09	34.41	21.49	18.58
ENSMUSG00000019891	2	30.76	21.68	35.31	31.47	0	0	2.75	0	22.04	27.98	30.81	30.98	1.88	14.67	2
ENSMUSG00000019916	2	249.7	264.74	234.73	254.5	76.38	87.97	93.37	77.02	215.78	239.9	258.57	260.6	99.83	168.61	126.83
ENSMUSG00000019960	2	458.92	414.65	424.57	349.56	128.31	140.77	165.07	96.23	449.27	424.88	461.24	347.18	298.18	372.62	186.57
ENSMUSG00000019970	2	351.13	399.66	432.93	489.23	178.35	210.33	219.51	268.14	322.35	421.75	474.96	429.11	150.91	318.18	298.05
ENSMUSG00000019971	2	31.78	30.16	25.9	38.73	6.14	5.88	9.67	21.58	40.9	47.5	33.78	32.24	24.19	26	11.35
ENSMUSG00000020023	2	554.74	695.27	706.92	1046.73	116.22	105.6	106.46	150.64	536.1	689.42	770.37	954.22	188.38	387.94	242.98
ENSMUSG00000020027	2	15.99	21.95	22.28	27.44	0	0.76	5.59	6.09	28.82	18.27	20.54	15.65	9.04	9.4	5.34
ENSMUSG00000020053	2	559.51	586.59	585.69	717.67	11.61	8.27	10	0	619.13	682.01	551.31	668.15	272.93	298.1	183.9
ENSMUSG00000020092	2	91.05	118.59	121.31	114.9	4.06	10.78	16.59	7.23	155.75	152.21	107.26	152.76	45.8	125.88	60.08
ENSMUSG00000020097	2	362.35	375.03	335.84	377.31	250.29	158.08	222.09	189.67	343.5	373.52	363.56	373.93	290.08	236.19	263.56
ENSMUSG00000020102	2	94.23	109.93	95.64	127.01	61.09	34.95	57.86	26.12	94.84	99.91	111.51	97.68	89.14	85.46	56.3
ENSMUSG00000020250	2	166.59	176.94	145.44	162.67	109.9	88.84	100.79	114.4	220.54	187.6	204.54	185.54	105.93	137.08	131.84
ENSMUSG00000020263	2	249.42	271.44	228.53	239.9	59.29	39.74	28.76	42.75	259.32	253.05	279.8	267.26	157.37	199.5	108.58
ENSMUSG00000020265	2	131.72	139.2	160	130.24	77.04	70.66	72.78	64.63	139.45	125.79	152.59	155.62	76.57	121.63	94.12
ENSMUSG00000020366	2	101.71	108.24	77.55	100.95	70.91	48.56	62.36	52.04	85.76	84.14	81.68	100.54	58.13	78	71.2
ENSMUSG00000020368	2	692.91	769.78	700	796.51	503.61	456.59	482.2	464.62	716.35	665.09	676.55	750.92	663.89	517.42	515.22
ENSMUSG00000020402	2	153.32	149.37	151.87	157.27	105.18	107.78	109.3	108.41	153.2	127.05	131.65	170.1	94.19	107.99	113.7
ENSMUSG00000020432	2	505.85	467.2	525.6	467.77	146.91	135.98	145.89	146.51	443.1	465.18	525.93	495.19	438.53	291.28	188.58
ENSMUSG00000020528	2	47.12	56.75	52.53	47.77	22.19	22.75	18.67	19.93	40.81	43.22	51.26	48	19.14	22.14	52.85
ENSMUSG00000020572	2	232.78	238.87	260.63	343.83	100.27	96.78	102.54	173.56	233.05	217.45	291.56	305.53	111.22	152.91	171.33
ENSMUSG00000020585	2	514.36	437.31	467.77	469.46	303.92	281.75	291.12	259.57	469.28	449.21	467.56	509.04	306.99	326.8	288.04
ENSMUSG00000020590	2	183.98	158.29	177.05	159.53	71	75.45	73.11	47.19	146.76	143.65	145.68	139.87	109.1	111.08	106.69
ENSMUSG00000020593	2	68.9	69.24	70.95	77.46	2.55	4.46	4.42	4.03	68.58	78.61	46.52	63.43	33.47	39.9	23.47
ENSMUSG00000020605	2	45.25	33.91	49.39	46.72	8.12	10.56	10.75	3.92	32.26	27.25	41.88	32.46	23.84	10.94	14.91
ENSMUSG00000020641	2	107.69	89.59	118.41	113.21	61.84	38.21	79.37	65.98	112.56	91.76	142.91	134.58	26.19	89.58	36.94
ENSMUSG00000020644	2	842.21	822.34	779.07	881.39	398.52	446.79	481.45	559	866.64	888.18	803.36	943.12	363.25	676.51	669.64
ENSMUSG00000020654	2	102.55	117.43	120.02	78.03	6.7	1.85	3.5	0.93	100.22	105.75	100.44	65.23	28.66	56.76	20.36
ENSMUSG00000020707	2	36.27	18.29	27.59	21.87	9.54	10.12	2.42	4.65	29.44	25.47	17.19	26.11	23.02	15.45	11.01
ENSMUSG00000020717	2	180.71	187.65	167.32	196.81	5.57	19.05	12.34	21.79	139.27	132.68	137.09	181.41	49.33	85.72	96.01
ENSMUSG00000020774	2	61.98	97.44	62.58	108.93	0	0	0	0	79.24	82.78	118.82	143.99	17.85	62.04	38.05
ENSMUSG00000020818	2	84.98	66.57	80.44	80.77	24.93	37.23	35.43	23.95	69.11	88.84	70.42	88.91	52.73	42.6	52.62
ENSMUSG00000020829	2	21.5	26.05	22.36	23.24	0	0	0	0	24.59	8.66	23.61	14.8	8.46	12.87	2.67
ENSMUSG00000020865	2	1840.91	1810.91	1887.23	1756.49	96.68	69.57	141.23	52.66	1805.47	1948.51	1912.11	1779.15	464.36	1040.64	450.47
ENSMUSG00000020876	2	70.11	69.69	65.56	70.36	57.12	39.52	31.18	50.49	62.23	76.73	61.63	52.44	37.23	17.25	29.93
ENSMUSG00000020889	2	37.77	26.5	16.89	27.27	0	0	2.92	1.65	37.64	28.6	24.3	21.99	1.64	24.07	2.56
ENSMUSG00000020961	2	31.13	50.15	43.6	57.61	0	7.62	4.5	0	34.64	35.49	58.77	47.68	13.04	28.83	12.68
ENSMUSG00000021003	2	116.67	103.15	111.01	103.2	60.43	51.93	58.69	80.02	102.34	115.88	113.98	97.26	76.57	72.85	65.08
ENSMUSG00000021013	2	11.78	9.46	8.93	7.75	0	0	0	0	9.08	15.97	10.77	14.27	7.87	4.89	5.23
ENSMUSG00000021054	2	192.95	219.33	190.81	251.03	82.52	92.1	98.21	98.6	194.54	203.67	193.78	201.18	146.8	137.72	115.82
ENSMUSG00000021065	2	45.34	48.01	50.28	47.04	30.02	29.5	39.1	38.93	51.83	73.81	55.31	52.65	44.04	40.93	40.39
ENSMUSG00000021072	2	144.43	159.19	155.73	162.03	66.94	65.43	60.36	62.36	176.38	148.97	144.79	130.77	91.84	103.74	54.18
ENSMUSG00000021156	2	178.93	164.18	152.44	169.29	101.12	131.62	115.71	90.65	184.4	148.76	162.86	170.42	122.26	161.53	149.3
ENSMUSG00000021190	2	2329.56	2052.81	2145.61	2162.37	181.65	179.31	223.26	185.23	2085.51	2271.51	2153.19	2270.32	1332.37	1498.6	917.07
ENSMUSG00000021200	2	131.63	79.24	80.36	67.54	0	0	1.67	3.92	119.08	98.44	82.27	81.83	43.45	33.47	53.74
ENSMUSG00000021203	2	26.46	22.13	19.06	19.29	3.49	4.25	3	3.3	25.65	27.66	21.43	26.11	7.52	12.49	4.78
ENSMUSG00000021213	2	11.87	9.46	10.86	13.56	3.59	0	0	4.65	15.51	12.01	9.48	14.17	2.35	8.5	5.34
ENSMUSG00000021226	2	22.25	38.99	36.68	25.42	3.4	2.83	4	0	35.08	36.75	24.69	24.32	11.74	20.72	11.13
ENSMUSG00000021240	2	57.96	38.55	51.48	38.17	16.24	20.36	9.84	7.54	62.67	51.78	43.26	34.57	32.88	19.69	23.14
ENSMUSG00000021275	2	95.07	78.16	78.19	63.67	24.74	24.82	30.93	26.02	79.42	72.14	69.63	82.99	49.09	58.05	41.16
ENSMUSG00000021285	2	53.38	53.72	52.53	41.8	6.23	7.51	7.92	2.48	37.73	44.89	42.47	26.22	20.55	39.26	15.91
ENSMUSG00000021361	2	132.84	104.84	111.65	106.67	83.75	92.1	86.2	81.15	132.13	119.64	96.99	132.25	60.13	71.05	78.55
ENSMUSG00000021411	2	83.67	78.25	83.02	72.46	2.36	0.98	6.17	3.2	62.41	77.56	96.69	97.16	37.82	43.38	30.93
ENSMUSG00000021417	2	51.23	40.42	46.82	70.36	19.26	29.61	27.51	14.15	54.83	51.78	54.12	74.53	33	45.44	34.71
ENSMUSG00000021477	2	437.88	406.17	414.35	457.52	151.25	184.53	179.16	236.34	368.8	395.03	453.53	470.34	284.21	257.81	176.12
ENSMUSG00000021549	2	165.28	203.98	189.44	226.34	56.37	64.01	86.2	72.27	172.94	190.73	200.2	143.04	132.83	131.29	100.13
ENSMUSG00000021573	2	47.21	45.33	35.07	29.21	0	0	3.83	0	37.64	42.28	38.12	29.28	31.47	11.2	3.12
ENSMUSG00000021676	2	110.41	139.47	138.68	142.5	81.95	67.17	67.44	100.57	135.92	132.16	164.74	154.35	113.57	102.84	99.68
ENSMUSG00000021752	2	52.45	47.92	58.72	53.58	18.6	17.2	19.92	29.01	53.86	56.79	56.4	54.66	30.77	27.03	32.26
ENSMUSG00000021775	2	51.42	76.29	60.41	67.3	11.9	14.04	19.17	13.94	53.59	62.32	62.82	62.27	48.74	53.42	20.69
ENSMUSG00000021779	2	28.33	40.51	43.52	37.04	0	0	0	0	35.87	41.55	38.12	29.71	7.16	0.39	10.46
ENSMUSG00000021806	2	372.44	350.23	353.62	359	13.31	16	15.01	10.32	385.19	350.03	353.88	334.92	155.14	159.6	105.47
ENSMUSG00000021838	2	52.07	51.22	88.65	63.91	0	0	0	0	51.39	68.27	94.82	45.25	22.2	40.67	7.79
ENSMUSG00000021892	2	296.72	292.67	305.52	293.15	173.91	180.18	148.15	169.85	267.61	276.12	305.58	267.79	117.79	185.47	84
ENSMUSG00000021939	2	8556.42	7511.86	7869.73	7670.46	1358.62	1230.75	1365.82	1109.11	8145.38	7883.83	7871.53	8295.79	3781.61	4626.69	2695.26
ENSMUSG00000022014	2	96.29	90.12	104.17	104.01	52.4	38.54	47.69	69.8	81.97	108.15	91.95	119.67	63.07	70.02	62.64
ENSMUSG00000022057	2	349.91	336.13	265.94	276.85	8.69	5.33	3.58	6.3	341.3	345.02	298.08	286.39	97.59	209.8	132.62
ENSMUSG00000022103	2	514.36	510.3	422.56	421.94	0	1.74	3	0.1	435.35	478.75	420.45	445.4	89.37	302.09	114.48
ENSMUSG00000022106	2	165.75	162.04	174.24	179.86	59.39	70.76	57.86	51.01	162.19	146.88	215.41	199.18	100.18	120.73	117.37
ENSMUSG00000022108	2	2929.08	2694.28	2936.19	2984.62	913.46	919.06	905.13	914.69	2747.03	2818.43	2759.02	3392.21	1611.88	1844.96	1417.5
ENSMUSG00000022180	2	620.74	695.45	718.42	612.29	34.93	61.51	84.62	26.84	637.11	675.95	656.69	560.95	278.57	393.47	189.8
ENSMUSG00000022181	2	564.56	554.38	565.82	788.52	0	0	0	2.17	517.5	480.32	560.99	674.7	85.26	202.08	64.86
ENSMUSG00000022199	2	27.67	24.72	26.38	24.13	1.7	3.05	0	0	18.6	12.94	27.56	24.95	10.57	9.4	8.79
ENSMUSG00000022218	2	35.8	31.23	42.88	26.63	20.87	5.12	3.75	7.43	35.43	33.82	41.28	30.55	15.5	10.68	13.13
ENSMUSG00000022220	2	216.98	177.48	179.06	215.2	4.06	3.92	2.17	2.58	201.76	197.62	193.58	220	54.49	76.07	54.96
ENSMUSG00000022221	2	78.06	69.96	68.94	75.69	60.71	44.42	46.69	49.66	65.4	74.02	75.36	67.45	54.85	43.5	54.63
ENSMUSG00000022235	2	16.08	15.88	8.37	9.52	0	0	0	0	6.79	13.99	5.73	11.73	0	3.48	0
ENSMUSG00000022257	2	28.61	18.65	29.84	24.69	4.72	4.14	2.25	4.96	28.21	18.9	17.98	26.32	18.91	14.16	8.46
ENSMUSG00000022272	2	134.62	144.73	129.35	140.97	0	6.53	2.5	0	122.17	107.32	140.25	94.2	43.22	82.5	19.58
ENSMUSG00000022305	2	58.05	58.27	48.83	52.53	19.07	5.66	0.75	5.37	45.84	54.49	57.28	56.35	23.96	42.86	25.7
ENSMUSG00000022350	2	143.03	103.68	102.64	131.61	60.71	73.81	62.61	48.22	117.06	138.95	109.73	95.46	96.18	97.56	83.11
ENSMUSG00000022365	2	184.63	182.3	187.11	228.92	154.46	132.82	134.22	159.83	199.56	187.39	187.46	180.46	149.39	132.57	162.43
ENSMUSG00000022403	2	240.07	197.91	203.36	231.83	124.06	125.31	122.97	77.23	221.95	216.1	190.12	211.65	175.57	169	152.31
ENSMUSG00000022425	2	26.27	23.56	21.24	25.66	0	0	0	0	15.87	20.77	27.06	28.02	16.32	5.41	6.56
ENSMUSG00000022432	2	11.69	16.42	12.55	9.6	0	2.07	0	0	17.54	19.21	15.6	17.13	5.28	0	2.89
ENSMUSG00000022451	2	129.57	110.38	95.73	106.35	50.61	46.16	56.52	61.33	115.12	92.18	102.72	120.63	60.48	81.47	72.2
ENSMUSG00000022528	2	203.7	173.91	160.16	173.57	14.26	15.24	35.6	18.17	176.64	163.06	157.83	187.97	60.13	84.95	56.07
ENSMUSG00000022550	2	32.07	34.26	39.5	29.21	8.03	8.06	5.59	5.99	24.42	19.1	36.35	32.56	7.87	29.86	13.35
ENSMUSG00000022558	2	188.09	193.81	164.74	195.68	124.25	132.27	164.65	124.21	196.83	213.8	228.74	183	177.69	151.88	154.09
ENSMUSG00000022562	2	171.26	144.37	132.41	141.29	0	7.51	7.5	1.24	157.16	164.11	125.93	152.13	30.42	106.45	50.84
ENSMUSG00000022571	2	14.21	14.72	16.01	18.64	8.12	9.69	13.67	7.64	18.33	14.62	18.37	21.04	13.51	8.24	12.68
ENSMUSG00000022607	2	54.13	51.31	57.6	61.41	0	0	0	2.58	36.05	63.47	49.28	39.54	39.11	10.94	22.25
ENSMUSG00000022641	2	126.2	131.43	141.17	166.22	86.58	64.12	50.77	65.15	123.49	119.95	156.94	116.29	102.76	86.75	69.76
ENSMUSG00000022708	2	133.68	150.71	142.78	177.84	32.86	31.9	40.35	26.64	145.17	157.63	212.84	158.68	99.12	89.07	54.4
ENSMUSG00000022765	2	112.09	94.4	104.49	104.98	59.67	61.84	73.86	46.46	100.57	109.2	80.89	103.39	73.4	71.82	68.31
ENSMUSG00000022793	2	27.77	24.54	29.36	26.47	1.7	4.03	1.58	3.92	10.05	20.77	25.58	23.26	9.28	12.61	10.24
ENSMUSG00000022797	2	435.17	346.83	341.55	382.56	10.48	20.14	28.01	33.76	419.57	385.84	323.56	364.2	166.41	181.87	88
ENSMUSG00000022817	2	893.81	791.82	911.96	785.61	238.11	229.49	248.6	142.38	714.06	822.31	855.31	935.72	481.86	648.97	486.74
ENSMUSG00000022841	2	366.46	304.63	285.57	266.2	185.9	200.32	173.16	147.34	339.18	312.03	270.72	296.33	237.47	215.08	203.6
ENSMUSG00000022853	2	12.34	6.78	9.73	9.04	0	0	0	0	10.75	8.04	8.79	18.5	9.51	1.93	3.89
ENSMUSG00000022856	2	9.72	13.3	10.38	14.61	1.98	3.37	3.5	0	14.72	12.42	12.74	15.96	0	2.45	2.56
ENSMUSG00000022898	2	113.68	88.96	84.62	93.2	39.84	49.97	22.09	49.97	72.98	68.8	78.42	114.18	58.72	77.1	53.29
ENSMUSG00000022899	2	16.45	14.54	18.42	12.1	0	0	0.08	0	1.5	12.94	10.47	10.15	0.23	9.27	3.45
ENSMUSG00000022901	2	250.73	270.36	258.06	256.92	73.83	76.43	83.45	65.46	235.26	252.74	291.06	252.25	157.84	168.1	105.91
ENSMUSG00000022957	2	491.08	463.55	457.63	580.33	23.89	26.89	33.93	30.87	539.98	543.68	567.21	512.42	434.88	300.8	135.06
ENSMUSG00000022971	2	355.52	311.95	325.71	295.41	226.97	241.03	224.76	170.57	367.83	311.82	310.32	284.7	206.46	278.79	232.75
ENSMUSG00000023010	2	1026.28	924.33	975.35	939.49	657.78	629.26	638.6	633.85	896.26	993.31	859.46	936.78	667.42	741.77	663.3
ENSMUSG00000023022	2	172.95	156.06	162.57	141.21	19.45	8.82	23.09	22.41	170.12	153.88	148.54	140.4	100.76	62.3	42.17
ENSMUSG00000023031	2	30.48	18.65	15.93	17.83	0	0	0	0	23.27	26.2	25.09	19.35	2.94	5.15	12.57
ENSMUSG00000023079	2	30.66	36.14	32.26	38.25	11.52	1.09	8.59	4.13	48.3	21.71	32	25.58	4.11	24.07	9.46
ENSMUSG00000023262	2	18.79	19.27	24.45	25.58	5.1	0.87	0.92	1.96	19.48	27.25	28.15	35.42	14.45	26	4.01
ENSMUSG00000023307	2	90.96	83.16	81	92.96	64.96	71.53	76.45	64.84	70.52	97.3	87.8	79.5	44.04	67.7	46.06
ENSMUSG00000023349	2	157.15	178.82	134.26	162.67	44.75	52.58	46.6	68.04	186.87	241.05	159.9	220.74	117.91	100.4	129.39
ENSMUSG00000023460	2	42.91	53	41.35	54.87	22.09	21.45	16.01	28.39	58.53	47.5	32.1	54.45	33.59	36.81	37.38
ENSMUSG00000023830	2	69.93	66.21	49.63	82.47	24.36	31.68	34.43	26.84	69.19	66.19	64.89	78.97	29.83	54.06	15.35
ENSMUSG00000023942	2	406.1	367.45	407.68	315.34	30.87	28.74	37.77	17.14	363.86	352.85	323.95	314.51	175.22	224.09	118.93
ENSMUSG00000023960	2	9.82	10.98	10.3	20.25	0	0	0.75	0	12.96	27.98	20.44	25.37	2.94	2.45	2.11
ENSMUSG00000023961	2	60.86	60.5	68.86	91.02	0	5.55	0	1.96	60.03	68.48	60.64	64.7	15.15	28.06	36.16
ENSMUSG00000024030	2	406.01	390.74	462.46	421.86	84.5	109.96	126.05	110.68	382.55	348.47	419.85	418.33	190.25	379.32	191.02
ENSMUSG00000024044	2	295.97	313.55	279.13	322.36	0	0.87	0.92	0	293.35	283.12	269.63	275.4	55.43	182.26	27.26
ENSMUSG00000024074	2	57.77	52.82	60.89	53.66	3.3	11.87	3.08	0.72	27.68	61.91	34.17	42.5	12.33	46.47	41.72
ENSMUSG00000024083	2	92.27	96.55	90.58	78.59	71	74.03	76.03	68.04	103.48	108.05	85.73	84.15	57.08	67.06	53.29
ENSMUSG00000024104	2	190.8	218.43	228.53	237.88	121.23	118.34	167.24	175.94	218.33	219.33	259.66	257.85	168.06	220.1	183.46
ENSMUSG00000024150	2	179.4	181.76	158.39	173.49	39.75	42.24	42.6	33.04	153.37	138.01	172.05	204.78	85.97	94.09	57.41
ENSMUSG00000024177	2	15.52	13.47	17.46	14.85	2.83	0	0	0	13.75	18.06	28.44	11.84	8.93	6.44	10.01
ENSMUSG00000024180	2	73.29	66.21	68.62	57.53	28.32	11.76	22.01	14.35	73.16	63.05	60.74	53.92	47.33	46.72	40.61
ENSMUSG00000024187	2	341.41	309.45	304.31	340.03	76	56.07	80.28	78.78	300.84	328.11	336.79	361.35	182.97	174.66	158.2
ENSMUSG00000024218	2	35.99	37.12	34.03	38.89	18.51	15.57	16.92	26.84	33.58	56.48	47.8	44.61	19.73	32.31	22.58
ENSMUSG00000024277	2	204.45	168.73	193.94	251.11	110.56	62.6	121.47	81.88	184.49	172.77	176.4	213.98	112.04	136.31	120.49
ENSMUSG00000024357	2	55.34	37.03	57.6	51	12.65	22.97	10.92	16.42	54.65	55.96	45.04	61.74	28.54	6.56	18.13
ENSMUSG00000024359	2	222.78	201.03	172.14	167.35	122.74	106.58	98.46	115.95	196.39	217.87	143.41	170.42	161.95	144.67	127.05
ENSMUSG00000024371	2	89.47	98.69	95.73	103.37	0	2.4	0.92	0	73.6	90.51	98.47	98.95	19.14	28.19	11.79
ENSMUSG00000024397	2	250.73	210.14	190.89	220.69	88.18	64.45	61.61	62.57	264.79	257.33	200.79	269.06	132.71	163.59	131.28
ENSMUSG00000024423	2	133.12	164.36	150.18	206.17	87.52	59.66	66.69	94.06	162.54	150.74	169.98	191.88	84.21	104.77	115.26
ENSMUSG00000024425	2	232.12	204.69	219.28	198.82	69.11	70.87	67.78	52.97	249.36	214.74	227.06	292.1	107.34	165.01	117.26
ENSMUSG00000024457	2	166.31	167.39	173.43	180.51	70.81	100.92	103.38	106.97	216.22	150.33	201.19	222.01	129.07	103.23	115.48
ENSMUSG00000024462	2	94.23	101.72	116.32	82.14	1.32	6.97	2.58	4.03	110.45	121.1	135.01	75.59	58.6	69.76	34.38
ENSMUSG00000024486	2	94.79	129.92	106.02	119.91	1.89	4.46	2.92	4.23	103.57	143.12	102.22	112.06	33.35	52.13	33.93
ENSMUSG00000024535	2	63.38	62.73	71.11	58.34	1.13	9.25	12.67	9.29	63.64	76.42	70.32	68.4	43.69	40.03	31.82
ENSMUSG00000024587	2	290.46	279.91	268.51	262.65	199.4	168.42	167.32	132.37	301.98	285.94	275.26	340.2	227.01	211.73	188.47
ENSMUSG00000024597	2	152.47	167.93	121.95	123.38	62.69	54.87	53.19	21.89	130.01	135.4	148.74	105.08	62.24	87.52	65.75
ENSMUSG00000024621	2	5690.35	5272.11	5194.9	5187.42	1315.19	1448.7	1519.22	1270.49	4902.26	5498.22	4942.63	5184.05	3326.64	3973.61	2913.1
ENSMUSG00000024644	2	380.11	371.37	330.45	352.78	191.38	215.67	224.59	184.51	366.24	393.57	350.52	415.16	294.43	315.09	233.52
ENSMUSG00000024736	2	103.02	113.32	93.23	147.34	45.04	23.73	23.68	38.51	116.17	119.53	127.7	136.59	51.91	136.56	94.57
ENSMUSG00000024737	2	496.22	549.92	588.91	715.41	293.91	277.5	274.2	337.32	547.11	618.12	630.82	707.47	301.24	375.58	446.24
ENSMUSG00000024769	2	35.06	43.99	29.28	34.21	0	8.49	10.84	8.36	52.18	55.43	47.7	35.94	33.47	16.48	22.92
ENSMUSG00000024781	2	766.02	763	726.14	795.38	168.62	180.72	214.09	136.81	781.67	830.56	697.09	742.25	292.31	351.9	299.16
ENSMUSG00000024866	2	9.54	11.33	10.7	9.12	0	0.22	0	0	7.58	8.04	14.22	5.29	2.7	0	4.78
ENSMUSG00000024887	2	25.99	42.74	28.72	38.81	6.33	7.29	13.26	1.14	23.27	30.38	35.16	32.98	16.44	9.4	9.79
ENSMUSG00000024909	2	38.42	21.42	23.97	25.1	7.55	5.01	2.92	2.37	23.36	40.19	20.54	25.16	19.26	13	14.46
ENSMUSG00000024913	2	510.24	406.08	337.21	462.77	170.7	154.92	172.82	172.01	447.69	477.6	498.27	438.42	217.85	317.79	247.1
ENSMUSG00000024981	2	179.49	173.64	158.47	174.78	134.35	143.81	157.48	141.76	177.7	168.18	163.65	184.37	134.35	148.15	148.97
ENSMUSG00000024985	2	227.54	221.02	230.87	273.71	25.3	27.98	26.43	59.16	206.17	237.81	260.15	212.71	93.6	156.77	95.79
ENSMUSG00000025007	2	36.37	39.62	39.34	44.78	15.86	17.85	4.84	5.27	50.07	36.02	38.72	31.82	7.05	36.94	24.48
ENSMUSG00000025044	2	658.88	598.1	582.88	586.95	248.21	237.55	264.86	278.57	678.27	634.92	579.36	563.69	544.69	428.87	297.05
ENSMUSG00000025151	2	76.38	78.43	75.29	66.49	10.67	9.8	19.17	17.97	73.78	62.11	59.75	59.94	29.95	41.06	29.26
ENSMUSG00000025154	2	80.49	83.96	85.19	83.52	16.62	8.93	14.17	9.81	86.21	83.83	67.75	89.86	43.92	51.23	39.83
ENSMUSG00000025171	2	66.75	54.97	53.65	46.48	45.98	39.63	39.77	26.02	61.61	58.25	62.02	72.1	53.2	44.66	48.06
ENSMUSG00000025236	2	192.3	178.46	188.63	188.66	74.96	59.55	78.95	87.97	211.9	214.84	217.78	215.56	116.74	149.18	147.64
ENSMUSG00000025314	2	630.28	613.18	630.42	637.14	457.34	512.77	501.46	418.16	552.49	599.64	642.87	598.79	453.09	518.71	372.37
ENSMUSG00000025326	2	103.02	101.81	95.4	96.67	63.92	70.22	75.95	65.56	84.62	105.12	114.37	85	73.99	71.05	84.22
ENSMUSG00000025375	2	56.65	53.54	65.88	46.48	33.42	37.02	28.01	29.01	60.2	62.64	69.04	52.86	40.16	43.12	28.15
ENSMUSG00000025464	2	99.28	77.09	98.14	60.03	8.31	10.78	11.5	16.31	81.71	77.77	109.53	67.24	22.55	58.69	41.28
ENSMUSG00000025498	2	416.85	371.28	488.52	448.16	159.47	194	286.12	303.14	375.85	434.59	505.29	583.89	186.26	381.37	229.19
ENSMUSG00000025511	2	63.01	65.14	74.73	57.78	0.19	0.76	1.92	4.65	87.62	88.53	60.44	73.79	29.71	28.96	29.48
ENSMUSG00000025538	2	10.38	9.28	7.24	11.05	0	0	2.17	4.44	4.85	9.5	12.94	13.32	2.82	0	5.9
ENSMUSG00000025576	2	12.15	10.08	16.73	11.14	0	0	0	0	23.01	21.82	10.96	22.1	12.68	2.45	1
ENSMUSG00000025584	2	85.91	93.42	91.94	112.16	25.87	25.15	27.51	23.23	88.14	114.62	99.65	126.44	33.59	63.2	65.64
ENSMUSG00000025630	2	158.08	127.33	132.49	144.36	126.42	100.38	84.2	68.04	151.52	137.38	124.94	132.89	92.66	77.74	78.77
ENSMUSG00000025702	2	87.88	109.48	112.86	111.52	37.86	9.69	22.34	10.94	93.26	92.28	104.4	86.69	76.34	76.46	48.84
ENSMUSG00000025743	2	3642	3233.49	3469.11	3166.74	110.09	108.43	210.59	143.72	3534.34	3590.94	3357.94	3420.65	1572.3	1837.88	1181.75
ENSMUSG00000025792	2	38.98	51.31	29.84	43.73	20.2	17.64	15.59	24.68	47.07	53.87	52.15	39.86	18.67	36.3	44.5
ENSMUSG00000025823	2	181.45	199.43	213.25	202.62	114.24	106.58	126.55	84.97	223.89	209.41	171.16	186.07	117.79	198.99	142.96
ENSMUSG00000025877	2	224.08	188.27	217.35	270.32	124.53	102.99	137.89	119.15	275.81	242.09	262.22	375.41	163.95	149.31	155.09
ENSMUSG00000025949	2	148.55	149.91	119.21	169.86	75.34	97.44	101.63	97.05	158.84	133.83	136.49	151.6	71.17	102.97	73.76
ENSMUSG00000025950	2	301.86	293.83	281.79	271.53	220.08	196.4	173.99	183.06	282.06	307.34	328.59	300.98	205.29	168.36	115.59
ENSMUSG00000025959	2	92.36	85.12	72.4	88.84	17.94	21.34	18.67	32.52	95.55	101.89	115.95	65.97	36.17	91.51	50.51
ENSMUSG00000025993	2	5267.14	5036.28	4568.82	5113.91	6.14	17.96	12.09	8.98	4893.63	5157.79	4932.46	4940.89	1126.5	2342.95	994.51
ENSMUSG00000026009	2	58.8	47.47	40.22	41.72	0	0	0	0	57.65	71.61	38.42	43.87	15.85	26.26	4.12
ENSMUSG00000026083	2	538.85	479.34	448.38	447.03	216.21	173.54	197.33	170.26	472.54	436.05	414.62	495.93	339.99	385.88	348.01
ENSMUSG00000026112	2	158.08	143.66	156.46	168.24	122.93	104.51	107.96	90.76	150.99	120.47	123.36	159.11	100.53	128.58	99.8
ENSMUSG00000026123	2	221.75	211.74	244.94	217.22	86.77	105.38	82.12	87.45	206.17	212.02	165.53	217.15	148.21	151.11	96.24
ENSMUSG00000026177	2	676.55	583.56	618.19	719.53	232.35	302.33	398.83	280.12	600.71	639.52	631.51	759.17	303.7	435.82	379.82
ENSMUSG00000026179	2	13.27	13.38	11.99	6.86	7.36	5.99	7.92	8.36	22.39	16.49	18.67	21.25	0.59	3.35	11.01
ENSMUSG00000026203	2	12.34	20.7	16.17	24.13	3.02	16	6.75	6.4	25.83	30.07	25.68	26.43	10.92	21.37	10.9
ENSMUSG00000026207	2	16.45	12.58	7.72	17.83	0	0	0	0	7.84	11.69	10.27	9.41	5.87	6.82	0
ENSMUSG00000026223	2	451.72	394.13	391.19	419.52	94.32	136.41	142.31	151.47	435.17	454.32	375.41	424.04	269.53	330.28	291.93
ENSMUSG00000026317	2	216.14	203.62	210.35	214.48	78.17	102.01	119.8	66.6	210.75	193.86	194.37	219.47	164.89	172.47	110.59
ENSMUSG00000026342	2	41.88	38.46	37	40.1	19.64	26.45	22.68	20.13	40.81	37.27	40.79	28.65	21.84	38.1	23.14
ENSMUSG00000026390	2	1058.63	715.44	566.55	645.29	1.98	1.2	0	3.41	1061.44	864.59	622.92	964.69	164.18	286.26	108.58
ENSMUSG00000026399	2	63.94	62.46	61.7	82.31	3.3	1.63	0	0	27.06	27.14	48.3	53.92	26.31	32.18	7.68
ENSMUSG00000026421	2	106.76	108.32	101.92	99.73	23.79	26.89	15.01	19.1	97.05	103.98	96.99	106.78	56.72	71.05	40.94
ENSMUSG00000026426	2	215.39	172.57	194.35	175.1	157.29	124.33	150.81	133.3	162.8	161.71	164.44	187.86	126.37	132.19	133.17
ENSMUSG00000026435	2	178.74	208.08	203.84	290.65	0	0	0	0	161.13	199.71	185.78	267.05	47.68	86.24	35.71
ENSMUSG00000026457	2	438.54	390.11	389.5	422.18	307.88	262.15	266.53	289.62	373.47	363.92	386.08	384.92	255.9	315.09	253.77
ENSMUSG00000026471	2	26.74	18.65	26.87	22.11	2.55	11.98	2	7.54	27.32	20.77	34.57	30.55	7.28	4.76	10.68
ENSMUSG00000026473	2	1432.57	1459.79	1567.08	1544.68	251.8	314.41	325.89	358.79	1330.99	1544.61	1591.91	1512.21	923.67	1198.83	721.38
ENSMUSG00000026482	2	674.03	720.44	650.37	681.92	22.94	25.91	32.93	26.84	628.21	651.94	661.14	618.67	299.01	318.82	190.58
ENSMUSG00000026566	2	96.76	100.38	99.75	116.68	0	4.35	0	0.21	97.05	95.73	109.73	95.36	3.52	59.85	16.02
ENSMUSG00000026571	2	64.97	60.5	60.17	72.14	42.77	35.93	35.85	17.55	51.74	44.37	67.46	51.06	32.3	47.88	33.04
ENSMUSG00000026600	2	468.17	521.72	547.48	606.56	379.64	409.02	441.77	387.19	494.76	480.32	524.45	515.38	275.52	438.14	302.72
ENSMUSG00000026627	2	70.02	72.19	60.17	56.73	18.69	9.69	19.84	19.41	39.05	77.56	60.84	81.72	37.58	38.61	20.8
ENSMUSG00000026657	2	139.01	172.75	194.51	235.46	33.52	50.73	53.61	43.26	141.56	140.41	206.82	198.96	118.5	178.65	119.15
ENSMUSG00000026712	2	1939.44	2041.3	1979.66	2400.49	8.31	26.02	28.01	14.04	1645.66	1929.51	1918.62	2034.88	1377.47	1163.56	822.62
ENSMUSG00000026792	2	19.63	15.08	20.83	19.77	10.1	9.47	18.01	7.02	18.6	24.12	29.04	28.02	15.62	14.54	13.57
ENSMUSG00000026797	2	22.53	30.43	33.14	34.78	0	8.93	3.75	2.37	20.98	24.32	29.53	29.71	15.85	15.32	10.68
ENSMUSG00000026829	2	32.53	46.67	39.58	50.27	3.21	0	7.5	2.27	33.14	59.4	36.15	47.36	34.29	21.49	12.57
ENSMUSG00000026864	2	1067.6	1136.25	1143.79	1375.14	846.52	708.4	776.74	783.15	1154.34	1248.97	1135.41	1385.45	901.83	1033.3	1215.24
ENSMUSG00000026867	2	220.72	220.84	209.87	218.92	116.51	153.29	132.31	149.71	234.47	231.55	276.84	248.76	157.25	184.44	193.25
ENSMUSG00000026932	2	90.96	89.23	80.52	100.7	11.05	17.2	11.42	11.15	86.91	78.71	94.03	93.88	48.39	54.06	44.17
ENSMUSG00000026938	2	3413.61	2919.76	2964.9	2244.27	2.64	6.31	1.5	0	3037.65	3330.69	3190.04	2927.58	627.37	1266.53	355.24
ENSMUSG00000026958	2	72.36	61.39	51.56	53.5	5.1	10.45	6.25	9.09	56.77	65.14	59.36	59.84	42.28	22.78	22.92
ENSMUSG00000026986	2	25.8	15.7	20.67	18.96	5.57	5.88	0	2.79	24.68	18.58	12.74	15.22	9.28	10.43	7.68
ENSMUSG00000026991	2	218.47	197.02	201.67	220.29	16.24	36.36	18.92	23.85	184.22	184.57	213.24	208.37	67.88	118.03	45.39
ENSMUSG00000026994	2	50.58	46.76	58.8	54.31	12.27	9.04	17.01	17.86	37.64	44.68	60.25	43.56	24.55	24.97	41.05
ENSMUSG00000027087	2	338.42	334.16	280.5	292.26	136.24	106.8	141.89	77.02	332.66	307.44	314.47	217.15	126.01	226.4	155.53
ENSMUSG00000027200	2	834.54	906.48	978.97	1138.23	0	0	1.17	0.21	862.32	937.77	1112.3	1068.19	203.88	616.79	274.47
ENSMUSG00000027215	2	124.8	102.97	119.37	105.71	67.22	51.93	61.28	58.03	98.02	147.93	105.98	98.32	82.8	82.5	83.11
ENSMUSG00000027253	2	26.27	23.38	26.38	24.69	15.67	3.16	3.5	11.36	16.84	20.15	21.23	30.45	14.92	18.02	10.57
ENSMUSG00000027287	2	186.6	180.96	186.14	204.71	118.3	121.93	136.06	111.3	172.59	212.55	195.36	244.42	174.52	162.56	158.65
ENSMUSG00000027318	2	64.79	87.71	65.16	97.39	0	1.74	0	0	85.06	76.1	140.05	119.15	28.42	70.02	37.27
ENSMUSG00000027322	2	1307.02	1405.63	1517.85	1846.3	20.11	27.98	38.18	54.52	1321.2	1409.01	1624.99	1594.03	447.69	873.18	383.83
ENSMUSG00000027340	2	85.35	82.8	73.2	86.9	41.73	37.45	39.77	43.36	104.28	93.54	103.11	63.11	68.59	55.09	55.18
ENSMUSG00000027347	2	156.87	186.4	174.16	192.05	32.38	31.9	58.36	44.71	170.65	173.5	184	165.45	93.01	116.36	114.26
ENSMUSG00000027399	2	319.06	305.7	284.52	343.18	11.52	25.91	20.09	16.73	340.24	339.28	305.98	316.52	202.23	137.08	136.51
ENSMUSG00000027423	2	723.48	825.19	778.51	861.3	280.13	257.58	287.37	167.16	801.15	842.04	805.43	942.8	592.14	634.68	564.51
ENSMUSG00000027488	2	116.3	83.34	101.36	84	13.31	9.36	9.92	14.04	97.58	103.04	126.91	118.72	40.52	92.29	41.28
ENSMUSG00000027513	2	21.5	21.15	18.5	9.76	0	0	3.75	0	21.42	14.82	16.49	5.07	4.35	7.21	5.67
ENSMUSG00000027580	2	478.46	593.55	702.09	967.49	163.24	226.88	244.85	228.29	588.54	741.61	975.41	999.89	208.81	618.08	360.91
ENSMUSG00000027698	2	113.3	137.59	124.68	112	71.28	75.12	69.28	66.8	91.58	107.32	142.03	143.99	63.89	49.17	61.19
ENSMUSG00000027750	2	31.6	22.84	37.97	21.54	0	0	0	2.37	40.11	25.58	28.94	28.97	10.69	8.5	10.01
ENSMUSG00000027799	2	15.8	20.08	18.9	20.41	0	0	0	1.96	20.27	17.75	19.85	16.28	2.94	13.39	2.34
ENSMUSG00000027900	2	174.44	186.76	185.01	194.55	72.23	82.2	76.95	82.08	172.85	191.46	177.78	171.9	117.91	156	108.14
ENSMUSG00000027962	2	1672.54	1955.64	2041.12	2527.02	0	4.46	3.17	2.06	1565.28	1894.54	1980.85	2601.43	295.36	982.98	502.43
ENSMUSG00000028019	2	115.64	118.05	109.4	133.14	0	0	0	0	122.52	138.01	115.06	118.93	24.55	66.03	12.13
ENSMUSG00000028048	2	157.52	122.42	104.98	138.55	55.89	89.71	73.95	66.18	141.47	132.89	119.61	120.41	110.63	54.7	65.31
ENSMUSG00000028057	2	54.6	51.84	62.74	45.43	22.09	14.26	28.76	24.88	36.84	36.54	47.31	57.93	37.7	18.15	19.8
ENSMUSG00000028076	2	99.56	73.7	78.27	87.39	11.14	13.39	10.17	19.51	90.44	81.95	84.74	102.02	32.06	57.28	89.56
ENSMUSG00000028078	2	38.98	35.96	34.67	43.01	0	2.61	0	8.26	29.35	35.18	35.56	19.88	8.22	17.5	16.02
ENSMUSG00000028124	2	83.11	89.76	91.62	89.24	28.89	28.63	17.76	11.36	76.69	84.25	73.98	96.63	48.86	67.83	32.6
ENSMUSG00000028127	2	57.87	43.54	49.63	49.63	32.57	30.81	22.76	18.69	50.33	65.56	42.57	40.38	27.01	33.72	15.69
ENSMUSG00000028149	2	245.59	233.25	210.11	250.87	132.65	130.31	161.15	103.46	260.82	245.53	200.69	181.94	177.34	204.4	142.18
ENSMUSG00000028184	2	64.13	78.25	50.11	74.16	0	2.29	2.17	0	38.34	53.97	47.7	53.92	20.9	13.13	11.68
ENSMUSG00000028195	2	40.85	83.61	69.98	101.35	0	14.81	0	0	43.37	104.92	110.12	79.08	37.46	72.34	45.5
ENSMUSG00000028199	2	17.76	18.74	12.39	25.9	0	0	2.75	5.16	9.17	19.31	13.63	22.41	15.38	9.27	10.68
ENSMUSG00000028249	2	723.29	675.38	726.71	719.53	471.88	344.13	411.34	411.97	755.67	653.82	725.14	691.62	499.59	547.54	427.44
ENSMUSG00000028307	2	23.09	29.8	25.34	7.1	0	0.33	0	7.02	20.19	25.37	15.8	16.6	6.22	10.68	8.68
ENSMUSG00000028405	2	141.72	134.29	107.87	131.53	77.89	52.04	92.46	69.69	137.42	115.56	117.63	134.69	64.36	103.23	94.68
ENSMUSG00000028456	2	52.82	58.45	72.56	53.18	0	4.25	1.75	2.48	57.21	49.69	54.22	46.83	26.19	47.11	7.12
ENSMUSG00000028478	2	523.7	429.91	424.09	456.23	250.58	327.37	297.79	324.41	471.13	466.64	439.11	544.03	375.93	412.39	349.12
ENSMUSG00000028494	2	787.89	659.76	665.17	671.76	299.48	300.69	285.87	310.99	785.37	659.67	769.48	845.86	393.9	440.32	364.03
ENSMUSG00000028565	2	38.89	32.48	46.01	41.23	5.29	8.49	11.17	9.09	43.54	27.98	35.06	31.4	27.01	21.49	15.58
ENSMUSG00000028610	2	17.95	25.88	14.32	18.4	0	0	0	0	10.67	14.62	21.83	26.43	9.04	7.59	5.45
ENSMUSG00000028618	2	245.02	193.81	236.9	206.65	100.65	133.25	139.22	117.4	191.45	216.51	213.93	210.8	153.5	149.05	143.74
ENSMUSG00000028646	2	209.78	216.2	203.11	229.89	66.94	80.56	87.37	108.72	190.04	189.16	214.72	204.67	152.09	148.41	132.06
ENSMUSG00000028691	2	423.96	396.89	353.3	396.44	238.11	226.45	188.08	220.44	394.18	404.94	351.31	446.45	240.05	218.94	185.68
ENSMUSG00000028692	2	671.22	659.94	655.6	657.96	399.66	407.06	403.84	307.99	639.31	701.63	681.58	809.17	482.68	517.04	468.38
ENSMUSG00000028917	2	167.15	157.76	166.27	168.81	88.09	71.74	84.2	58.85	153.72	164.73	196.64	174.44	120.85	151.75	111.25
ENSMUSG00000028980	2	85.07	99.4	91.46	90.86	55.89	71.09	61.44	58.34	97.22	102.1	77.43	104.45	66.24	78.39	40.94
ENSMUSG00000028982	2	33.56	43.72	41.75	52.05	0	1.85	1.33	2.17	30.67	55.75	61.53	70.41	14.92	14.8	12.13
ENSMUSG00000028989	2	107.51	103.15	93.55	77.95	0	2.94	2	0	101.54	100.11	100.54	79.5	7.16	35.4	9.23
ENSMUSG00000029007	2	148.27	151.07	167.32	179.3	39.94	80.24	68.11	55.14	164.57	160.77	138.07	165.34	140.58	101.04	83.44
ENSMUSG00000029070	2	31.13	48.01	26.95	38.01	0	3.92	0	2.17	29.35	36.43	44.25	42.29	8.69	31.66	9.68
ENSMUSG00000029084	2	363.28	387.88	409.2	500.69	0	2.94	3.25	5.16	350.82	389.91	377.38	390.84	110.98	201.69	126.94
ENSMUSG00000029119	2	334.86	325.69	276.8	310.42	101.5	96.02	82.87	70	289.47	291.68	274.47	318.64	225.84	165.27	166.33
ENSMUSG00000029156	2	18.79	34.09	12.07	28.89	0	0	4.84	0	19.92	31.94	22.12	36.9	7.99	13.51	6.01
ENSMUSG00000029162	2	88.34	84.77	64.59	73.83	21.81	30.81	33.35	21.06	95.55	101.05	82.96	91.98	64.83	55.48	42.17
ENSMUSG00000029166	2	38.14	24.45	29.2	36.47	4.63	2.61	0	5.58	26	23.07	31.8	29.71	8.81	13.77	4.78
ENSMUSG00000029174	2	237.36	200.41	229.42	250.95	86.96	111.05	114.46	93.96	227.41	232.17	201.98	243.26	85.97	109.41	110.92
ENSMUSG00000029231	2	103.96	70.13	68.62	97.31	0	0	0	4.03	76.6	107.32	94.12	126.97	41.57	59.72	12.02
ENSMUSG00000029299	2	239.42	211.12	218	218.11	49.28	84.92	58.36	52.14	278.89	236.35	267.66	234.06	135.17	158.83	162.88
ENSMUSG00000029368	2	101.34	66.83	83.9	101.19	0	6.21	6.84	5.47	158.75	68.8	62.12	87.64	60.48	50.07	34.71
ENSMUSG00000029392	2	36.18	26.32	25.58	22.92	3.3	0.98	2.58	4.85	38.96	32.78	41.09	47.15	9.87	32.44	11.13
ENSMUSG00000029426	2	670.01	687.33	642.4	665.62	267.19	229.6	257.94	289.82	608.55	612.58	637.04	620.99	264.95	427.45	291.04
ENSMUSG00000029445	2	11.03	14.19	17.05	8.31	0	0	0	0	13.84	11.38	15.8	8.77	11.86	0	0.78
ENSMUSG00000029455	2	913.35	898.09	909.47	708.07	625.59	599.75	531.81	560.03	873.69	931.4	807.51	879.69	589.79	542.39	468.16
ENSMUSG00000029470	2	275.87	263.23	270.28	245.46	85.63	69.13	71.28	78.37	288.41	313.5	277.33	304.15	149.62	230.52	174.78
ENSMUSG00000029513	2	87.97	73.52	61.3	78.92	37.48	24.71	47.02	46.46	77.3	78.5	74.27	65.97	44.86	62.17	49.62
ENSMUSG00000029553	2	134.62	144.64	150.67	126.69	74.87	64.45	59.77	59.06	135.04	121.62	130.77	155.09	50.15	123.44	42.94
ENSMUSG00000029571	2	99.66	70.85	86.55	87.15	36.07	36.36	48.6	21.27	58.88	90.09	60.35	62.48	39.93	71.95	48.4
ENSMUSG00000029598	2	206.98	221.82	222.98	176.88	81.67	85.24	74.2	56.27	197.44	249.19	201.38	218.73	133.77	171.19	117.6
ENSMUSG00000029640	2	532.3	475.59	438.16	448.56	171.83	168.09	150.65	202.58	495.11	460.27	452.15	423.3	190.37	335.04	256
ENSMUSG00000029679	2	11.22	13.21	8.93	6.37	0	0	0	0	14.63	5.01	10.27	4.02	0	0	0
ENSMUSG00000029781	2	51.7	48.63	77.63	45.11	3.3	5.55	4.34	4.23	43.37	51.88	43.16	31.61	30.42	19.44	10.01
ENSMUSG00000029925	2	311.21	281.61	299.4	284.36	53.44	21.45	38.77	29.43	289.2	299.61	322.77	250.98	150.68	187.92	130.61
ENSMUSG00000029998	2	518.09	493.53	513.94	563.55	185.15	166.13	128.8	114.3	497.23	510.9	460.94	477.32	240.52	323.97	170
ENSMUSG00000030064	2	489.86	450.7	494.63	574.85	23.51	16.22	33.6	4.44	486.74	495.35	549.04	454.49	268.24	383.18	222.4
ENSMUSG00000030084	2	122.65	130.1	126.37	132.82	18.32	13.94	14.51	12.18	147.11	150.95	155.75	100.01	80.33	93.7	57.63
ENSMUSG00000030087	2	15.33	8.12	12.95	12.99	0	0	0	0	5.55	3.45	13.63	14.27	0	0	3.34
ENSMUSG00000030088	2	15.89	30.78	22.68	26.87	0	0	0	0	28.38	24.85	13.04	30.34	2.23	20.85	7.23
ENSMUSG00000030159	2	216.32	169.89	183.73	220.93	0	3.37	2.75	0	184.31	198.04	203.26	261.02	31.36	95.89	30.6
ENSMUSG00000030161	2	78.71	67.55	59.69	64.8	29.36	27.98	31.43	17.66	43.98	68.38	95.01	63.22	37.46	52.39	29.26
ENSMUSG00000030201	2	169.49	188.45	143.83	206.65	85.73	55.41	77.03	80.33	146.23	164.21	177.58	194.95	110.63	161.79	100.91
ENSMUSG00000030225	2	35.15	30.34	41.75	33.57	43.24	51.82	34.43	36.86	46.63	56.48	50.47	49.79	31.71	31.53	30.37
ENSMUSG00000030306	2	51.7	55.23	35.07	64.88	0	0	0	0	49.27	55.85	68.05	53.28	3.41	45.56	9.23
ENSMUSG00000030329	2	107.04	98.33	73.52	99.01	3.78	8.38	9.67	10.22	94.05	105.96	82.57	88.17	48.39	56.38	73.32
ENSMUSG00000030335	2	31.78	23.47	20.83	25.18	18.22	18.62	23.84	21.89	21.42	25.99	26.57	26.54	8.81	14.29	14.8
ENSMUSG00000030352	2	58.99	57.46	58.48	77.06	3.02	3.16	1.67	2.79	45.75	41.97	47.31	102.76	20.79	14.8	31.04
ENSMUSG00000030409	2	1791.55	1598.99	1511.49	1465.04	0	1.85	3.83	5.16	1703.49	1808.63	1828.65	1718.36	383.56	1056.99	406.75
ENSMUSG00000030410	2	40.39	28.2	26.38	29.86	0	0	0	0	33.94	29.86	32.2	43.66	20.2	18.53	11.35
ENSMUSG00000030452	2	103.39	94.14	89.61	108.37	69.96	65.87	47.69	84.77	103.31	116.4	107.16	104.45	71.52	73.75	80.77
ENSMUSG00000030474	2	156.12	152.85	153.96	148.55	51.46	44.2	38.6	45.64	156.9	134.36	142.52	163.34	62.13	85.85	97.79
ENSMUSG00000030539	2	111.9	92.08	89.21	94.49	31.72	28.09	38.18	26.95	101.81	87.38	86.62	94.72	57.55	43.12	39.83
ENSMUSG00000030577	2	35.99	41.05	35.64	33.97	5	1.74	6	3.2	35.17	30.69	38.91	35.42	2.7	12.23	5.23
ENSMUSG00000030649	2	72.36	72.45	72.96	73.11	10.67	11	4.84	17.66	85.76	75.27	89.68	88.8	27.13	38.23	10.68
ENSMUSG00000030711	2	81.8	69.87	79.48	99.09	1.51	5.23	0	0	54.74	71.2	76.05	105.19	21.02	37.71	19.69
ENSMUSG00000030729	2	60.48	86.11	66.12	61.57	37.39	36.8	30.76	20.34	78.45	83.93	61.14	65.02	50.85	58.18	29.26
ENSMUSG00000030753	2	65.81	57.11	59.37	66.01	17.56	15.35	25.09	24.99	60.73	53.45	51.95	75.59	28.89	21.88	46.84
ENSMUSG00000030761	2	252.69	259.3	186.38	225.13	57.22	27.76	45.6	34.69	249.98	207.85	212.05	183.74	155.14	126.65	88.89
ENSMUSG00000030865	2	197.91	217.9	225.32	235.7	0	0	0	0	202.82	205.55	244.25	252.14	62.48	116.48	39.16
ENSMUSG00000030894	2	497.06	491.03	485.78	519.49	109.99	130.53	133.39	75.79	474.13	472.17	402.37	396.24	228.54	307.37	185.68
ENSMUSG00000030982	2	136.3	110.38	110.93	118.46	46.07	60.1	66.36	53.38	103.66	132.79	96.2	113.65	112.63	87.91	64.53
ENSMUSG00000031007	2	206.23	202.28	226.04	206.49	119.06	113.88	143.56	86.52	210.49	198.77	183.8	220	121.2	155.74	131.17
ENSMUSG00000031077	2	9.54	12.76	9.89	11.46	6.04	5.01	7.59	8.16	15.87	14.82	18.47	14.17	3.99	7.85	7.34
ENSMUSG00000031078	2	123.87	113.5	100.15	104.41	0	2.4	1.08	0	92.38	120.26	82.67	155.83	27.36	44.92	24.25
ENSMUSG00000031129	2	246.8	262.69	238.91	233.12	43.34	54.43	44.44	36.14	229.09	272.68	237.43	254.89	108.75	182.64	124.05
ENSMUSG00000031342	2	41.13	41.94	35.07	51.97	0	0	2	3.2	26.36	24.43	41.88	24.32	13.86	18.53	2.45
ENSMUSG00000031422	2	144.62	157.4	152.92	153.39	116.41	119.21	109.8	140.83	180.17	178.51	149.93	157.84	122.49	91.64	116.82
ENSMUSG00000031447	2	1642.53	1644.32	1603.11	1723.09	1072.07	947.69	967.4	988.31	1577.62	1647.96	1510.03	1758.85	1162.32	1101.65	901.5
ENSMUSG00000031458	2	9.72	11.24	8.45	4.84	0	1.74	1.33	3.72	8.2	12.53	8.49	14.69	1.76	2.83	6.56
ENSMUSG00000031483	2	125.64	126.79	108.11	125.23	39.94	38.21	55.69	39.44	99.34	112.85	109.53	86.58	69.99	81.35	70.42
ENSMUSG00000031504	2	86.19	65.05	71.19	107.56	25.68	12.08	19.67	18.58	65.58	81.22	105.38	136.8	50.62	68.09	61.64
ENSMUSG00000031521	2	32.25	22.22	38.05	27.92	3.12	15.68	8.5	11.15	25.91	28.29	25.98	36.26	16.21	23.43	12.02
ENSMUSG00000031591	2	381.05	443.92	409.93	440.49	322.05	308.42	272.61	244.91	423.27	386.68	368.4	452.16	253.67	309.94	284.48
ENSMUSG00000031613	2	1034.41	1063.61	968.03	1040.92	65.05	61.51	72.28	38.1	975.85	937.88	1002.27	973.89	268.47	543.42	229.07
ENSMUSG00000031639	2	31.22	42.56	46.82	39.22	2.17	4.79	4.42	1.45	42.05	27.56	40.89	28.65	10.69	23.43	22.47
ENSMUSG00000031788	2	88.53	88.6	101.52	84.16	50.89	68.8	70.95	44.71	90.26	98.13	91.36	107.41	72.46	76.46	85.56
ENSMUSG00000031803	2	10.19	9.19	15.77	8.71	0	4.57	0	1.14	7.14	10.54	7.51	18.71	0	0	2.45
ENSMUSG00000031808	2	120.41	104.13	97.01	99.82	18.79	14.48	14.76	11.87	129.22	99.28	147.06	144.31	46.86	115.33	62.64
ENSMUSG00000031839	2	109.75	102.52	105.7	99.57	57.97	48.01	61.28	48.01	113.71	105.33	104.49	118.19	84.91	55.35	64.64
ENSMUSG00000031840	2	23.65	26.14	29.52	34.86	7.08	5.12	7.5	0	33.41	20.98	33.78	15.75	0	19.95	3.34
ENSMUSG00000031871	2	756.58	761.66	757.27	818.13	0	8.93	4	12.91	711.15	666.66	806.62	765.2	164.65	374.68	111.03
ENSMUSG00000031903	2	473.97	413.31	414.67	317.04	76.48	59.55	64.69	55.75	429.62	379.47	420.84	315.15	189.2	269.78	165.55
ENSMUSG00000031925	2	52.35	51.31	51.56	74.24	10.86	5.01	4.25	16.52	51.12	44.79	39.21	42.18	30.3	40.8	29.71
ENSMUSG00000031938	2	73.76	80.48	49.95	54.47	23.32	13.06	14.76	16.62	76.86	69	73.58	73.37	45.92	43.63	34.04
ENSMUSG00000032014	2	6.26	13.38	8.53	8.07	0	0.76	0.92	3.1	14.46	12.42	10.27	9.83	2.23	6.56	0.89
ENSMUSG00000032066	2	18.51	14.63	21.48	12.75	1.79	1.2	2	1.03	15.16	8.77	16.89	5.07	6.34	10.04	5.56
ENSMUSG00000032076	2	536.32	564.64	546.04	509.08	0	7.4	0.92	4.34	496.96	485.64	483.46	485.36	173.46	322.17	225.18
ENSMUSG00000032122	2	202.3	160.08	210.84	184.38	41.64	41.7	59.69	31.9	176.64	191.88	186.37	152.24	117.56	127.68	118.93
ENSMUSG00000032261	2	121.25	118.23	124.6	135.72	2.55	1.85	2.67	1.14	104.72	135.09	110.22	138.39	17.97	85.98	17.91
ENSMUSG00000032264	2	42.26	46.4	42.39	46.16	14.92	23.73	24.34	29.53	33.14	40.61	51.26	44.51	15.74	36.17	14.46
ENSMUSG00000032392	2	7.85	4.55	7.08	7.42	0	1.74	0	0	11.64	7.62	8.3	10.68	1.88	6.69	2.23
ENSMUSG00000032407	2	180.05	173.46	179.95	167.03	104.23	132.71	132.14	151.05	179.73	197.62	185.09	199.28	143.87	185.6	142.07
ENSMUSG00000032440	2	536.23	501.38	486.43	445.9	108.2	99.07	111.38	103.25	451.3	519.99	441.09	357.75	322.49	347.27	229.63
ENSMUSG00000032449	2	162.76	160.61	186.3	153.56	85.35	79.04	94.37	117.19	159.72	170.27	167.31	108.68	111.8	140.3	129.61
ENSMUSG00000032475	2	121.9	85.66	114.07	80.13	33.14	29.07	28.18	16.62	92.73	77.46	111.61	84.26	56.02	55.6	38.94
ENSMUSG00000032511	2	151.26	164.81	141.09	183.65	0	0	0	0	117.32	126.42	150.52	161.12	16.79	95.89	11.35
ENSMUSG00000032513	2	29.35	18.83	24.53	16.46	1.98	4.79	3.75	7.74	22.12	28.4	14.42	15.75	11.98	15.19	5.12
ENSMUSG00000032527	2	38.8	47.38	31.53	38.89	17.66	15.35	6.67	19.62	55.27	42.8	52.35	50.22	24.66	41.06	24.59
ENSMUSG00000032547	2	17.67	30.25	17.86	24.29	4.25	3.27	0	0	9.96	15.55	9.98	28.44	4.11	11.46	4.9
ENSMUSG00000032554	2	419.19	364.41	384.27	351.09	133.41	137.83	139.56	141.04	373.73	412.98	362.08	330.8	273.76	229.49	174.78
ENSMUSG00000032571	2	67.5	83.52	68.86	74.4	18.22	20.79	29.18	19.93	59.67	85.19	84.94	73.79	38.64	55.35	40.94
ENSMUSG00000032725	2	154.16	133.75	169.49	128.78	4.53	0	1.58	3.1	142.27	157.32	143.21	162.6	63.07	74.01	32.15
ENSMUSG00000032737	2	246.43	251.89	250.9	236.67	145.68	143.92	147.81	148.16	253.68	267.87	294.12	214.19	163.24	208.51	148.41
ENSMUSG00000032788	2	207.16	255.82	266.18	316.88	120.28	113.98	109.21	149.4	253.06	251.17	300.84	381.22	156.43	208.77	201.71
ENSMUSG00000032802	2	31.69	30.61	41.59	37.12	10.29	7.84	15.51	15.07	29	35.39	28.54	43.87	19.38	26.77	25.7
ENSMUSG00000032827	2	192.58	196.66	195.15	201.81	13.97	14.91	25.68	24.78	204.32	182.59	257.98	146	72.46	133.99	68.87
ENSMUSG00000032846	2	207.91	208.17	216.39	213.11	131.05	124.87	179.07	132.37	167.56	180.81	218.67	200.02	157.84	132.57	124.27
ENSMUSG00000032890	2	217.54	188.9	158.47	177.44	8.12	12.52	9.5	7.54	153.28	197.51	214.91	180.46	49.68	101.68	37.05
ENSMUSG00000032915	2	646.17	637.36	686.41	671.11	419.67	431.77	526.89	334.84	564.39	627.2	575.71	619.41	342.58	468.64	425.66
ENSMUSG00000032946	2	215.76	207.64	188.88	185.27	199.5	203.15	204.17	194.11	198.68	243.76	208.99	225.92	92.31	142.87	71.98
ENSMUSG00000033059	2	259.14	229.77	229.1	204.88	65.05	55.63	58.77	27.67	263.2	224.34	210.07	247.49	131.18	114.43	93.79
ENSMUSG00000033068	2	47.96	36.14	40.94	43.01	13.03	11.43	29.35	22.3	45.04	39.15	40.89	55.82	32.18	36.43	29.93
ENSMUSG00000033083	2	54.13	42.56	54.46	64.07	9.44	6.42	11.09	4.34	64.96	66.08	46.42	47.89	48.62	19.69	34.49
ENSMUSG00000033161	2	1048.62	912.37	958.86	931.02	798.37	800.5	847.27	720.07	954.43	992.06	882.47	1006.55	769.24	752.84	745.07
ENSMUSG00000033278	2	186.88	183.28	186.54	193.74	0	0	0	0.31	152.05	166.82	192.3	148.54	49.21	64.1	24.81
ENSMUSG00000033355	2	97.22	101.63	128.71	101.83	22.66	18.18	41.68	48.01	87.62	84.56	125.63	118.72	47.92	80.7	63.75
ENSMUSG00000033488	2	4.21	0.8	3.54	4.36	0	0	2.33	3.2	7.05	11.38	5.43	11.63	3.52	3.6	3.23
ENSMUSG00000033530	2	37.02	34	37.41	38.25	27.47	17.64	24.76	22.1	35.96	39.36	31.7	40.07	18.32	13.39	26.48
ENSMUSG00000033540	2	55.44	52.38	47.94	60.84	24.45	22.54	14.67	17.35	56.15	45.83	49.19	44.61	42.16	35.4	27.93
ENSMUSG00000033542	2	20.19	36.05	25.66	38.57	0	0	0	0	27.68	30.27	27.65	26.54	0	22.52	10.46
ENSMUSG00000033577	2	30.2	28.91	27.83	34.46	3.49	0	0	0	29.35	10.96	25.58	26.32	9.98	29.73	7.23
ENSMUSG00000033788	2	230.72	258.85	261.43	296.22	0.09	1.42	2	0	254.21	244.6	283.75	340.52	54.85	149.95	40.5
ENSMUSG00000033857	2	441.81	371.64	444.92	275.88	26.06	16.98	31.1	18.48	475.98	369.45	475.36	397.93	178.16	222.67	133.17
ENSMUSG00000033880	2	571.38	546.35	602.99	628.26	45.51	73.16	71.2	98.09	516	554.12	538.67	601.65	174.87	270.81	276.25
ENSMUSG00000033917	2	47.96	40.69	50.84	75.04	23.6	18.94	25.34	27.05	59.15	45.31	58.86	57.19	34.41	41.45	48.95
ENSMUSG00000034101	2	85.82	100.74	85.19	97.8	27.95	21.34	16.17	9.4	92.64	113.06	104.79	133.73	45.1	77.36	39.38
ENSMUSG00000034265	2	142.1	136.25	152.92	113.05	11.24	2.83	1.92	3.51	148.08	138.43	141.53	119.04	90.08	103.1	37.49
ENSMUSG00000034438	2	233.81	210.94	227.89	250.22	31.06	26.13	25.68	28.08	214.28	223.4	241.98	251.93	114.74	144.93	134.17
ENSMUSG00000034487	2	56.75	44.53	41.27	47.93	6.8	5.23	6.25	2.99	58.88	50	54.02	40.91	34.06	16.99	27.15
ENSMUSG00000034641	2	84.51	82.36	68.29	93.04	31.53	35.27	49.19	42.75	67.7	104.71	78.72	74.85	69.99	68.86	46.62
ENSMUSG00000034652	2	575.96	482.55	501.15	446.39	279.28	401.07	405.75	348.88	533.63	553.08	557.24	517.92	335.41	342.76	412.53
ENSMUSG00000034656	2	150.04	188.01	168.93	185.19	0	0	1	2.99	210.67	184.26	270.12	174.75	95.48	116.48	65.64
ENSMUSG00000034707	2	1059.09	1040.32	980.5	1161.88	221.12	215.56	274.61	248.21	926.93	1014.6	976	1067.66	504.53	654.37	519.89
ENSMUSG00000034708	2	2862.61	2621.65	2716.66	2632.4	608.97	601.49	639.85	528.43	2544.21	2519.76	2507.76	2608.52	1746.35	1622.42	1167.29
ENSMUSG00000034714	2	99.94	91.19	69.58	93.44	0	0.98	1.83	0	86.29	63.68	90.96	87.54	22.67	30.63	23.25
ENSMUSG00000034751	2	23.18	24.27	24.62	23.48	3.87	4.9	15.01	2.68	31.91	25.37	43.65	22.62	13.39	24.07	5.79
ENSMUSG00000034793	2	26.27	17.94	21.08	16.3	15.01	16.11	9.84	13.01	29.35	30.27	30.72	24.63	13.74	8.11	14.91
ENSMUSG00000034799	2	31.5	28.64	29.12	20.33	8.69	3.81	0.42	17.14	30.94	30.38	38.91	33.72	16.09	26	11.9
ENSMUSG00000034807	2	421.81	431.87	426.18	446.87	96.59	117.9	93.62	96.54	430.94	428.64	490.08	471.72	215.74	248.8	190.69
ENSMUSG00000034845	2	22.06	13.03	19.47	12.67	0	5.01	0	0	10.49	7.73	19.95	5.18	2.94	5.28	2.78
ENSMUSG00000034863	2	59.92	49.17	66.12	32.68	25.59	27.43	30.93	17.04	60.91	66.5	71.9	56.77	27.48	54.19	31.37
ENSMUSG00000034947	2	189.59	178.73	178.58	201.24	48.34	46.05	83.78	66.08	160.16	205.76	160.99	211.97	105.81	149.05	105.25
ENSMUSG00000035095	2	154.44	124.65	117.93	129.67	0	1.52	0	2.89	148.08	140.51	126.91	107.52	25.84	70.02	25.92
ENSMUSG00000035104	2	14.68	16.06	20.67	12.1	0	0	0	0	12.87	20.15	14.32	16.92	0	17.38	2.23
ENSMUSG00000035168	2	19.35	25.25	38.45	30.02	0	0	0	0	15.43	14.3	24.49	24.63	19.14	1.67	5.9
ENSMUSG00000035212	2	291.77	288.75	260.55	307.27	189.96	194.11	215.67	209.08	254.56	272.05	258.47	336.4	218.32	192.04	197.92
ENSMUSG00000035226	2	20.75	13.47	20.19	29.86	0	0	0	0	18.86	21.92	20.35	37.64	2.82	10.81	0.67
ENSMUSG00000035245	2	40.39	49.88	31.94	46.32	2.36	7.84	14.09	8.57	37.81	38.21	52.64	50.85	17.85	37.2	28.59
ENSMUSG00000035268	2	33.28	51.93	43.84	52.21	26.81	40.72	35.1	39.34	63.2	61.8	67.16	67.24	36.99	33.34	42.05
ENSMUSG00000035275	2	27.58	38.1	29.52	37.2	0	0	2.42	0	29.97	29.23	20.44	29.28	0	15.7	9.12
ENSMUSG00000035283	2	137.14	156.78	167.72	121.84	6.89	5.44	4.09	1.45	108.59	138.11	173.04	163.12	16.79	118.29	48.28
ENSMUSG00000035448	2	729.84	673.86	739.42	668.85	0	0	0	0	647.86	697.14	655.51	637.59	110.75	267.21	73.98
ENSMUSG00000035459	2	498.84	583.65	582.07	625.44	9.44	3.7	14.84	4.44	404.23	372.16	453.33	469.5	77.16	249.44	82.55
ENSMUSG00000035505	2	10.1	11.6	13.11	13.72	7.55	11.32	10.09	12.6	13.22	14.41	13.93	12.37	5.64	3.73	7.79
ENSMUSG00000035521	2	42.91	37.74	43.44	35.99	11.42	13.61	3.75	14.35	46.89	39.98	31.11	48.53	21.96	20.34	19.36
ENSMUSG00000035824	2	122.09	100.65	116.88	103.12	30.4	30.48	22.51	45.02	141.12	113.58	100.05	111.85	76.57	84.69	61.3
ENSMUSG00000035891	2	199.5	216.11	224.99	233.2	108.01	132.17	118.3	128.03	195.77	234.57	226.37	215.24	175.57	164.49	185.13
ENSMUSG00000035954	2	166.68	170.43	156.22	187.61	56.08	47.68	58.86	39.03	130.63	155.96	191.61	157.2	98.06	129.48	111.03
ENSMUSG00000035969	2	48.14	33.55	31.05	39.94	4.91	2.61	7.75	0	27.32	35.08	43.65	34.99	33	28.19	13.68
ENSMUSG00000036053	2	211	232.8	246.63	285	6.42	18.83	16.17	12.8	219.48	218.6	240.79	220.32	71.17	152.65	52.62
ENSMUSG00000036333	2	187.16	208.53	198.13	227.55	138.79	156.55	162.07	147.34	208.55	218.81	212.35	226.45	188.49	125.37	123.6
ENSMUSG00000036353	2	164.07	184.62	193.14	166.47	11.24	10.78	12.84	2.06	187.84	174.65	169.48	157.2	98.53	96.66	49.73
ENSMUSG00000036362	2	215.67	181.22	176.33	190.43	8.03	7.19	10.34	3.51	202.03	198.97	181.73	202.66	85.61	119.83	59.3
ENSMUSG00000036580	2	73.57	59.78	80.28	51	5.38	10.12	7.67	10.22	66.11	70.99	61.04	65.55	31.12	42.35	39.5
ENSMUSG00000036591	2	98.35	103.15	81	96.59	30.87	31.46	23.68	30.77	105.77	99.28	116.44	86.9	47.09	79.42	52.62
ENSMUSG00000036606	2	1087.79	1061.56	957.49	1044.71	603.02	712.98	691.71	530.6	1057.21	979.01	970.77	1032.24	679.4	840.23	625.59
ENSMUSG00000036622	2	727.41	671.99	710.3	589.69	298.92	236.46	268.53	278.26	717.15	733.89	665.78	712.34	422.2	556.68	423.55
ENSMUSG00000036632	2	36.65	39.8	38.85	38.65	20.2	21.77	22.34	11.05	32.08	47.71	49.78	38.16	35.94	23.17	13.68
ENSMUSG00000036641	2	40.2	36.76	47.78	41.07	0	0	0	0	42.66	38.83	26.27	42.82	5.05	7.47	4.12
ENSMUSG00000036644	2	173.23	142.05	129.35	160.33	99.13	49.97	74.61	50.8	114.24	163.17	145.28	156.04	119.32	136.69	106.14
ENSMUSG00000036718	2	31.41	17.49	27.03	48.98	3.3	3.7	4.75	1.76	24.86	20.15	25.09	43.03	11.39	14.54	10.24
ENSMUSG00000036822	2	64.97	86.82	79.48	82.63	31.25	16.33	54.77	33.76	90.08	65.77	78.82	81.19	66.82	59.08	44.06
ENSMUSG00000036887	2	3391.92	2859.98	3058.14	2559.05	13.6	7.95	12.09	9.6	3329.67	3559.52	3305.79	3497.72	1755.04	1947.93	1188.76
ENSMUSG00000036894	2	64.79	68.08	70.71	63.34	43.9	48.23	36.77	31.8	68.75	51.78	51.95	68.51	36.52	53.42	42.39
ENSMUSG00000036896	2	2969.46	2451.31	2705.96	2300.03	3.12	10.67	10.34	8.67	2630.51	2753.81	2661.54	2844.38	1281.99	1609.81	829.29
ENSMUSG00000036904	2	15.43	19.9	22.2	26.71	0	1.63	0	0	12.08	20.46	26.86	32.77	1.17	8.11	7.9
ENSMUSG00000036905	2	2615.25	2438.19	2478.64	2328.92	4.44	0.44	2.08	2.79	2577.27	2631.98	2604.95	2702.29	1263.67	1450.07	860.33
ENSMUSG00000036908	2	1169.59	1148.29	1191.34	1096.52	889.66	750.32	750.23	879.48	1188.9	1194.48	1179.07	1169.57	932.6	1031.5	1008.86
ENSMUSG00000036986	2	133.59	157.85	153.48	160.58	29.74	55.09	57.02	56.27	185.02	132.27	167.61	172.11	81.27	102.46	97.68
ENSMUSG00000037031	2	442.65	439.63	372.76	324.86	0	0	2.75	1.14	417.89	417.26	386.87	414.63	56.49	157.42	47.95
ENSMUSG00000037062	2	415.45	413.85	420.39	468.98	265.02	283.6	300.38	246.87	423.01	404.84	401.88	372.13	357.37	341.22	309.18
ENSMUSG00000037071	2	30.94	23.82	26.14	32.6	1.04	1.63	0.17	0	18.6	48.86	32.4	39.12	7.05	13.13	12.02
ENSMUSG00000037104	2	68.15	61.48	38.77	46.64	1.23	7.51	12.09	16	60.82	55.33	67.95	65.97	34.29	40.67	32.26
ENSMUSG00000037251	2	31.5	37.83	41.19	41.48	8.97	15.46	20.76	25.81	32.53	36.02	38.52	38.48	23.72	11.84	33.49
ENSMUSG00000037257	2	171.92	153.39	188.39	157.67	60.9	70.87	80.03	88.38	166.15	166.2	180.84	196.43	95.24	120.6	86.22
ENSMUSG00000037280	2	69.74	71.74	49.23	73.75	4.72	1.63	4.92	1.55	71.75	80.49	82.86	98.11	25.84	36.3	14.35
ENSMUSG00000037295	2	123.49	103.86	104.9	99.09	81.39	86.22	69.7	50.08	117.41	113.79	122.77	113.44	75.51	111.34	86.11
ENSMUSG00000037370	2	51.23	49.61	55.67	64.47	2.74	0	3.17	0	42.4	61.59	59.36	77.18	26.42	52.26	10.68
ENSMUSG00000037416	2	163.6	180.69	171.58	202.54	61.94	55.85	64.94	51.73	179.9	175.28	167.51	149.38	144.69	122.92	114.04
ENSMUSG00000037434	2	115.17	111.36	119.94	86.18	48.25	79.15	42.68	65.87	97.49	93.75	108.44	102.55	22.08	44.28	40.27
ENSMUSG00000037499	2	26.92	28.64	31.61	19.04	9.54	4.03	4.84	6.3	17.45	31.11	17.98	25.16	10.45	22.14	18.8
ENSMUSG00000037523	2	75.91	91.46	83.26	89.16	15.48	22.32	23.59	25.71	88.76	107	106.07	82.46	27.6	48.14	51.84
ENSMUSG00000037553	2	135.37	104.13	103.85	115.39	47.21	53.78	60.86	51.93	117.23	118.38	132.15	104.03	79.74	112.11	59.08
ENSMUSG00000037605	2	21.78	22.49	32.02	20.33	0.19	0.33	1	0	34.2	32.68	43.95	35.42	10.22	15.19	26.59
ENSMUSG00000037685	2	309.53	355.04	283.23	323.01	67.32	67.5	90.87	123.28	294.23	329.15	324.54	230.26	194.83	124.21	148.64
ENSMUSG00000037706	2	357.49	374.23	394.64	392.56	13.6	15.89	8.17	12.29	405.91	351.18	372.84	375.41	188.96	269.91	195.7
ENSMUSG00000037709	2	12.62	17.13	23.33	15.57	0	0	0	0	13.13	11.17	23.41	15.22	4.11	14.67	8.34
ENSMUSG00000037762	2	99.47	84.14	83.18	113.61	0	3.7	0	0	94.14	92.91	98.67	93.88	26.19	37.71	13.24
ENSMUSG00000037798	2	14.58	23.29	23.73	19.37	1.98	0	1.92	0.93	26.88	23.18	22.62	19.14	11.63	12.74	13.35
ENSMUSG00000037820	2	717.59	631.3	583.6	782.3	121.04	89.71	138.89	110.27	664.52	651.11	683.06	890.79	357.61	518.71	651.84
ENSMUSG00000037921	2	180.33	182.38	210.43	182.69	0.09	14.59	23.59	19	161.83	186.97	243.06	176.02	49.09	135.53	47.84
ENSMUSG00000037922	2	283.82	269.47	236.01	312.84	8.21	9.14	8.92	1.55	262.41	250.44	308.54	255.1	104.05	180.07	103.58
ENSMUSG00000037936	2	893.53	857.14	843.51	901.97	279.84	208.92	242.1	198.96	812.34	822.42	807.9	893.43	220.08	518.97	262.12
ENSMUSG00000037966	2	239.42	193.81	239.72	204.71	77.61	89.16	86.54	96.54	195.15	264.12	273.98	248.65	155.02	119.57	100.57
ENSMUSG00000037972	2	82.27	78.25	79.96	51	1.98	1.2	2.5	3.82	59.23	68.27	56.2	81.72	24.78	42.73	17.8
ENSMUSG00000037999	2	136.11	131.43	106.34	143.87	0	0	1.5	3.51	110.09	145	128.59	85.63	32.18	36.04	28.7
ENSMUSG00000038026	2	11.69	17.4	17.7	18.88	0	2.07	0	0	14.72	12.94	15.11	11.31	3.99	14.03	3.78
ENSMUSG00000038034	2	307.75	313.55	274.79	276.61	165.41	116.82	108.71	152.5	284.18	306.61	309.83	282.06	271.29	209.67	183.57
ENSMUSG00000038058	2	197.91	176.23	179.87	166.71	38.99	96.35	85.7	83.12	213.75	184.36	198.82	188.92	98.06	135.15	94.34
ENSMUSG00000038068	2	172.29	210.22	183.81	171.15	78.36	61.62	67.36	69.59	164.92	186.97	192.69	122.42	143.51	108.76	111.37
ENSMUSG00000038155	2	16.08	11.33	25.58	21.95	3.02	0	1.58	0	12.96	14.3	14.52	24	5.28	5.15	1.11
ENSMUSG00000038175	2	219.78	258.76	243.17	253.05	55.7	47.47	60.36	63.09	230.94	260.25	290.08	215.14	103.23	175.56	90.9
ENSMUSG00000038178	2	643.27	631.12	656.8	723.72	259.26	292.31	303.71	301.18	564.22	659.56	714.08	665.93	343.87	567.49	467.16
ENSMUSG00000038188	2	55.81	49.88	38.13	51.48	3.49	1.2	5.17	11.05	54.65	48.65	48.79	72.1	38.4	14.67	4.23
ENSMUSG00000038267	2	100.12	103.86	95.48	95.54	2.08	0	0	2.17	109.12	93.95	90.77	84.26	19.85	59.34	17.02
ENSMUSG00000038291	2	103.02	88.78	78.59	81.34	35.78	18.62	35.43	20.86	69.63	81.01	82.86	88.59	18.91	47.62	18.36
ENSMUSG00000038371	2	233.81	246.81	238.27	278.47	35.69	42.46	21.93	21.48	221.86	258.79	278.91	215.14	199.88	140.68	116.04
ENSMUSG00000038495	2	24.03	33.1	38.21	29.69	13.69	11.65	11.75	6.61	21.15	31.11	38.91	39.96	12.57	12.74	10.68
ENSMUSG00000038508	2	27.77	25.07	20.75	20.41	0	0.98	0.92	0	24.5	16.7	22.91	11.1	14.21	9.91	4.78
ENSMUSG00000038578	2	81.89	89.41	85.99	94.33	21.62	6.42	6.84	19.1	128.69	74.22	90.96	106.67	60.25	34.49	34.16
ENSMUSG00000038604	2	53.19	74.6	71.27	66.65	38.9	46.49	40.18	23.13	67.25	65.35	70.12	69.56	42.04	45.69	42.72
ENSMUSG00000038642	2	1970.76	1776.82	2009.26	2077.4	1335.39	1203.42	1386.91	1363	1938.92	1691.5	1829.44	2175.07	1370.54	1525.76	1702.87
ENSMUSG00000038648	2	60.02	74.15	69.34	88.84	12.84	23.3	17.51	21.17	53.59	73.39	63.7	44.51	21.26	33.34	42.83
ENSMUSG00000038776	2	116.3	95.83	101.52	106.92	0	0	0	0	96.69	88.63	111.01	113.97	48.39	52.39	24.14
ENSMUSG00000038811	2	124.15	115.82	100.23	91.58	48.06	35.38	40.18	20.96	150.55	112.85	107.56	151.07	57.66	74.65	45.73
ENSMUSG00000038828	2	111.25	115.91	98.62	109.66	29.46	49.1	45.19	42.75	102.87	106.17	85.93	92.5	68.59	70.53	46.39
ENSMUSG00000038884	2	52.26	44.17	42.39	49.87	4.91	0	0	8.05	82.59	52.41	59.16	47.47	31.24	29.35	14.8
ENSMUSG00000039005	2	133.59	142.05	127.26	198.18	41.07	27.87	51.44	48.53	130.01	153.46	134.52	135.64	89.37	123.05	63.97
ENSMUSG00000039007	2	175.1	185.15	154.13	152.51	5.66	4.9	12.09	10.53	131.95	204.51	174.82	156.99	73.17	56.89	49.4
ENSMUSG00000039115	2	701.14	670.83	673.37	671.03	7.93	3.16	5	8.88	648.48	649.54	683.85	650.7	193.54	395.92	223.73
ENSMUSG00000039157	2	95.45	90.84	80.84	76.5	18.03	12.19	22.76	15.38	99.25	66.81	102.12	70.73	20.9	39.9	23.47
ENSMUSG00000039217	2	99.75	118.05	92.51	131.37	14.35	10.23	14.17	19.2	118.82	110.66	94.82	132.99	23.02	57.92	24.92
ENSMUSG00000039234	2	50.01	50.95	62.42	97.96	7.46	13.83	22.18	21.37	74.57	51.78	61.33	54.87	31.47	28.83	33.6
ENSMUSG00000039450	2	67.5	63.44	56.71	71.73	14.07	17.75	16.01	9.4	55.71	62.95	64.69	67.55	34.76	50.58	23.14
ENSMUSG00000039470	2	39.54	34.44	27.75	49.79	1.51	2.4	2.42	4.96	35.61	47.29	38.52	30.55	20.9	20.34	7.9
ENSMUSG00000039497	2	377.87	375.74	343.4	348.99	82.52	83.39	90.95	77.95	357.87	324.77	323.66	363.99	240.4	250.09	146.41
ENSMUSG00000039501	2	277.93	266.35	336.65	305.18	104.23	132.17	156.07	128.96	248.22	290.42	317.83	289.14	190.84	298.61	156.42
ENSMUSG00000039585	2	431.9	514.67	443.31	626.09	34.65	53.35	68.03	72.89	516.09	495.66	596.15	527.12	193.9	360.27	154.98
ENSMUSG00000039680	2	18.51	21.15	11.82	14.12	1.89	0	2.33	0.62	12.6	19.21	28.15	32.46	16.21	3.99	16.8
ENSMUSG00000039682	2	73.95	67.81	79.88	76.17	6.7	13.39	17.17	25.5	85.15	60.24	62.32	117.88	61.89	43.76	46.06
ENSMUSG00000039704	2	47.12	53.63	44.81	58.26	16.9	23.62	22.84	5.27	38.08	54.39	65.98	48.84	29.13	43.12	27.03
ENSMUSG00000039745	2	51.88	55.05	42.96	50.03	24.26	21.77	34.35	25.3	59.5	61.38	35.95	41.02	36.88	19.44	16.35
ENSMUSG00000039853	2	107.79	92.62	125.17	96.51	28.61	30.27	32.43	33.35	127.1	93.95	104.1	79.5	62.24	62.81	46.84
ENSMUSG00000039952	2	112.46	107.88	94.28	83.19	26.91	37.12	32.26	22.3	86.47	94.16	86.12	78.23	106.28	50.84	36.83
ENSMUSG00000039953	2	81.33	66.21	62.74	55.52	11.24	14.26	10.5	2.79	55.09	57.31	71.41	45.25	18.91	52.13	20.25
ENSMUSG00000039959	2	410.03	454.18	391.43	540.88	166.36	229.49	220.59	141.04	407.85	410.79	435.06	463.9	229.71	381.76	193.25
ENSMUSG00000039997	2	390.39	405.9	455.06	548.7	162.2	171.47	236.27	250.69	415.34	401.39	491.36	393.49	218.21	389.87	316.63
ENSMUSG00000040043	2	39.08	51.75	43.76	55.76	10.01	31.46	19.17	27.77	54.74	55.96	54.42	67.66	42.4	48.52	36.05
ENSMUSG00000040111	2	85.73	121.71	126.21	168.16	39.65	29.61	42.52	57.51	110.62	119.01	138.47	159.85	46.62	66.8	69.76
ENSMUSG00000040128	2	294.29	306.23	324.74	303.16	161.73	154.48	131.97	154.87	285.24	307.65	292.45	335.87	230.42	248.8	274.47
ENSMUSG00000040146	2	28.33	18.47	19.87	22.76	0	0	0	0	27.5	22.03	27.06	32.88	10.33	29.35	5.01
ENSMUSG00000040158	2	46.46	44.17	46.74	44.62	24.93	23.08	15.01	13.63	41.43	33.41	34.77	52.75	22.9	24.71	41.61
ENSMUSG00000040219	2	31.69	25.34	17.46	40.35	2.64	8.27	8.17	5.89	29	31.11	42.77	33.41	10.33	13.26	11.01
ENSMUSG00000040249	2	4184.68	4218.32	4173.86	4592.32	2338.45	2398.14	2804.25	1948.74	4530.47	4462.11	5089.5	4143.98	3004.61	3781.83	2747.22
ENSMUSG00000040270	2	27.39	29.8	51.48	35.58	0	9.91	7.84	3.82	39.58	34.76	50.96	61	12.57	23.43	38.16
ENSMUSG00000040289	2	32.35	24.18	25.5	26.14	0	0	0.08	3.3	28.82	9.4	35.36	27.49	0.23	6.82	1.45
ENSMUSG00000040365	2	158.08	155.53	153.4	152.1	75.06	48.56	71.53	68.25	178.32	147.51	153.09	153.61	100.06	134.5	115.26
ENSMUSG00000040430	2	263.35	305.61	262.8	243.77	18.32	27.98	33.6	29.43	218.95	269.23	288.89	228.88	123.08	191.91	68.31
ENSMUSG00000040433	2	44.41	64.6	74.49	67.94	19.73	24.06	37.27	12.08	41.69	59.19	51.65	48.21	32.53	52.77	42.28
ENSMUSG00000040466	2	206.79	197.55	192.74	203.58	12.37	7.73	16.26	11.77	238.61	206.07	228.45	262.71	88.55	120.86	88.23
ENSMUSG00000040537	2	18.6	14.46	22.76	29.61	0	2.29	7.84	2.58	21.51	23.38	32.2	16.81	18.67	10.94	13.57
ENSMUSG00000040564	2	305.23	235.57	299.32	314.37	19.73	23.41	11.84	14.97	253.33	219.85	250.77	372.45	55.43	86.11	59.19
ENSMUSG00000040713	2	767.61	683.5	653.42	757.05	175.7	179.74	163.74	189.15	698.72	640.25	588.74	800.4	253.09	367.6	209.27
ENSMUSG00000040722	2	206.7	182.56	154.61	173.73	0	6.21	2.75	0	171.27	167.87	148.54	183.53	111.8	87.4	49.4
ENSMUSG00000040724	2	265.87	238.33	292.56	155.33	0	0	0	0	259.15	200.65	256	144.73	58.02	134.76	16.13
ENSMUSG00000040774	2	155.84	151.15	139.4	177.84	122.55	104.95	94.96	92.72	160.16	134.04	185.48	140.4	77.63	83.66	78.43
ENSMUSG00000040813	2	98.63	78.16	61.78	75.45	17.47	15.13	20.01	17.35	55.62	81.53	81.19	88.7	53.08	25.74	24.7
ENSMUSG00000040957	2	20.57	28.55	17.05	16.78	2.36	1.74	3	1.24	21.51	16.81	22.72	20.19	6.69	12.61	13.24
ENSMUSG00000041124	2	44.13	47.56	43.2	49.95	10.01	14.37	25.01	9.71	61.26	46.98	38.42	35.94	30.18	45.56	20.03
ENSMUSG00000041417	2	223.62	279.11	248.16	371.91	99.23	82.96	125.55	86.94	220.63	300.55	335.61	411.04	148.21	253.31	216.72
ENSMUSG00000041438	2	43.47	38.28	33.54	45.83	21.53	15.24	19.84	23.33	42.57	31.21	43.65	38.27	16.21	18.02	25.7
ENSMUSG00000041707	2	65.16	53.54	71.11	45.19	1.89	0.98	1.17	2.79	66.73	56.27	59.46	55.93	29.13	28.83	32.82
ENSMUSG00000041837	2	36.46	49.52	42.31	27.76	11.52	27.98	22.93	14.97	38.08	43.32	42.27	37.53	25.01	12.87	27.03
ENSMUSG00000041912	2	23.28	27.57	17.46	25.98	4.53	2.83	2.17	0.52	21.15	36.64	26.96	22.31	21.37	0	8.9
ENSMUSG00000042015	2	123.12	124.21	96.45	126.44	59.48	59.66	52.69	62.47	128.43	115.36	121.88	101.28	66.94	79.16	68.2
ENSMUSG00000042182	2	6.73	5.09	10.78	10.81	0	0	0	0	5.91	4.91	2.77	6.66	0	6.18	4.9
ENSMUSG00000042396	2	188.37	188.01	185.98	205.76	140.02	114.53	134.81	149.2	187.75	199.39	196.94	190.4	169.7	124.08	134.95
ENSMUSG00000042439	2	46.28	44.97	65.4	59.23	0	5.33	0	0.83	63.73	60.24	63.31	44.93	17.62	22.27	11.68
ENSMUSG00000042684	2	46.18	46.49	53.25	30.74	5.85	1.42	0.83	0.21	43.54	42.7	40.99	42.39	29.36	16.48	20.03
ENSMUSG00000042700	2	71.42	67.1	82.21	72.46	23.51	14.04	21.34	10.94	72.37	74.85	79.61	52.97	40.87	34.37	41.16
ENSMUSG00000042745	2	240.44	221.02	233.28	137.98	31.25	40.83	26.68	45.95	221.95	211.92	265.58	175.92	47.45	144.16	58.08
ENSMUSG00000042770	2	103.58	81.91	79.32	80.21	28.32	20.68	30.51	28.5	82.68	81.64	72.79	84.36	50.73	68.6	46.95
ENSMUSG00000043099	2	58.33	59.61	48.51	46.32	0	0.76	5.17	3.72	36.23	65.04	55.8	31.93	22.43	28.45	30.48
ENSMUSG00000043300	2	37.67	40.78	37.41	55.11	4.63	0	0	2.06	40.81	51.15	44.25	50.85	23.96	29.99	11.35
ENSMUSG00000043336	2	301.58	319.89	325.63	439.28	118.4	161.89	182.66	180.89	335.13	299.4	303.01	318.53	174.17	312.51	281.7
ENSMUSG00000043391	2	197.44	156.15	139.49	169.53	14.26	14.59	8.17	10.43	159.28	130.49	143.9	159.21	72.46	117	50.29
ENSMUSG00000043421	2	229.97	205.5	161.93	220.05	6.23	7.19	19.42	7.43	205.2	264.43	217.09	365.47	68.82	121.76	72.65
ENSMUSG00000043671	2	110.59	124.83	110.45	135.4	8.31	14.59	10.25	5.37	109.92	145.21	146.77	133.73	38.99	85.72	20.36
ENSMUSG00000043740	2	145.18	113.86	120.34	100.3	37.95	25.58	16.01	21.17	120.85	129.66	126.52	102.65	45.45	91.26	43.39
ENSMUSG00000043940	2	607.56	746.4	764.19	912.94	154.46	162.54	207.92	172.84	750.2	814.06	1021.44	785.6	383.8	542.27	326.2
ENSMUSG00000043991	2	44.69	37.83	46.5	36.47	26.81	14.81	18.17	29.22	49.27	42.8	43.06	37.74	28.07	27.67	33.04
ENSMUSG00000044042	2	77.41	88.6	80.92	80.53	24.26	22.75	8.92	8.16	68.75	81.01	122.17	70.94	45.45	66.8	41.72
ENSMUSG00000044206	2	1970.85	1887.38	1911.77	2226.52	4.72	8.38	7.17	6.61	1717.33	1875.02	1819.76	1982.45	312.28	758.76	223.07
ENSMUSG00000044250	2	32.35	43.45	35.39	31.63	11.9	3.05	0.17	14.56	25.56	29.86	33.68	41.76	20.43	15.45	19.58
ENSMUSG00000044252	2	37.95	30.96	35.07	37.28	0	4.46	4.09	6.3	28.74	48.02	34.07	45.14	14.92	10.04	13.91
ENSMUSG00000044583	2	165	187.47	219.85	253.86	108.1	119.86	166.74	121.11	185.63	195.84	214.42	210.91	116.27	160.63	119.27
ENSMUSG00000044626	2	12.25	9.82	16.49	11.86	0	0	0	0	4.85	8.56	14.02	11.95	2.23	0	0.89
ENSMUSG00000044708	2	329.91	340.14	319.91	364.64	0	4.35	2.75	0	296.43	335.73	281.09	288.72	46.51	163.85	78.66
ENSMUSG00000044811	2	208	186.49	149.62	208.35	96.3	84.81	130.64	101.91	210.49	211.61	201.48	240.3	114.86	201.43	140.52
ENSMUSG00000045100	2	20.66	19.01	19.63	13.96	2.64	4.68	13.01	10.02	25.47	28.92	25.09	27.06	8.46	21.75	5.23
ENSMUSG00000045216	2	318.78	292.76	326.75	294.52	38.43	48.45	49.6	45.12	303.84	311.51	322.67	292	98.65	209.67	120.49
ENSMUSG00000045362	2	42.35	31.05	16.01	23	10.29	4.79	4	0	16.31	17.64	25.98	19.66	10.8	0.26	2.89
ENSMUSG00000045404	2	48.52	57.2	54.3	58.5	0	1.52	0	1.86	59.5	55.96	77.53	76.54	37.58	29.86	20.36
ENSMUSG00000045410	2	21.69	9.1	18.82	22.67	6.51	4.14	0	0	19.57	19.52	12.74	16.7	8.57	1.93	3.23
ENSMUSG00000045414	2	73.11	86.64	84.22	92.71	16.9	24.71	17.92	21.48	77.83	94.16	66.57	84.15	22.9	57.66	39.27
ENSMUSG00000045551	2	146.49	134.56	153.72	147.75	5.1	15.13	2.83	1.55	130.01	131.01	101.73	106.04	53.91	55.35	19.25
ENSMUSG00000045594	2	138.08	133.58	140.69	114.82	15.2	23.95	30.76	24.57	116.35	99.17	108.35	115.13	82.09	108.12	52.51
ENSMUSG00000045730	2	120.22	153.21	159.76	167.92	84.97	66.41	82.12	109.86	123.93	134.25	181.33	164.71	122.84	107.22	90.78
ENSMUSG00000045917	2	177.9	174.62	180.03	173.89	69.96	64.67	83.62	56.79	185.37	182.9	195.06	191.77	63.65	146.86	95.57
ENSMUSG00000045973	2	111.06	83.96	83.1	93.6	62.5	42.24	52.94	49.25	111.24	99.28	113.48	116.93	58.6	85.72	71.54
ENSMUSG00000046245	2	244.28	239.4	217.75	215.61	57.03	58.24	58.77	62.67	234.91	277.9	202.17	193.57	104.29	193.71	143.19
ENSMUSG00000046410	2	133.78	140.71	133.93	180.35	48.72	40.72	38.18	34.28	123.4	144.48	157.33	165.98	62.24	86.75	109.03
ENSMUSG00000046546	2	140.6	131.26	150.43	130.56	45.22	59.22	38.02	58.96	136.8	180.91	171.26	154.14	76.34	66.8	46.62
ENSMUSG00000046836	2	113.49	134.38	122.43	126.36	83.65	68.8	87.54	100.26	152.84	148.45	132.25	122.32	132.36	91.26	93.12
ENSMUSG00000046876	2	59.46	112.61	85.51	91.1	3.97	6.1	7	11.46	78.98	79.76	105.09	89.54	44.28	42.86	52.62
ENSMUSG00000047250	2	796.4	635.4	659.7	657.96	85.44	73.81	50.6	66.18	711.95	738.27	691.95	550.8	445.92	359.62	271.24
ENSMUSG00000047731	2	153.22	173.28	148.49	166.39	107.82	94.28	109.8	107.79	164.3	161.08	172.64	155.3	160.42	98.72	100.02
ENSMUSG00000048120	2	464.43	451.32	448.46	606.56	84.97	73.05	93.96	99.33	415.07	490.76	433.38	591.92	200.71	239.15	283.14
ENSMUSG00000048264	2	207.35	167.66	146.64	170.82	8.59	5.12	1.17	8.78	171.97	123.6	189.53	177.93	54.38	89.07	24.7
ENSMUSG00000048332	2	16.08	12.94	11.66	12.83	0	1.09	0	0	10.14	13.47	12.74	8.46	5.05	2.32	5.45
ENSMUSG00000048490	2	97.79	102.88	123.56	157.59	52.12	48.23	41.52	35.72	84.09	105.96	126.32	95.57	85.03	96.53	72.54
ENSMUSG00000048833	2	96.66	81.91	63.55	102.48	47.68	37.67	33.93	42.75	95.99	81.32	107.46	92.5	78.8	42.6	67.87
ENSMUSG00000049232	2	31.41	32.75	33.79	44.7	5.48	12.96	6.67	16.52	29.09	23.18	18.77	34.25	5.28	15.57	16.8
ENSMUSG00000049580	2	50.58	52.38	56.15	45.99	0.09	0	0.83	0	49.8	57.94	47.41	51.49	6.81	24.46	11.57
ENSMUSG00000049881	2	68.15	54.34	72.8	50.59	11.05	13.39	18.17	10.84	55.71	50.74	40.89	56.45	36.99	32.82	26.37
ENSMUSG00000049988	2	189.96	139.73	127.98	157.67	61.56	119.86	65.28	43.57	203.09	190.21	174.52	148.85	102.64	132.7	94.57
ENSMUSG00000050103	2	21.78	15.35	20.03	18.32	0	0	0	0	11.19	19.63	23.7	21.46	9.16	14.93	1.34
ENSMUSG00000050106	2	91.62	98.78	99.18	84.97	32.67	43.33	37.18	24.99	83.03	86.65	107.85	70.83	69.06	62.81	44.39
ENSMUSG00000050212	2	59.83	50.24	67.09	55.84	1.23	2.18	1.5	4.65	60.91	66.6	60.54	80.88	23.72	45.18	29.15
ENSMUSG00000050565	2	117.23	110.73	125.25	138.22	48.91	43.76	56.94	70.62	103.66	101.78	129.68	95.25	88.2	89.84	53.29
ENSMUSG00000050592	2	67.96	58.89	57.27	64.07	38.52	38.54	37.35	43.88	70.34	80.17	66.67	60.47	40.16	67.19	41.05
ENSMUSG00000050708	2	2697.98	2312.11	2371.33	2013.09	881.45	817.16	804	691.47	2436.06	2645.03	2304.8	2714.87	1509.12	1647	1258.52
ENSMUSG00000050786	2	14.02	17.4	20.43	28.81	7.74	4.14	3.58	1.96	28.21	23.91	22.72	13.95	3.29	8.37	5.56
ENSMUSG00000050919	2	14.58	13.12	15.53	14.12	0	1.52	4.25	1.45	15.69	18.27	30.32	35.84	2.82	2.57	6.68
ENSMUSG00000050965	2	43	50.95	33.62	51.4	10.39	7.62	5.25	3.72	31.91	66.5	38.72	37.64	21.61	30.12	9.35
ENSMUSG00000050989	2	97.6	97.44	112.78	113.53	59.29	33.75	25.59	41.51	85.76	89.88	107.75	102.86	58.13	75.17	80.55
ENSMUSG00000051043	2	134.34	126.08	128.06	97.96	5.66	5.66	0.92	0	99.87	100.53	107.85	80.88	44.63	47.37	28.59
ENSMUSG00000051154	2	75.16	55.68	59.12	68.35	34.27	24.06	22.59	30.97	65.4	46.04	55.31	58.99	33.59	49.55	36.16
ENSMUSG00000051497	2	45.25	45.24	67.01	48.17	0	0	0	0	25.39	34.03	44.74	28.65	3.88	41.32	2.78
ENSMUSG00000051579	2	27.58	25.34	24.7	28.56	7.74	5.77	4.34	13.01	22.83	20.46	24.59	22.31	11.98	25.61	10.57
ENSMUSG00000051682	2	332.53	337.73	315.81	262.97	87.9	114.75	99.62	65.05	322.43	292.3	261.63	280.37	117.21	160.38	110.92
ENSMUSG00000051853	2	366.27	309.98	344.29	302.84	212.62	213.93	206.92	187.19	240.64	303.26	286.62	280.79	226.07	267.72	244.98
ENSMUSG00000051906	2	665.71	517.44	487.31	362.55	0	0	0	1.86	631.21	677.1	609.19	523.73	111.22	226.15	62.64
ENSMUSG00000051934	2	58.52	27.39	26.14	47.85	2.36	0.54	0	0	32.61	23.07	32.59	37.85	8.57	17.89	22.03
ENSMUSG00000051950	2	43.38	38.19	49.63	35.34	18.6	20.47	13.59	13.84	54.39	46.14	52.05	34.99	28.54	26.77	12.57
ENSMUSG00000052062	2	12.9	14.01	7.56	16.14	0	2.61	2.33	2.37	10.84	10.96	12.44	4.65	5.4	9.65	7.01
ENSMUSG00000052102	2	179.68	153.65	158.07	158.96	105.37	123.56	101.13	82.91	185.63	142.08	181.43	162.07	120.49	126.01	118.49
ENSMUSG00000052305	2	11.41	14.9	10.06	15.25	0	0.76	1	1.65	20.89	18.69	11.46	23.15	5.52	3.09	1.34
ENSMUSG00000052310	2	172.2	176.23	167.48	157.59	55.42	63.36	60.11	47.6	214.37	164	173.33	154.67	110.04	121.5	108.36
ENSMUSG00000052369	2	54.13	50.77	51.08	40.51	17.28	3.7	4.59	3.41	38.96	51.15	46.12	57.51	30.53	11.84	21.25
ENSMUSG00000052560	2	25.24	30.69	28.15	37.93	0	1.52	0	0.62	26	21.19	14.42	31.08	11.39	13.64	12.13
ENSMUSG00000052676	2	13.46	10.35	13.03	8.8	0	4.35	1.58	0	9.96	18.48	9.58	18.61	6.46	8.11	5.79
ENSMUSG00000052776	2	75.72	66.65	71.43	64.47	30.78	26.45	31.93	39.75	59.59	56.69	58.27	79.5	30.18	66.29	42.83
ENSMUSG00000052911	2	64.69	65.41	50.36	78.51	0	1.31	1.58	0	45.39	57	70.22	53.49	10.22	23.55	14.13
ENSMUSG00000052942	2	18.14	31.5	21.72	23.32	0	4.46	1.92	1.86	14.9	24.32	19.36	19.03	1.41	14.93	2.23
ENSMUSG00000053483	2	88.62	87.89	82.21	87.55	31.72	43.44	26.68	42.13	67.52	73.81	86.62	70.09	55.67	62.55	48.51
ENSMUSG00000053559	2	78.99	75.22	68.05	89.97	0.09	1.74	2.17	0	91.94	82.68	81.19	81.51	60.25	31.66	23.25
ENSMUSG00000053580	2	102.83	94.67	78.43	122.09	0	4.57	0	1.14	83.12	115.88	126.22	98.42	60.01	93.32	45.06
ENSMUSG00000053644	2	54.22	33.37	26.47	47.61	6.23	3.59	2.75	6.09	46.28	32.99	29.53	30.13	35.82	25.61	13.68
ENSMUSG00000054008	2	283.45	273.04	261.68	265.31	87.33	132.17	97.46	96.13	281.98	248.56	272	243.26	153.85	258.58	192.47
ENSMUSG00000054072	2	91.05	69.87	52.69	110.31	1.7	5.77	0.5	4.96	52.36	46.98	73.58	100.96	28.07	9.27	25.59
ENSMUSG00000054115	2	43.56	60.94	70.87	66.25	3.78	13.06	4.09	21.17	66.02	68.69	77.43	76.54	25.6	40.93	26.48
ENSMUSG00000054455	2	249.42	193.45	176.09	183.9	132.37	125.31	95.37	96.33	237.64	225.39	172.84	212.81	141.99	148.66	143.96
ENSMUSG00000054517	2	41.97	44.53	51.8	52.21	20.39	29.94	23.34	18.07	46.01	41.44	53.63	43.66	22.9	39.64	26.26
ENSMUSG00000054693	2	650.47	695.54	666.7	729.21	459.33	447.66	448.69	399.16	683.39	654.34	662.62	718.04	443.58	483.19	442.91
ENSMUSG00000054708	2	33.37	27.57	23.41	31.79	7.46	0	1.75	2.99	40.63	35.39	36.74	39.64	17.62	18.02	15.02
ENSMUSG00000054723	2	8.79	10.17	11.91	10.65	1.7	0.76	1.17	6.61	9.43	11.9	11.46	6.77	5.05	8.88	6.9
ENSMUSG00000054728	2	24.31	19.9	17.78	17.67	3.68	0	0	0	13.4	17.12	24.2	17.76	1.64	2.45	10.57
ENSMUSG00000055069	2	75.91	55.95	62.74	57.13	4.06	14.7	10.25	15.59	76.42	73.08	60.15	68.61	33.82	42.73	23.7
ENSMUSG00000055148	2	1262.61	1392.33	1488.81	1351.83	511.91	516.58	620.01	398.75	1347.38	1453.58	1444.35	1311.45	852.04	1384.82	629.7
ENSMUSG00000055172	2	35.24	36.67	33.06	49.06	0	4.79	2.33	2.48	26.44	32.68	26.17	53.49	20.79	12.36	1.89
ENSMUSG00000055546	2	735.07	720.44	766.04	688.14	8.03	6.42	1.42	0.62	696.78	745.16	688	766.25	291.96	303.89	150.86
ENSMUSG00000056091	2	618.22	556.43	544.59	600.02	87.71	100.16	108.05	105.73	591.8	590.24	597.83	584.1	220.32	339.8	292.04
ENSMUSG00000056204	2	18.14	16.42	26.55	23.8	3.59	8.27	8.5	4.03	29.35	19.52	18.67	14.27	15.97	7.21	3.67
ENSMUSG00000056220	2	156.31	151.33	121.06	148.8	30.59	29.18	26.09	21.48	153.72	150.43	172.05	144.41	74.34	81.73	38.38
ENSMUSG00000056234	2	98.35	105.92	103.21	83.6	35.41	15.79	27.43	23.44	109.65	94.06	85.23	90.81	66.47	72.85	46.17
ENSMUSG00000057137	2	19.91	21.86	21.96	17.99	1.7	3.48	2.67	0	19.13	13.68	21.23	21.36	16.32	4.25	11.68
ENSMUSG00000057191	2	259.61	260.64	219.93	263.7	173.91	178.11	156.73	122.87	265.58	250.13	237.93	313.67	146.92	198.6	149.42
ENSMUSG00000057286	2	68.71	70.13	64.43	85.53	0	0	0	0	60.03	61.17	74.07	54.87	17.85	44.02	11.13
ENSMUSG00000057530	2	187.16	183.54	196.6	250.47	96.11	106.69	120.88	93.54	182.02	225.39	157.53	187.23	92.19	165.91	129.5
ENSMUSG00000057531	2	52.35	51.66	40.7	29.21	10.29	16.87	12.26	22.1	39.14	36.43	52.54	50.22	22.78	35.52	25.59
ENSMUSG00000057596	2	29.54	29.09	37.73	34.05	0	0.98	1.25	11.98	24.94	35.29	43.65	37.32	11.51	17.76	15.02
ENSMUSG00000058163	2	35.24	45.24	57.76	48.9	9.25	8.49	20.84	26.23	31.82	45.31	40.1	56.24	15.03	27.42	23.14
ENSMUSG00000058216	2	13.56	8.21	7.48	9.68	0	3.16	0	1.14	14.81	10.96	11.16	17.44	0	0	5.01
ENSMUSG00000058230	2	37.77	32.3	31.37	43.9	6.14	9.47	5.92	10.84	33.67	28.4	34.37	30.45	22.78	9.78	19.69
ENSMUSG00000058638	2	45.99	52.73	46.33	40.51	23.04	26.35	14.84	18.48	57.73	36.75	37.04	43.66	39.46	31.92	28.15
ENSMUSG00000058756	2	30.66	46.4	25.82	30.58	15.2	17.53	17.67	18.48	34.2	29.44	42.57	34.89	24.31	23.94	15.91
ENSMUSG00000059022	2	20.47	10.71	25.1	17.91	3.87	0	0	0	20.8	22.86	23.31	30.13	0.94	20.85	6.01
ENSMUSG00000059089	2	149.58	151.87	124.68	206.41	34.46	46.7	48.77	60.5	157.96	156.9	144.69	214.93	55.2	92.29	168.77
ENSMUSG00000059495	2	140.51	168.73	132.97	157.19	2.08	5.23	8.42	3.61	128.69	143.12	152.2	121.15	115.44	91.39	48.51
ENSMUSG00000059498	2	384.78	369.23	354.02	469.46	187.7	229.49	228.51	234.07	353.11	364.13	364.54	407.65	320.5	299.13	264.56
ENSMUSG00000059555	2	159.39	119.48	144.15	136.93	47.87	48.88	73.36	31.9	132.83	137.9	140.74	127.39	102.29	112.11	73.98
ENSMUSG00000060012	2	47.77	54.16	55.99	56	29.17	23.73	25.68	23.44	45.57	47.6	49.78	68.19	41.34	23.68	23.47
ENSMUSG00000060044	2	110.87	115.28	99.99	114.26	0	0	1.33	0	81.89	84.77	89.88	80.45	23.49	35.4	18.69
ENSMUSG00000060147	2	356.55	390.91	375.34	403.05	15.77	13.39	9.67	8.36	344.73	377.8	369.78	470.13	135.17	201.05	70.87
ENSMUSG00000060224	2	106.11	87.89	100.95	109.26	12.56	8.6	13.01	26.84	97.75	84.25	118.72	74.95	49.44	96.53	48.95
ENSMUSG00000060261	2	170.98	165.43	136.27	165.66	110.37	79.04	94.04	88.59	167.21	150.43	155.85	128.98	114.62	116.1	136.51
ENSMUSG00000060519	2	202.11	220.49	275.51	211.98	68.17	64.99	79.7	49.35	222.83	224.34	264.79	302.78	122.37	190.88	139.85
ENSMUSG00000060703	2	207.82	204.78	197.24	209.48	65.24	62.82	43.77	50.8	244.78	217.77	204.45	270.22	88.32	146.73	56.74
ENSMUSG00000060798	2	16.36	11.96	17.7	20.9	2.45	2.94	4.84	3.3	14.02	20.04	9.68	12.9	13.62	1.54	2.45
ENSMUSG00000060803	2	37.58	32.03	39.42	30.02	19.17	22.32	19.42	30.15	50.86	42.59	31.31	45.35	25.37	24.84	23.25
ENSMUSG00000061578	2	34.59	33.37	33.87	63.42	0	0.98	0	0	56.15	33.82	49.28	44.61	15.5	11.97	8.23
ENSMUSG00000061665	2	393.39	359.68	327.96	426.21	217.25	154.27	236.35	235.82	381.93	308.28	340.05	377.63	233.12	283.17	251.44
ENSMUSG00000061666	2	46.09	43.63	37.89	38.01	0.19	0	0	0	37.73	36.75	34.77	39.43	6.58	10.3	10.24
ENSMUSG00000061758	2	87.5	87.62	55.99	69.56	9.44	12.74	17.42	17.45	84.09	70.88	75.85	82.04	30.89	61.65	34.27
ENSMUSG00000061778	2	103.3	106.72	111.33	144.2	52.78	58.9	84.7	56.37	88.32	108.57	110.82	92.5	65.18	78.77	69.2
ENSMUSG00000061808	2	14.3	7.23	11.58	10.09	0	0	0	4.34	9.61	5.95	4.35	9.2	0	0	0
ENSMUSG00000062300	2	27.11	17.76	28.48	20.41	6.89	1.96	5.09	1.45	21.24	33.3	15.01	15.86	8.69	12.1	10.79
ENSMUSG00000062373	2	182.95	219.68	202.31	160.17	64.86	48.66	56.36	38	220.45	204.4	174.32	165.66	103.47	58.95	48.95
ENSMUSG00000062545	2	92.36	92.35	77.87	81.26	0	0	1.25	0	95.11	87.8	103.11	92.93	20.79	24.97	22.92
ENSMUSG00000062783	2	4.95	5.44	9.81	7.5	0	0	0	5.37	10.05	10.75	10.47	12.47	0	5.28	5.45
ENSMUSG00000063019	2	25.8	25.97	35.64	23	18.13	18.51	12.76	15.38	33.58	42.28	31.41	43.34	14.21	17.5	14.02
ENSMUSG00000063171	2	38.98	24.36	26.95	29.29	6.61	3.37	4.34	2.89	34.11	22.55	24.99	30.13	15.03	18.92	7.12
ENSMUSG00000063450	2	80.68	75.67	89.77	112.16	78.55	74.47	78.28	78.99	81.01	100.01	116.35	76.12	33.24	49.43	45.95
ENSMUSG00000063611	2	13.09	8.92	12.23	8.15	0	4.79	0.17	0	10.84	13.47	19.06	18.92	8.93	0.39	2.11
ENSMUSG00000064210	2	378.8	448.47	407.19	451.71	139.36	120.19	164.82	151.57	349.32	421.54	434.77	359.55	215.74	327.83	199.26
ENSMUSG00000064215	2	40.01	29.62	41.03	31.47	20.87	15.46	16.59	17.76	39.93	48.65	35.65	31.93	18.56	35.91	19.69
ENSMUSG00000064225	2	390.02	398.32	370.91	361.5	0	0	0	0	392.24	332.29	414.72	306.8	62.36	141.84	53.74
ENSMUSG00000064373	2	3338.92	3701.32	3205.58	3642.5	461.5	333.9	407.42	328.03	2855.01	3149.36	2765.74	3202.45	2505.72	2077.55	1291.11
ENSMUSG00000066682	2	89.09	76.56	73.2	78.35	10.76	6.97	18.17	9.5	93.61	73.08	60.84	59.94	30.77	40.93	30.15
ENSMUSG00000066684	2	87.6	96.37	89.29	68.27	26.06	16	28.01	15.8	93.96	88.53	65.78	85.53	36.29	61.52	68.42
ENSMUSG00000066800	2	258.3	253.77	210.35	250.95	84.41	83.07	98.37	143.1	232.35	272.16	247.51	320.43	178.28	132.32	140.74
ENSMUSG00000066861	2	31.32	40.15	66.77	44.22	0	0.76	2.75	3.41	46.89	53.66	48.4	62.06	8.34	52.51	25.59
ENSMUSG00000066877	2	42.54	24.81	33.95	20.74	1.89	0	2.67	3.72	34.11	31.32	31.21	26.11	4.58	13.39	7.23
ENSMUSG00000067629	2	16.08	21.15	17.46	14.69	2.64	1.96	0.75	2.68	15.6	10.34	24.69	16.81	1.17	11.33	3.89
ENSMUSG00000067931	2	11.12	6.6	7.8	8.31	0	1.63	1.08	0	10.93	4.28	7.8	6.34	3.52	3.35	6.68
ENSMUSG00000068263	2	10.66	10.8	10.62	15.9	0	0	0	2.17	15.78	12.63	13.63	6.55	0	5.41	2.34
ENSMUSG00000069874	2	45.43	43.9	28.23	49.71	19.26	6.1	8.09	16.31	50.33	30.8	41.98	51.49	14.68	27.03	22.92
ENSMUSG00000070056	2	66.65	51.66	81.41	68.43	6.8	12.96	12.34	3.3	45.39	49.69	56.4	51.17	37.23	43.76	18.13
ENSMUSG00000070323	2	9.07	11.69	16.41	15.9	0	0	0	0	7.05	13.15	9.48	14.27	2.58	7.47	1.34
ENSMUSG00000070427	2	263.35	305.25	281.62	482.21	0	7.73	9.42	5.16	304.89	316	314.57	424.78	70.7	130.77	48.62
ENSMUSG00000070544	2	372.63	377.98	340.99	368.6	244.44	216.65	219.26	220.54	366.33	360.89	351.7	399.62	269.53	312.77	272.24
ENSMUSG00000070565	2	70.67	77.36	86.72	117.57	18.51	14.91	13.76	23.95	75.1	75.79	121.09	73.16	48.39	57.02	22.58
ENSMUSG00000070873	2	337.48	309.18	322.89	324.54	19.83	20.79	21.26	22.71	274.31	303.37	308.64	316.63	88.9	140.68	75.65
ENSMUSG00000072893	2	27.77	22.04	26.3	17.43	4.06	13.06	6.67	10.12	24.33	20.36	21.53	22.31	12.92	14.29	15.58
ENSMUSG00000072949	2	77.5	61.84	64.11	56.48	0.09	0.76	0	2.68	77.57	77.25	90.27	80.35	15.5	27.8	15.02
ENSMUSG00000073002	2	35.43	33.19	28.56	28.08	3.3	7.29	8.34	3.82	28.21	36.54	34.77	19.77	13.04	12.23	22.7
ENSMUSG00000073555	2	38.8	41.13	35.72	37.6	0	2.5	0	1.65	34.91	49.48	29.53	29.81	5.05	29.09	8.68
ENSMUSG00000073725	2	144.62	148.92	159.84	164.29	94.6	85.57	109.38	70.62	199.47	162.23	172.54	149.7	89.02	77.36	91.45
ENSMUSG00000074063	2	30.66	26.95	21.08	28.89	3.3	10.78	6.25	2.27	27.59	32.68	22.72	12.37	13.15	7.85	4.23
ENSMUSG00000074622	2	939.81	977.86	1026.19	971.04	281.17	307.44	295.04	293.75	889.38	972.53	1028.84	948.09	687.5	864.56	517.22
ENSMUSG00000074768	2	10.84	15.97	19.23	8.07	0	0	1.42	1.24	6.79	15.87	13.93	18.18	6.58	0	3.12
ENSMUSG00000074794	2	419.09	575.98	623.74	643.27	162.01	227.32	239.1	213.42	449.54	544.1	624.3	556.51	137.76	354.47	221.17
ENSMUSG00000074874	2	57.12	65.49	75.37	80.21	0	0.54	0	0	95.9	65.04	67.06	111.75	31.71	41.19	32.15
ENSMUSG00000075010	2	66.47	54.61	52.21	97.8	8.31	1.85	5.34	6.19	62.23	58.67	71.31	113.86	11.74	23.43	23.14
ENSMUSG00000075254	2	114.89	125.19	128.38	154.77	31.72	68.48	53.36	36.65	112.47	127.36	116.84	119.99	47.92	81.73	67.2
ENSMUSG00000075514	2	17.58	7.67	9.09	5.24	0	1.31	0	0	9.87	5.12	8.59	11.1	2.11	0.13	2.56
ENSMUSG00000076431	2	72.54	46.04	63.95	32.03	1.32	2.72	4.5	0.1	31.64	54.6	49.19	33.2	30.18	39.39	7.79
ENSMUSG00000076435	2	50.01	57.29	51.4	64.15	3.12	3.92	3.25	14.45	48.57	50.21	56.59	43.24	8.81	47.11	35.6
ENSMUSG00000078350	2	16.36	7.23	13.84	7.42	0	0	0	0	10.14	4.49	8	14.59	1.53	0	2.11
ENSMUSG00000078780	2	68.34	44.17	53.57	75.37	21.9	28.63	19.09	39.34	81.8	61.38	71.01	97.16	23.49	46.72	44.95
ENSMUSG00000078956	2	90.03	87.71	74.97	79.48	0	0.54	0	0	83.12	94.27	85.53	74	35.23	49.3	37.49
ENSMUSG00000079020	2	141.82	154.9	165.95	163.72	40.13	23.08	25.43	25.5	139.18	134.15	165.83	152.45	89.26	81.73	110.36
ENSMUSG00000079168	2	349.91	309.54	270.36	161.3	0	0	0.17	0	349.14	399.2	379.06	209.01	51.67	115.07	20.58
ENSMUSG00000081534	2	375.9	330.68	337.29	332.77	33.61	60.1	51.85	36.24	346.41	379.79	307.36	344.75	100.53	205.42	107.58
ENSMUSG00000083282	2	185.47	160.88	164.26	152.75	0	9.69	2.67	0	152.76	195.01	142.91	176.02	70.58	100.52	56.41
ENSMUSG00000085795	2	330.84	270.45	267.07	212.22	76.76	77.41	63.44	58.54	315.21	276.96	268.35	179.3	177.45	193.07	131.61
ENSMUSG00000086150	2	59.74	58.8	60.01	65.04	0	0	0	7.43	63.46	63.37	93.53	93.14	14.09	45.44	26.48
ENSMUSG00000086316	2	18.88	14.54	16.65	15.57	2.55	3.05	3.75	7.43	12.78	10.23	19.06	14.06	5.99	14.42	10.57
ENSMUSG00000086320	2	116.3	127.78	86.64	170.42	23.6	38.21	13.01	26.95	131.25	128.3	124.25	117.14	122.73	55.22	92.45
ENSMUSG00000087187	2	26.83	17.4	18.42	12.59	0	1.2	2.83	0	26	21.4	22.32	16.07	10.45	11.84	5.45
ENSMUSG00000087679	2	64.97	65.85	59.77	60.52	37.77	33.97	30.35	17.66	77.66	68.17	76.54	72.52	59.54	42.48	36.16
ENSMUSG00000089901	2	18.7	14.01	25.1	11.14	0	3.59	3.33	2.37	23.89	18.9	18.77	10.68	13.74	7.98	1.78
ENSMUSG00000090942	2	21.13	33.01	31.85	55.76	2.08	0	1.5	1.96	38.96	35.6	53.04	49.9	27.72	35.91	14.46
ENSMUSG00000091549	2	11.87	17.04	14.24	14.28	2.17	4.79	7.42	6.81	13.22	18.48	15.11	13.32	9.98	6.18	3.56
ENSMUSG00000092354	2	4.49	7.67	8.93	6.62	0	0.98	1.83	3.1	8.29	11.38	14.32	9.62	1.41	2.45	3.45
ENSMUSG00000092517	2	106.11	86.73	79.15	103.45	8.5	11.21	14.84	5.99	106.66	96.67	64.3	106.25	34.53	38.87	45.61
ENSMUSG00000095041	2	950.56	890.06	936.74	717.51	253.03	250.83	305.21	230.76	960.16	894.13	949.73	816.79	534.59	839.98	407.42
ENSMUSG00000096145	2	12.71	12.67	10.78	15.41	5.29	3.48	3.17	1.45	12.52	12.84	7.11	9.83	8.1	12.74	5.67
ENSMUSG00000096188	2	85.54	96.81	67.25	96.35	1.51	8.93	12.09	2.89	81.53	89.15	90.77	106.14	39.93	53.16	52.29
ENSMUSG00000097006	2	25.15	21.5	23.25	22.43	3.97	5.88	2.83	2.17	26.09	20.15	17.78	13.95	6.11	15.96	12.13
ENSMUSG00000097695	2	8.41	20.34	18.82	13.48	17.18	21.01	18.76	13.11	33.32	31.21	38.91	25.58	11.04	20.98	20.14
ENSMUSG00000097815	2	1949.26	2212.62	1847.58	2785.87	350.37	457.14	360.73	584.19	1916.53	2077.13	1937.69	2479.86	1742.47	1412.1	1582.27
ENSMUSG00000099381	2	8.04	7.14	7.88	1.53	0	0	0	0	10.84	13.99	17.09	6.77	2.82	0	2.23
ENSMUSG00000100826	2	5.61	5.18	6.19	5.89	0.09	0	4.75	0	12.52	13.47	8.4	10.36	0.82	5.66	2.78
ENSMUSG00000101609	2	50.11	56.21	60.65	39.86	35.31	41.15	31.85	43.47	90.26	83.41	110.12	54.87	35.11	47.24	37.6
ENSMUSG00000102202	2	35.71	30.52	26.87	24.21	0.09	5.77	0	4.54	28.21	19.73	27.06	27.06	3.41	19.82	0.67
ENSMUSG00000104443	2	17.86	24.45	22.28	21.79	8.97	0	1.42	1.34	18.69	16.6	30.12	15.54	12.92	8.88	10.79
ENSMUSG00000107002	2	62.35	39.62	49.79	48.58	24.08	12.41	17.09	4.96	67.17	41.65	41.78	31.72	17.38	32.31	30.93
ENSMUSG00000109713	2	18.98	18.38	14	27.27	0	1.09	0	0	27.15	21.61	18.96	17.13	11.74	6.44	6.34
ENSMUSG00000109916	2	32.72	34.17	42.23	43.25	10.39	4.25	7.25	7.85	43.1	39.67	33.58	46.41	28.42	28.19	18.8
ENSMUSG00000000078	3	1458.65	1638.96	1627.41	1505.06	706.88	725.17	781.74	641.7	1588.99	1655.17	1775.91	1437.99	1175	1632.2	1114.22
ENSMUSG00000000149	3	450.32	399.75	410.17	396.92	55.23	65.54	70.28	61.64	374.62	412.04	373.14	323.4	315.45	313.93	219.95
ENSMUSG00000000326	3	148.64	132.06	103.05	94.09	22.28	32.66	36.6	43.36	136.89	118.17	124.25	117.56	159.84	103.23	86.45
ENSMUSG00000000489	3	88.62	88.43	97.98	70.36	24.74	22.1	28.93	8.78	111.06	81.32	86.82	52.86	52.85	90.87	64.53
ENSMUSG00000000552	3	147.33	136.07	146.32	139.03	106.88	91.12	117.88	88.79	160.16	141.77	143.21	124.33	117.21	146.47	136.06
ENSMUSG00000000823	3	47.77	49.17	51.8	46.4	18.32	37.02	28.18	25.19	59.15	49.38	56.4	47.57	45.33	68.35	44.61
ENSMUSG00000001270	3	457.14	337.64	358.85	283.63	81.01	63.36	73.45	61.95	432.79	417.37	387.36	349.93	276.1	242.37	346.23
ENSMUSG00000001576	3	80.58	78.16	83.5	81.26	22.47	19.71	16.84	18.38	92.29	76.94	69.53	71.47	71.4	55.35	49.73
ENSMUSG00000001751	3	70.67	98.87	71.99	55.19	25.96	14.26	22.93	16.73	71.75	82.16	75.06	72.84	94.19	36.3	63.19
ENSMUSG00000001761	3	26.18	19.45	21.24	11.38	6.61	0.98	0	0.21	17.54	28.81	21.93	24.1	31.59	19.95	15.24
ENSMUSG00000001909	3	40.01	52.29	49.23	50.19	33.71	35.49	47.44	32.21	58.18	56.06	58.07	58.89	63.65	78.64	64.19
ENSMUSG00000002227	3	44.59	42.92	44.32	42.77	22.56	20.25	27.59	23.13	44.51	36.33	46.22	28.97	33.82	50.71	47.51
ENSMUSG00000002233	3	45.99	62.82	50.68	51.48	0	0.33	3	3.72	50.42	44.05	48.79	46.94	57.9	42.48	20.47
ENSMUSG00000002365	3	98.91	87.62	84.46	81.58	46.26	53.67	46.77	37.58	105.86	79.03	79.7	77.7	65.41	96.28	83
ENSMUSG00000002985	3	15923	14499.1	16034.4	10972.1	2896.25	2878.68	2993.92	2388.58	14092.2	15473.3	15243.6	15279.4	11986.8	13341.3	10312.3
ENSMUSG00000003380	3	90.96	73.88	88	71.73	57.88	53.35	52.86	45.12	89.47	76.83	89.88	91.34	85.73	71.56	82.66
ENSMUSG00000003545	3	2714.62	2615.13	2594.96	2531.54	508.51	433.29	507.13	364.99	3123.59	2929.71	3122.58	2810.02	1525.68	2464.97	1773.63
ENSMUSG00000004317	3	79.93	80.57	77.46	81.58	37.1	42.24	31.1	39.23	86.91	74.95	79.21	65.44	81.86	77.87	57.07
ENSMUSG00000004849	3	41.32	51.13	37.41	41.15	28.7	23.41	27.93	40.68	55.27	59.71	56	61.32	54.96	39.64	60.3
ENSMUSG00000005069	3	85.07	73.08	81.89	64.55	48.53	45.18	56.02	41.4	58.09	85.19	68.94	66.29	76.34	82.89	77.32
ENSMUSG00000005161	3	85.35	61.12	63.55	64.07	34.08	27	40.27	39.96	86.03	55.43	64.99	81.83	62.95	78.9	65.86
ENSMUSG00000005225	3	14.68	22.31	13.92	27.6	1.98	1.31	2.42	9.09	16.92	16.39	23.11	17.87	22.9	19.69	16.13
ENSMUSG00000005447	3	12.71	5.62	12.31	7.34	2.83	2.61	3.75	3.92	12.6	12.21	10.86	12.47	11.63	20.59	19.58
ENSMUSG00000005949	3	50.11	62.37	50.2	50.75	32.1	21.34	17.84	33.25	50.68	48.33	43.85	42.71	47.68	54.45	40.61
ENSMUSG00000006344	3	34.96	25.34	44.4	17.35	3.78	5.77	9.67	2.68	36.23	36.43	48.69	30.87	36.41	25.49	26.48
ENSMUSG00000006476	3	46.93	45.6	33.46	40.27	11.99	15.68	17.59	19.82	33.67	67.02	43.65	47.47	52.5	56.25	32.71
ENSMUSG00000006717	3	15.71	20.7	14.48	18.96	2.27	9.91	1.75	4.34	13.49	11.69	11.46	19.88	16.56	10.81	19.47
ENSMUSG00000006732	3	13.74	9.1	11.26	5	0	2.94	2	2.48	13.22	9.19	5.63	7.61	10.92	15.32	11.68
ENSMUSG00000007035	3	76.56	93.07	82.45	81.58	32.86	57.37	25.84	70	101.19	90.3	92.94	112.06	94.19	107.09	88.23
ENSMUSG00000007872	3	483.41	455.87	472.43	378.28	142.66	128.14	140.31	161.69	509.48	609.24	499.26	647.85	302.29	464.65	456.26
ENSMUSG00000007892	3	492.67	430.98	435.83	420.32	262.75	323.01	315.13	291.68	550.55	496.5	448.2	499.52	441.7	388.71	527.35
ENSMUSG00000007987	3	18.51	17.49	20.11	22.11	0	6.1	5.92	4.85	19.92	10.96	23.61	15.44	20.55	8.37	14.24
ENSMUSG00000008348	3	176.59	158.56	186.3	182.6	87.43	74.14	68.03	93.65	187.13	161.71	180.54	161.12	111.33	195.39	139.18
ENSMUSG00000009090	3	383.29	416.17	380.65	330.59	135.11	96.57	96.54	109.86	408.46	365.9	375.7	286.18	301.35	245.33	236.86
ENSMUSG00000009739	3	30.1	34.71	36.04	37.6	4.53	3.81	0	3.72	41.96	39.98	37.04	40.38	22.2	31.53	24.03
ENSMUSG00000010277	3	524.17	542.34	519.09	591.63	206.01	224.27	240.85	232.62	484.97	520.72	523.56	465.9	438.17	515.36	379.05
ENSMUSG00000011096	3	55.72	47.29	52.77	47.93	29.55	12.63	24.01	24.99	56.32	50	48	35.52	43.81	40.03	40.94
ENSMUSG00000011179	3	89.84	77.81	72.56	65.6	31.53	31.35	35.18	39.44	81.27	74.43	56.99	56.88	51.32	57.66	69.98
ENSMUSG00000013089	3	214.36	197.55	156.46	172.76	5.1	7.62	5.75	6.61	216.4	200.85	164.15	193.04	126.25	137.34	94.12
ENSMUSG00000013698	3	383.01	266.8	273.34	246.19	57.69	55.41	58.11	54.1	247.78	274.87	248.3	209.11	279.28	311.23	237.2
ENSMUSG00000014158	3	46.65	39.53	44.48	28.65	1.42	2.07	0.5	5.27	37.64	33.82	63.61	31.08	15.62	42.6	18.8
ENSMUSG00000015697	3	117.6	94.67	96.93	104.82	50.04	43.55	60.11	49.15	92.11	91.03	114.37	110.58	99.71	115.07	100.69
ENSMUSG00000015837	3	441.16	420	397.22	435.25	209.88	198.79	228.35	187.91	418.51	459.96	453.24	467.49	367.24	487.3	403.52
ENSMUSG00000015947	3	225.67	234.85	225.96	238.04	93.47	95.04	117.88	103.56	272.01	274.87	239.01	288.82	193.43	236.19	183.9
ENSMUSG00000016206	3	46.56	46.31	36.44	62.05	7.84	13.17	14.42	25.19	45.22	51.36	67.75	88.17	49.91	42.6	72.09
ENSMUSG00000017221	3	114.15	106.45	109	93.2	66.85	86.66	92.29	90.96	130.45	107.21	118.22	117.77	127.78	147.89	115.59
ENSMUSG00000017466	3	344.21	400.91	426.1	305.09	62.97	34.4	42.27	27.46	411.11	400.98	341.63	284.38	451.44	225.89	163.1
ENSMUSG00000017493	3	512.39	483.09	411.78	354.64	11.24	27	13.09	8.88	487.97	519.15	402.47	387.88	463.54	268.62	181.9
ENSMUSG00000017969	3	9.91	11.96	15.77	11.7	0	0	0	0	13.4	21.61	13.43	25.8	24.55	10.94	10.57
ENSMUSG00000018381	3	76	63.98	63.31	46.8	13.22	11.65	27.51	23.13	62.05	64.62	54.42	45.78	31.71	63.46	29.15
ENSMUSG00000018398	3	106.48	105.02	104.73	98.44	27.47	44.64	27.76	27.77	105.95	104.39	121.48	136.17	122.49	121.5	61.52
ENSMUSG00000018446	3	53.19	57.64	37.41	50.51	13.69	22.43	17.59	18.69	58.7	49.48	45.14	60.58	83.38	38.1	71.65
ENSMUSG00000018474	3	278.31	248.59	261.27	243.69	19.45	21.12	35.01	31.18	272.72	303.37	299.66	271.7	132.94	241.59	199.15
ENSMUSG00000018509	3	10	12.49	11.91	9.52	1.79	1.63	5.25	0	6.26	13.15	15.8	10.04	10.22	9.78	6.45
ENSMUSG00000018677	3	125.27	108.95	104.25	103.93	47.4	55.2	55.94	41.3	137.77	147.61	111.31	126.12	112.27	83.66	91.23
ENSMUSG00000019139	3	108.91	104.84	84.62	101.75	35.31	23.73	27.26	33.87	96.17	108.99	91.46	115.34	77.28	80.32	89.89
ENSMUSG00000019189	3	163.32	138.66	142.22	149.52	66.09	92.97	90.04	103.25	146.76	140.51	143.11	120.73	133.88	115.97	167.22
ENSMUSG00000019254	3	272.98	256.36	244.06	222.87	195.06	211.97	231.93	204.85	283.91	246.68	280.59	242.31	277.98	280.46	297.5
ENSMUSG00000019432	3	321.96	281.7	275.75	264.51	215.83	209.46	221.68	200.51	325.25	341.06	314.37	269.16	276.57	280.21	282.37
ENSMUSG00000019505	3	360.95	336.31	353.46	327.69	196.48	255.62	189.5	245.94	339.62	339.59	342.32	387.67	305.23	291.02	330.98
ENSMUSG00000019539	3	109.1	69.15	100.07	56.32	9.25	2.72	0	1.14	87	86.23	104.4	64.7	118.85	78	33.93
ENSMUSG00000019810	3	140.41	155.08	164.99	170.5	101.68	89.71	109.13	95.09	159.98	149.81	134.42	190.08	132.47	164.49	154.76
ENSMUSG00000019944	3	99.47	97.71	78.59	65.28	0	2.18	0	0	114.68	96.56	103.21	68.4	46.98	73.24	31.71
ENSMUSG00000019978	3	258.39	291.42	295.94	299.37	195.82	188.89	193.75	211.04	246.81	263.39	263.21	218.42	242.63	311.74	299.94
ENSMUSG00000020021	3	15.61	12.58	10.7	17.91	2.27	6.86	4.84	8.16	8.46	9.08	9.88	9.09	15.27	13.51	14.13
ENSMUSG00000020032	3	74.98	81.82	58.16	54.71	3.49	8.27	3	0	70.69	83.2	64.1	65.23	58.02	43.76	48.4
ENSMUSG00000020198	3	257.55	263.32	317.18	282.9	206.2	169.29	200.58	220.85	307.8	293.87	287.7	261.44	283.15	290.89	229.74
ENSMUSG00000020230	3	12.43	7.5	11.42	11.38	0	1.2	0.92	2.27	17.45	13.99	22.72	14.17	11.63	13.39	12.46
ENSMUSG00000020387	3	88.16	109.93	126.53	169.05	1.89	0	9.92	7.23	103.39	105.44	147.16	163.12	62.48	116.74	118.38
ENSMUSG00000020388	3	62.73	57.2	53.82	52.93	12.84	6.31	11.42	6.81	64.52	53.24	76.35	75.69	58.6	75.68	49.84
ENSMUSG00000020458	3	347.95	284.82	339.54	323.41	202.14	257.15	222.01	242.53	345.26	316.84	304.79	280.16	363.48	336.84	302.06
ENSMUSG00000020483	3	125.08	96.55	98.46	90.54	47.02	25.04	30.1	33.04	83.12	95	98.37	105.4	105.11	75.43	67.31
ENSMUSG00000020661	3	218.01	290.8	251.54	271.37	87.24	81.11	111.05	77.13	345.35	290.84	317.83	265.88	132.71	278.4	213.5
ENSMUSG00000020709	3	197.07	192.29	218.4	249.58	20.96	26.35	34.18	37.27	260.82	202.73	232.89	232.27	155.49	246.1	191.36
ENSMUSG00000020741	3	103.58	94.23	73.44	90.46	62.31	62.05	68.28	75.06	78.54	90.82	95.21	85.53	107.34	112.75	97.46
ENSMUSG00000020766	3	28.51	23.02	18.66	6.62	6.33	2.94	0.67	4.85	25.39	26.52	24.4	25.37	12.1	12.23	23.47
ENSMUSG00000020773	3	108.35	100.56	100.23	65.28	3.97	2.18	0	4.23	107.27	120.16	112.2	109	100.65	104.64	54.74
ENSMUSG00000020785	3	26.64	9.28	19.15	18.64	0	3.92	0	0	19.66	23.07	25.68	15.96	3.88	21.49	14.13
ENSMUSG00000020814	3	10	13.38	14.16	11.62	0	6.86	0.92	1.03	13.84	18.16	30.42	24	21.49	15.83	17.36
ENSMUSG00000020821	3	180.61	173.55	154.13	174.54	92.62	100.7	113.8	84.56	175.14	199.81	169.68	174.12	165	188.31	134.95
ENSMUSG00000020823	3	269.61	265.46	244.54	216.58	126.52	131.84	142.98	135.98	294.58	236.66	274.57	256.37	239.11	251.25	158.2
ENSMUSG00000020828	3	91.8	84.23	83.02	71.09	25.87	11.76	18.01	16.21	79.51	65.14	85.23	83.52	91.02	86.11	46.06
ENSMUSG00000020886	3	13.74	23.38	33.06	26.47	8.59	8.71	5.25	5.58	29.7	24.85	25.38	22.73	14.8	27.67	26.37
ENSMUSG00000021048	3	27.3	26.14	23.41	20.82	5.85	11.87	15.01	14.04	34.99	33.72	34.77	17.02	25.84	39.39	32.04
ENSMUSG00000021112	3	43.94	40.42	32.74	40.27	20.96	14.26	28.01	18.07	39.75	37.27	38.42	29.81	28.66	37.33	34.16
ENSMUSG00000021127	3	309.81	395.64	364.32	354.64	63.82	87.09	76.95	66.08	366.59	392	415.9	287.13	556.44	560.41	459.59
ENSMUSG00000021218	3	674.96	680.11	643.53	765.2	510.69	531.6	529.47	439.12	581.84	661.54	573.34	732.32	693.84	631.46	759.76
ENSMUSG00000021238	3	24.68	38.73	34.51	23.72	12.56	11.21	1.83	1.55	22.92	19.1	30.81	23.15	35.7	25.74	21.25
ENSMUSG00000021270	3	302.42	252.97	279.86	242.4	180.61	146.54	183.91	181.31	290	246.16	234.86	248.12	236.64	243.91	245.21
ENSMUSG00000021311	3	105.64	118.23	147.69	141.61	46.45	54.76	65.11	56.17	127.46	155.03	133.93	141.98	88.32	148.02	94.34
ENSMUSG00000021453	3	143.87	125.99	121.63	69.48	13.03	36.14	26.34	36.76	134.51	124.33	153.78	107.09	111.45	102.97	129.72
ENSMUSG00000021501	3	25.33	37.74	31.05	24.37	7.27	3.27	6.5	15.69	37.73	26.41	20.54	25.37	24.78	32.44	17.91
ENSMUSG00000021559	3	248.3	243.06	249.05	271.93	42.96	60.86	59.52	37.17	223.89	295.33	315.66	257.21	191.43	284.2	248.54
ENSMUSG00000021583	3	109.85	115.46	96.21	123.38	78.93	77.3	50.1	57.72	124.64	92.49	103.41	96.63	109.34	84.95	95.9
ENSMUSG00000021720	3	18.51	25.34	28.4	18.24	0	1.09	0.33	2.68	25.65	27.56	33.58	26.96	13.62	22.4	12.57
ENSMUSG00000021916	3	41.69	29.71	34.27	41.64	21.62	16.22	19.67	14.15	30.59	28.19	29.43	38.27	40.4	33.47	32.04
ENSMUSG00000022043	3	64.5	74.24	74.49	68.83	44	46.38	34.51	34.07	66.37	69	54.32	51.27	65.18	68.09	54.51
ENSMUSG00000022102	3	151.35	124.83	136.11	117	71	57.7	48.6	47.29	142	169.01	127.31	146	176.51	134.25	105.02
ENSMUSG00000022150	3	774.06	969.57	827.1	1028.09	9.63	5.77	29.51	17.66	855.89	871.38	937.58	838.04	1035.6	739.07	601.11
ENSMUSG00000022346	3	144.15	122.33	120.58	114.99	11.9	6.31	15.67	10.32	133.72	139.99	117.53	114.81	117.56	63.33	91.79
ENSMUSG00000022389	3	92.46	67.81	83.82	60.52	7.65	3.37	17.84	20.65	60.2	76.94	58.57	51.59	33.82	75.81	33.15
ENSMUSG00000022390	3	65.35	63.35	52.85	48.41	26.06	34.18	25.51	26.54	50.6	48.23	43.56	51.49	46.51	63.84	73.98
ENSMUSG00000022438	3	92.92	73.35	88.89	73.51	50.04	68.37	44.1	51.01	94.05	84.25	92.64	74.74	89.73	85.98	92.01
ENSMUSG00000022574	3	5.14	6.51	11.02	6.13	0	0	1.92	2.99	11.99	7.73	11.36	5.29	7.75	7.08	9.23
ENSMUSG00000022667	3	56.75	42.12	39.82	49.14	17.84	14.26	26.26	14.35	61.26	45.1	46.02	49.05	36.05	47.24	36.83
ENSMUSG00000022747	3	18.42	20.17	21.88	38.81	0	7.84	6	5.37	26	26.41	29.33	21.88	34.65	26.51	28.59
ENSMUSG00000022791	3	35.71	28.73	32.58	17.91	5.95	10.56	7.42	2.89	30.94	28.6	19.85	27.06	27.6	27.67	17.24
ENSMUSG00000022800	3	60.3	49.25	58.4	62.37	40.79	21.88	34.18	30.97	50.24	58.46	50.47	44.82	62.6	60.11	44.39
ENSMUSG00000022868	3	34.31	25.07	28.56	25.74	0	4.35	0	2.27	27.5	20.36	25.38	20.93	13.15	23.43	19.14
ENSMUSG00000022885	3	114.61	109.13	121.79	83.35	12.75	29.94	26.18	8.47	86.82	123.18	128.49	93.67	125.43	94.86	72.65
ENSMUSG00000022969	3	164.35	171.41	154.69	146.54	67.13	52.69	44.35	71.14	187.48	179.24	165.43	143.25	148.8	104.77	106.92
ENSMUSG00000022994	3	8.88	10.8	13.35	13.56	0	2.5	0.58	1.24	4.58	7.93	13.43	4.97	11.16	5.79	8.57
ENSMUSG00000023030	3	41.32	38.99	37.41	33.33	16.71	22.1	17.76	9.91	38.34	31.11	31.41	26.22	29.01	44.28	23.81
ENSMUSG00000023175	3	262.51	229.77	280.42	272.58	132.18	124.76	133.22	114.19	266.64	247.62	237.73	281.74	327.19	248.41	175.12
ENSMUSG00000023191	3	8.97	7.41	9.73	8.63	0	2.4	1.92	0	3.97	8.25	6.12	9.2	6.46	4.25	8.12
ENSMUSG00000023274	3	87.78	86.2	94.6	88.76	0	7.51	0.92	0	84.8	91.34	94.03	77.07	48.03	77.48	41.05
ENSMUSG00000023353	3	105.08	90.75	87.92	101.99	41.16	46.38	36.68	57.41	101.01	96.25	116.35	124.43	87.38	92.29	94.23
ENSMUSG00000023764	3	817.9	724.81	797.41	648.28	323.46	348.92	467.78	371.8	843.11	718.23	952.89	663.81	751.39	866.88	590.88
ENSMUSG00000023909	3	36.93	38.01	34.75	32.92	3.4	8.82	2.83	0	26.71	21.51	22.62	37.74	15.5	40.29	21.36
ENSMUSG00000023944	3	1565.69	1352.81	1432.34	1401.45	939.23	938.33	877.45	907.88	1462.94	1354.82	1320.5	1521.3	1367.95	1415.71	1385.35
ENSMUSG00000024013	3	266.53	224.86	235.37	215.37	88.09	37.89	60.61	56.27	312.3	296.17	241.38	284.38	235.82	304.66	348.78
ENSMUSG00000024078	3	13.56	8.83	6.68	8.23	9.35	7.62	5.09	5.06	20.19	14.72	18.17	10.68	20.55	22.65	15.35
ENSMUSG00000024121	3	137.98	109.84	112.3	126.77	82.33	97.76	85.62	97.16	144.47	156.9	125.53	129.51	113.1	143.39	136.84
ENSMUSG00000024190	3	2624.78	2924.58	3119.67	2086.76	977.56	1223.02	1342.64	1372.61	2555.58	3046.84	3337.49	2373.4	2360.69	3230.68	2150.45
ENSMUSG00000024219	3	154.9	145.18	163.3	121.28	91.3	85.13	113.38	114.92	177.88	151.89	156.84	162.38	134.35	155.74	122.71
ENSMUSG00000024220	3	31.5	29.89	26.06	33.41	5.57	3.7	8.34	0.93	37.02	15.03	32.3	21.78	20.32	29.22	22.47
ENSMUSG00000024381	3	94.7	76.02	67.25	49.14	27.57	28.52	21.93	27.36	76.07	86.02	74.27	94.51	124.84	99.62	99.57
ENSMUSG00000024507	3	204.17	144.19	159.11	141.45	100.27	100.48	118.55	67.84	198.15	180.18	166.72	175.39	160.19	135.02	147.97
ENSMUSG00000024533	3	67.5	69.87	69.02	57.37	18.51	24.28	42.93	23.13	44.51	46.77	64.1	72.63	94.66	76.71	86.56
ENSMUSG00000024663	3	218.19	174.71	150.91	115.23	11.42	5.77	9.67	7.85	201.94	152.52	134.52	126.02	141.28	158.57	109.03
ENSMUSG00000024772	3	219.88	242.97	205.13	278.47	114.71	106.91	107.38	120.49	212.34	299.92	231.21	311.45	304.29	193.07	277.25
ENSMUSG00000025017	3	267.65	280.72	265.21	263.14	107.44	91.67	130.8	89.72	300.05	283.64	296.4	286.5	214.8	244.55	227.07
ENSMUSG00000025158	3	31.78	24.09	35.39	30.02	21.9	19.71	15.17	19.51	28.29	27.56	30.72	23.68	30.53	35.27	31.26
ENSMUSG00000025232	3	654.68	621.93	595.1	616	256.9	224.27	251.35	264.84	709.65	678.35	615.31	756.32	537.65	573.93	431.45
ENSMUSG00000025268	3	30.94	32.93	17.86	15.01	0	0	0	0	23.62	19.31	18.47	25.8	12.92	25.49	4.12
ENSMUSG00000025372	3	62.17	55.5	71.19	52.85	15.77	19.27	18.84	15.9	68.31	68.8	80	48	91.49	49.94	66.64
ENSMUSG00000025920	3	15.71	20.17	17.7	14.2	6.23	3.59	3.58	1.03	10.58	22.76	14.12	15.12	19.73	12.23	9.23
ENSMUSG00000026110	3	70.3	64.51	68.21	70.69	20.96	27.54	16.01	29.94	89.91	76.31	57.19	64.07	66.12	80.45	107.69
ENSMUSG00000026121	3	123.31	100.74	98.46	78.35	2.27	18.62	7.25	17.66	116.35	147.09	116.35	105.82	54.96	67.57	124.38
ENSMUSG00000026131	3	149.86	192.29	154.37	174.21	5.1	4.68	4.5	5.37	179.9	212.23	162.67	224.65	123.31	166.94	86.78
ENSMUSG00000026321	3	80.4	91.1	78.99	78.59	44.56	32.66	36.85	23.95	80.65	100.84	89.58	76.22	92.54	129.48	125.94
ENSMUSG00000026358	3	987.95	1198.8	1182.33	1203.84	72.89	71.53	90.45	71.04	1086.91	1295.32	1341.04	1239.98	692.55	1452.65	939.99
ENSMUSG00000026782	3	31.13	29.62	34.99	37.93	10.48	20.9	17.26	8.88	29.09	31.94	25.88	23.36	39.34	45.05	25.7
ENSMUSG00000026842	3	430.87	350.05	350.64	376.75	182.31	182.03	185.16	123.59	418.25	400.87	375.8	359.13	253.67	390.77	260.11
ENSMUSG00000026939	3	47.77	43.45	37.57	43.82	4.91	9.91	4.5	5.78	61.7	67.86	45.04	48.53	34.88	50.97	25.48
ENSMUSG00000026956	3	124.24	120.01	102.4	97.56	29.65	18.29	34.51	31.39	98.46	149.28	105.28	121.05	83.97	76.58	85.33
ENSMUSG00000027082	3	60.11	48.18	55.83	41.31	2.45	4.25	3.25	5.89	45.48	26.93	35.26	37.21	33.35	41.83	15.58
ENSMUSG00000027187	3	147.33	187.74	190.16	191.88	96.02	88.4	113.05	58.85	135.92	153.35	158.12	204.67	153.38	146.22	152.09
ENSMUSG00000027195	3	133.78	147.32	130.07	127.57	58.06	79.36	68.2	62.47	151.17	124.54	102.52	155.51	121.32	114.55	102.8
ENSMUSG00000027198	3	92.64	85.93	95.48	85.78	72.32	31.25	33.68	44.4	81.09	79.55	89.88	84.58	95.13	67.83	69.09
ENSMUSG00000027199	3	715.63	625.85	579.02	621.89	196.95	161.02	185.49	186.26	712.83	649.85	587.85	588.33	621.26	514.08	543.7
ENSMUSG00000027248	3	884.28	796.46	810.45	963.05	439.88	591.26	564.74	502.31	851.57	807.7	793.88	981.92	938.71	755.16	756.42
ENSMUSG00000027351	3	203.8	177.48	171.98	199.63	32.57	52.69	58.86	61.33	183.69	178.93	201.88	155.09	146.57	208.9	128.72
ENSMUSG00000027555	3	25.71	20.79	24.86	18.4	5.57	1.96	0	1.96	29.35	33.93	26.57	20.93	17.62	25.74	10.24
ENSMUSG00000027624	3	45.62	50.15	50.76	68.59	11.05	14.59	11.67	3.72	32.79	43.22	54.62	42.29	92.19	62.81	45.17
ENSMUSG00000027646	3	38.05	36.58	34.83	27.92	0	0	0	1.45	40.19	42.7	38.62	28.02	23.84	39.51	21.03
ENSMUSG00000027670	3	0	0.89	0.08	0.97	0	0	0.67	0.41	1.94	4.59	4.35	3.59	2.58	6.95	2.78
ENSMUSG00000027695	3	117.88	119.66	93.07	103.37	33.61	28.96	38.02	23.75	109.74	112.22	102.22	93.46	80.8	118.29	72.54
ENSMUSG00000028015	3	78.53	77.27	77.55	72.38	20.02	20.9	13.26	19.51	94.84	73.39	93.63	91.02	71.4	58.56	43.5
ENSMUSG00000028107	3	33.47	23.38	33.3	24.13	20.77	26.45	20.84	16.11	45.39	35.81	37.33	42.82	38.4	46.47	46.62
ENSMUSG00000028458	3	33	26.41	32.58	33.16	9.35	20.9	11.25	17.66	18.86	35.18	38.32	33.41	43.45	48.27	43.06
ENSMUSG00000028459	3	79.93	82.09	85.67	68.91	1.89	2.4	0.83	1.65	92.02	66.19	88.2	100.96	59.31	105.29	63.42
ENSMUSG00000028556	3	113.21	153.56	152.76	162.03	47.21	60.86	45.85	71.86	152.23	168.91	151.31	135.64	153.03	116.87	100.8
ENSMUSG00000028630	3	110.97	111.18	97.66	94.73	21.24	17.31	34.01	28.29	112.65	127.26	153.19	111.75	45.92	124.21	65.86
ENSMUSG00000028842	3	71.33	80.13	77.71	92.15	36.54	21.34	43.35	51.73	88.5	77.04	100.25	85.42	94.89	92.03	77.77
ENSMUSG00000029059	3	18.88	25.97	26.47	10.17	11.05	4.46	2.42	3.82	31.64	23.28	23.41	31.5	16.56	22.01	10.68
ENSMUSG00000029175	3	103.49	107.16	108.27	87.71	75.06	61.18	51.94	43.88	95.11	107.73	94.03	87.75	84.21	83.79	81.44
ENSMUSG00000029204	3	42.82	48.18	25.9	35.42	5.66	6.86	12.09	7.33	50.6	36.02	41.48	27.7	32.06	38.1	35.38
ENSMUSG00000029310	3	54.69	82.09	71.11	54.63	25.21	34.62	19.76	16.11	81.27	84.04	62.82	55.82	81.97	65.26	42.61
ENSMUSG00000029380	3	138.17	184.7	162.09	140.89	1.04	15.57	11.59	7.74	211.81	228.62	157.33	163.34	293.25	74.78	109.25
ENSMUSG00000029468	3	116.67	115.37	83.58	120.31	55.61	79.26	68.11	56.48	100.84	91.87	102.22	131.73	127.54	124.34	106.36
ENSMUSG00000029560	3	124.34	149.19	132.57	130.07	25.21	7.4	13.51	10.53	135.39	177.68	153.38	181.2	129.3	138.75	84.67
ENSMUSG00000029581	3	21.31	23.2	17.38	19.61	3.87	0	0	0	20.71	21.82	9.68	5.07	22.9	29.6	17.69
ENSMUSG00000029672	3	94.42	117.6	96.61	82.79	20.96	46.27	11.09	11.56	114.85	93.85	86.22	93.35	62.36	109.28	53.18
ENSMUSG00000029765	3	60.86	57.73	66.85	62.78	5.76	0.44	0	0	52.71	70.47	78.72	42.39	43.22	50.46	27.03
ENSMUSG00000029919	3	216.98	191.13	196.36	179.62	2.64	9.8	6.84	4.13	228.56	187.39	230.22	180.78	175.81	211.73	115.71
ENSMUSG00000030127	3	61.98	54.61	68.05	47.93	27.19	26.02	27.93	28.81	86.73	61.28	54.81	75.48	86.44	67.45	70.76
ENSMUSG00000030309	3	7.57	7.32	6.35	9.6	0	0.11	0.08	4.23	11.37	8.66	11.75	13.11	13.15	10.68	16.02
ENSMUSG00000030541	3	155.09	140.98	163.78	124.02	79.59	82.41	56.86	82.81	169.68	146.46	130.37	133.31	165.24	129.48	101.35
ENSMUSG00000030788	3	141.54	155.17	127.5	165.26	36.54	53.45	36.27	44.29	135.48	158.26	154.77	164.39	139.17	117.64	101.8
ENSMUSG00000030852	3	11.69	14.37	10.54	11.3	0	0.76	0.67	0.41	15.78	10.75	16.1	11.42	7.05	13.77	7.34
ENSMUSG00000030872	3	59.18	43.19	43.04	47.85	8.78	14.37	20.84	8.57	56.24	45.52	52.94	48	17.97	62.17	38.49
ENSMUSG00000030980	3	48.71	51.66	55.42	53.98	23.32	33.53	31.18	23.23	55.53	54.39	50.57	52.33	31.47	60.62	39.27
ENSMUSG00000031387	3	114.24	79.32	127.74	115.71	22.47	20.03	19.92	35.52	106.13	120.05	89.09	122.85	59.43	140.55	86.89
ENSMUSG00000031451	3	152.01	166.95	157.26	137.18	4.53	0	0	1.96	157.07	164.11	131.26	92.93	312.63	166.3	84.78
ENSMUSG00000031532	3	164.63	153.74	153.4	172.28	70.81	67.06	72.11	57.61	139.89	181.85	142.22	187.02	106.52	200.53	119.27
ENSMUSG00000031563	3	111.9	84.23	82.45	93.92	31.44	18.94	21.43	19.51	86.73	110.34	86.12	85.95	60.13	84.18	68.98
ENSMUSG00000031644	3	17.76	13.56	14.96	18.07	12.37	6.42	1.75	6.19	26.09	18.48	22.32	21.36	18.91	15.83	23.36
ENSMUSG00000031691	3	83.76	90.3	93.15	84.4	48.06	69.24	57.69	73.51	89.29	93.85	104.99	108.47	100.53	85.34	79.21
ENSMUSG00000031765	3	183.7	244.13	198.61	235.22	19.26	37.12	11.34	35.62	222.92	287.08	252.74	219.9	344.81	178.27	250.55
ENSMUSG00000031851	3	68.99	71.74	51.56	67.54	26.53	16.87	22.18	13.22	54.74	67.33	72.89	66.81	84.68	33.21	50.73
ENSMUSG00000031875	3	163.51	202.73	176.65	205.04	71.66	60.2	67.61	79.92	164.04	211.19	161.09	168.73	150.32	160.5	139.51
ENSMUSG00000031960	3	103.58	98.33	107.23	85.45	65.05	67.28	55.02	39.75	106.21	85.19	93.53	108.68	98.77	98.46	71.2
ENSMUSG00000031984	3	37.39	49.08	44.16	42.36	30.87	19.27	17.26	24.16	35.96	48.75	43.56	45.56	32.53	38.23	41.72
ENSMUSG00000032030	3	59.46	65.14	56.55	68.91	50.79	33.31	42.02	36.24	71.4	57.31	70.02	62.48	60.48	59.08	62.41
ENSMUSG00000032046	3	379.08	372.53	385.88	306.79	148.51	160.47	157.15	121.53	346.06	362.46	388.64	365.58	281.98	315.35	260.89
ENSMUSG00000032083	3	16.45	12.05	14.8	13.88	0	0	1.25	0	11.99	11.9	9.48	10.68	14.45	11.33	7.79
ENSMUSG00000032194	3	39.45	33.64	37.73	36.39	4.91	7.29	0	1.86	41.69	30.8	41.98	26.32	59.54	43.63	14.24
ENSMUSG00000032263	3	12.43	16.6	14.08	13.39	8.21	2.61	7.92	9.09	9.87	15.03	15.41	18.61	23.61	16.99	17.69
ENSMUSG00000032265	3	394.88	474.43	513.94	556.77	153.9	125.2	195.58	190.08	380.96	454.84	510.52	549.53	407.05	463.88	365.58
ENSMUSG00000032324	3	83.01	68.44	83.02	57.13	14.63	14.37	15.01	4.85	90.61	82.89	60.94	93.46	53.67	58.44	57.85
ENSMUSG00000032350	3	67.22	78.61	68.7	65.12	39.75	31.79	53.02	31.8	85.76	73.7	75.75	68.93	50.26	75.81	48.62
ENSMUSG00000032366	3	38.89	43.99	41.91	39.05	17.84	15.57	27.76	21.27	35.17	38.31	36.05	29.6	44.86	47.37	34.6
ENSMUSG00000032565	3	49.92	35.78	48.75	37.68	7.27	11.21	22.09	6.61	48.48	40.19	53.83	40.38	50.5	29.6	16.35
ENSMUSG00000032621	3	171.26	157.85	166.59	125.56	73.17	79.91	77.78	88.69	165.18	152.94	189.24	136.8	151.26	153.04	97.79
ENSMUSG00000032633	3	154.62	151.96	141.17	177.92	109.99	77.19	102.04	112.54	179.29	189.27	172.54	163.86	120.61	195.9	142.74
ENSMUSG00000032842	3	65.53	75.84	70.71	54.22	9.16	14.37	14.26	33.56	61.7	71.2	69.53	66.39	33.47	72.21	39.5
ENSMUSG00000033209	3	92.08	105.11	96.21	117.49	13.22	22.64	12.84	27.46	115.56	89.57	99.16	82.36	74.58	85.46	79.77
ENSMUSG00000033306	3	106.39	149.1	114.31	127.49	57.12	59.12	74.78	53.9	150.55	124.02	132.64	127.5	67.41	145.7	118.38
ENSMUSG00000033307	3	44.41	47.11	37.16	41.72	10.39	19.16	7.34	5.37	54.21	38.31	42.67	32.14	53.55	41.06	25.7
ENSMUSG00000033423	3	76.38	80.31	86.15	69.96	22.28	16.77	34.85	19.62	66.46	73.28	77.43	89.23	78.69	92.03	48.4
ENSMUSG00000033629	3	72.45	67.01	59.37	66.89	25.96	26.02	32.1	20.13	57.21	61.17	53.14	63.54	57.55	50.33	47.17
ENSMUSG00000033706	3	32.16	31.05	30.33	42.36	14.16	11.32	11.17	6.71	34.91	40.61	24.69	19.88	40.28	39.13	29.37
ENSMUSG00000033735	3	19.63	27.3	24.86	24.37	7.65	9.47	11.25	5.78	38.08	21.71	23.31	24.32	27.25	28.45	23.25
ENSMUSG00000034201	3	75.26	65.32	53.33	40.75	11.9	13.28	21.43	16.52	57.82	67.44	53.33	41.76	47.21	41.7	29.15
ENSMUSG00000034361	3	30.66	30.69	39.58	29.69	3.59	3.37	1.08	1.65	30.76	44.37	40.2	35.42	10.45	22.14	35.38
ENSMUSG00000034377	3	83.39	95.74	115.27	109.42	8.87	18.73	17.84	10.32	108.51	107.42	110.22	112.49	81.03	130	82.55
ENSMUSG00000034522	3	62.54	50.33	56.63	53.82	20.11	20.25	12.67	20.24	73.69	67.75	55.01	43.87	111.69	64.1	62.41
ENSMUSG00000034667	3	49.27	73.35	71.03	57.86	19.92	28.2	35.18	40.06	57.47	51.05	56	58.04	61.19	86.88	77.88
ENSMUSG00000034744	3	84.23	80.93	75.45	60.28	22.19	15.46	17.51	19.51	95.73	64.2	72.59	93.35	94.42	64.23	21.14
ENSMUSG00000034771	3	2.99	3.93	5.95	6.86	3.87	0	2.92	0	10.4	5.32	9.28	6.03	14.45	9.91	8.01
ENSMUSG00000034783	3	33.28	39.44	23.73	22.84	0	0	0	0	54.56	66.6	49.48	37	33	47.37	44.5
ENSMUSG00000034957	3	603.35	475.15	608.46	370.37	119.91	198.14	153.65	173.36	485.94	503.28	543.31	441.69	294.43	535.7	381.49
ENSMUSG00000034993	3	130.41	125.9	117.77	88.2	6.33	25.91	20.43	7.54	125.61	122.77	106.07	93.24	91.02	103.23	39.94
ENSMUSG00000035064	3	63.2	50.86	60.97	70.28	6.89	10.56	0	9.09	54.91	80.91	57.98	59.63	54.96	61.01	29.15
ENSMUSG00000035314	3	37.11	41.58	63.47	41.48	9.72	1.63	5.59	3.41	50.6	45.83	44.05	45.35	22.55	30.89	43.95
ENSMUSG00000035754	3	37.21	46.93	44.73	34.21	10.57	16.22	13.92	18.17	27.85	38.63	31.7	41.23	19.38	40.93	40.5
ENSMUSG00000036099	3	33.65	28.55	23.01	26.14	0.94	4.03	8.75	11.67	29.88	21.92	23.61	21.57	25.37	20.98	13.68
ENSMUSG00000036188	3	19.63	25.97	21.32	30.5	10.95	9.14	8.67	8.47	25.47	28.08	23.21	28.02	19.14	39.26	24.59
ENSMUSG00000036459	3	35.15	30.61	26.79	19.45	0.28	5.33	3.58	1.45	19.92	23.28	37.63	36.16	37.58	36.94	22.81
ENSMUSG00000036503	3	219.6	218.61	227.33	198.18	128.88	108.43	117.47	87.66	231.12	223.72	194.17	250.87	191.43	182.51	175.45
ENSMUSG00000036534	3	64.6	71.92	67.25	69.56	15.96	37.89	30.01	21.17	65.32	67.44	70.42	63.96	47.45	72.85	46.84
ENSMUSG00000036634	3	11.41	13.03	17.13	13.15	3.21	5.01	3.5	4.13	22.04	15.97	14.81	12.37	21.96	18.28	9.9
ENSMUSG00000036693	3	24.49	35.69	22.76	28	12.18	16.44	6.92	14.15	29.79	32.05	24.3	29.07	31	27.42	35.82
ENSMUSG00000036775	3	16.83	17.13	19.79	23.24	2.17	5.66	1.5	4.13	25.56	19.1	17.09	28.12	18.91	23.81	13.57
ENSMUSG00000036782	3	9.26	15.08	7.56	8.96	0	0	0	0	10.31	17.23	16.89	8.67	4.35	10.81	5.23
ENSMUSG00000036948	3	161.17	150.89	157.02	149.2	89.88	92.1	106.46	118.32	162.72	164.94	148.74	171.69	181.21	261.29	154.87
ENSMUSG00000037072	3	205.48	195.68	178.26	212.22	117.07	163.95	136.39	175.11	225.47	214.11	218.96	235.86	192.02	194.87	204.82
ENSMUSG00000037089	3	62.35	54.7	51.32	71.01	23.04	27.76	19.17	22.41	54.56	53.35	56.2	67.24	54.38	52.9	50.06
ENSMUSG00000037148	3	16.83	21.24	19.47	23.4	2.93	2.29	0	9.91	15.25	17.23	25.48	25.37	19.5	26.39	11.46
ENSMUSG00000037235	3	118.91	124.83	146.97	117.33	115.47	80.24	108.21	73.82	125.96	163.69	113.88	127.71	203.06	202.34	144.63
ENSMUSG00000037503	3	363.38	351.21	332.95	307.19	298.07	267.05	266.61	283.11	370.12	334.79	315.85	361.77	320.61	318.05	330.32
ENSMUSG00000037890	3	12.25	9.37	17.7	13.39	0	6.53	6.34	0.72	11.81	13.88	14.12	16.49	11.63	14.03	6.79
ENSMUSG00000038172	3	81.89	103.68	117.04	128.95	17.28	24.17	18.26	24.47	78.8	89.57	129.48	132.68	82.56	87.27	84.55
ENSMUSG00000038256	3	65.07	79.5	66.36	57.94	14.07	19.16	18.17	18.58	70.25	63.26	56.79	61.11	52.5	63.97	25.25
ENSMUSG00000038332	3	116.02	102.44	90.34	68.91	13.41	36.36	28.68	29.74	102.6	81.32	73.28	66.5	117.44	94.99	86.33
ENSMUSG00000038418	3	665.33	956.9	826.7	644.4	42.39	123.89	94.37	73.51	815.25	1087.89	947.46	653.77	1351.87	1405.92	1201.67
ENSMUSG00000038740	3	53.75	57.91	67.33	57.69	40.5	32.44	27.09	26.02	74.75	52.93	73.78	70.51	67.76	56.89	68.42
ENSMUSG00000038872	3	174.16	178.82	214.62	206.81	39.37	76.53	80.03	74.13	179.02	199.29	227.66	194.21	218.32	243.91	120.38
ENSMUSG00000039031	3	113.4	88.25	81.17	73.75	11.42	24.39	32.35	24.16	95.99	91.55	67.85	83.73	143.98	98.21	128.5
ENSMUSG00000039087	3	198.28	182.38	194.51	221.09	105.46	105.06	108.3	85.49	188.45	169.43	229.73	173.17	180.86	209.93	135.06
ENSMUSG00000039126	3	93.86	91.19	92.19	84.24	0	0	0	0	102.07	95.52	78.32	65.33	83.85	71.44	28.7
ENSMUSG00000039263	3	142.56	126.53	137.39	142.66	37.95	54.98	73.78	39.54	136.18	124.65	144.79	143.99	98.53	122.02	110.25
ENSMUSG00000039568	3	133.78	129.83	137.72	108.13	67.98	72.61	55.61	44.19	140.15	123.29	132.05	113.75	87.49	120.6	99.24
ENSMUSG00000039637	3	275.31	306.77	308.09	300.5	180.24	197.49	196.42	230.97	313	267.67	347.95	291.36	256.73	357.31	322.64
ENSMUSG00000039671	3	158.74	146.43	174.64	187.93	90.54	104.08	123.38	81.77	210.14	165.67	220.54	176.45	167.94	178.4	147.41
ENSMUSG00000039976	3	48.89	44.7	58.08	53.5	14.63	17.31	12.01	14.56	48.13	64.93	54.91	66.18	76.69	87.4	114.7
ENSMUSG00000040274	3	61.98	52.56	61.22	61.33	24.36	18.29	22.59	25.09	67.08	65.35	73.48	39.86	114.51	73.11	59.19
ENSMUSG00000040327	3	55.72	48.81	64.19	51.64	25.4	14.59	19.59	4.85	52.53	72.24	67.56	47.15	39.23	55.6	29.93
ENSMUSG00000040435	3	251.48	274.38	267.23	294.36	120.76	147.08	148.4	162.41	276.69	321.32	234.77	341.37	290.55	310.2	441.79
ENSMUSG00000040462	3	340.85	343.53	319.75	299.61	233.01	260.19	209	202.78	329.04	332.6	332.05	360.19	343.99	313.93	305.06
ENSMUSG00000040552	3	206.79	181.85	196.44	176.47	31.25	22.75	41.18	20.34	218.25	212.34	208.99	176.45	349.04	172.73	158.54
ENSMUSG00000040681	3	65.63	57.73	60.65	45.91	14.16	19.38	12.92	15.49	88.23	75.06	58.86	63.11	99.47	74.4	70.98
ENSMUSG00000040697	3	63.1	77.54	69.74	72.3	18.13	27.76	34.01	21.48	75.54	61.91	91.26	74.11	67.18	73.49	74.54
ENSMUSG00000040785	3	55.81	60.23	59.04	54.22	11.14	12.85	11.59	9.6	54.39	59.82	62.82	49.48	51.32	60.88	49.29
ENSMUSG00000040829	3	27.39	28.29	36.36	26.79	2.83	1.63	7.42	0	49.45	38.52	37.33	20.62	60.13	62.17	64.64
ENSMUSG00000041058	3	229.69	249.4	226.36	271.2	43.9	40.5	36.02	36.55	252.71	270.8	267.85	183.11	276.1	225.63	126.39
ENSMUSG00000041225	3	87.22	92.44	95.64	68.91	33.42	25.48	49.44	48.01	111.68	89.47	68.05	76.75	80.33	69.63	61.97
ENSMUSG00000041362	3	117.04	127.15	144.71	143.15	14.63	18.29	18.09	1.14	104.1	104.29	115.65	122.74	114.15	137.98	128.17
ENSMUSG00000041420	3	25.99	27.48	23.01	16.38	0	0.76	0	0	40.19	22.55	29.63	21.88	9.98	29.09	6.01
ENSMUSG00000041797	3	376	403.85	374.29	397	158.05	176.47	201.33	234.69	366.42	406.61	414.22	334.07	426.08	364.13	314.3
ENSMUSG00000042050	3	18.14	20.43	23.17	8.71	0	1.85	0	1.14	10.31	14.93	18.27	21.04	4.82	18.79	9.9
ENSMUSG00000042190	3	161.36	169.89	187.83	210.52	86.29	100.48	92.62	54.52	172.94	207.74	191.31	191.35	271.64	155.87	144.52
ENSMUSG00000042476	3	25.43	35.42	25.58	28.73	0	0.87	0	0	31.56	19	38.42	20.93	14.92	26.26	12.13
ENSMUSG00000042520	3	260.08	256.27	272.94	305.98	144.64	197.05	196.25	204.43	258.88	306.71	255.8	294.96	295.13	304.79	239.75
ENSMUSG00000042632	3	19.91	19.1	17.94	21.38	1.89	3.48	1.58	8.36	18.16	14.41	15.8	11.63	7.75	18.79	12.57
ENSMUSG00000042644	3	89.93	80.75	97.66	100.7	35.88	35.38	30.85	47.8	90.7	110.24	92.64	98.53	82.21	102.84	98.02
ENSMUSG00000042997	3	98.35	108.95	89.21	116.84	38.71	66.95	60.94	34.07	113.53	109.3	105.19	77.28	90.43	82.5	75.32
ENSMUSG00000043252	3	126.39	125.19	107.07	120.15	15.39	24.5	14.67	5.27	120.05	116.09	107.46	85.84	81.39	79.54	72.98
ENSMUSG00000043411	3	231.19	254.04	237.78	211.98	107.16	127.92	143.06	144.34	276.25	238.33	295.61	236.07	221.38	249.96	168.22
ENSMUSG00000044066	3	39.54	41.31	38.37	39.94	20.49	8.27	10.5	13.32	39.67	36.22	35.65	34.99	55.78	55.73	35.05
ENSMUSG00000044345	3	48.89	37.48	50.03	48.82	0	4.14	2.92	0.31	30.67	51.57	29.73	26.85	53.55	38.87	73.65
ENSMUSG00000044700	3	20.57	19.18	28.32	29.53	1.32	5.88	6.75	5.99	23.36	9.81	16.3	20.72	15.85	19.44	18.8
ENSMUSG00000044786	3	2228.69	2291.23	2317.03	1811.69	1627.23	1539.28	1584.16	1732.53	2512.3	2640.96	2485.54	1875.56	3387.83	3234.67	2766.58
ENSMUSG00000045039	3	55.53	74.51	56.95	56.97	28.32	20.25	18.76	12.6	51.74	78.4	90.57	76.96	64.59	106.19	66.31
ENSMUSG00000045625	3	14.77	23.65	21.16	13.64	0	0	0.75	0	14.37	21.92	20.05	11.52	10.1	19.44	2.56
ENSMUSG00000045671	3	28.33	31.14	33.7	25.34	7.55	6.86	4.34	10.12	38.08	26.41	36.35	21.99	38.05	16.22	35.6
ENSMUSG00000045763	3	136.86	117.78	141.66	137.9	8.03	14.48	15.26	20.44	144.47	121.83	124.74	140.92	90.9	112.37	118.82
ENSMUSG00000045962	3	601.39	660.92	595.27	765.68	331.3	360.57	400.83	337.42	617.72	600.68	732.15	610.42	549.04	556.94	632.6
ENSMUSG00000046027	3	86.47	98.42	86.07	87.39	21.72	18.83	27.34	18.17	116.7	110.87	95.8	93.03	68.94	74.14	60.52
ENSMUSG00000047126	3	966.45	996.16	922.82	1057.3	401.17	387.35	458.86	465.86	963.07	946.44	903.21	921.77	939.06	764.17	662.52
ENSMUSG00000047712	3	37.86	34	41.35	25.5	0	2.4	0	3.2	30.94	28.92	35.65	36.58	21.61	36.94	21.58
ENSMUSG00000047747	3	81.8	97.88	97.9	77.46	3.59	3.7	4.75	1.55	96.43	84.77	106.77	65.02	72.7	110.05	83.78
ENSMUSG00000047945	3	386	339.16	292.97	289.76	137.37	175.39	159.98	166.85	326.22	339.07	317.14	248.33	294.54	247.64	432.89
ENSMUSG00000048200	3	27.11	20.97	23.73	25.42	0	0	0	1.96	29.79	20.57	25.28	24.74	15.97	20.21	16.8
ENSMUSG00000048498	3	15.43	11.06	9.81	18.32	0	2.18	0	6.19	30.5	19.31	19.75	20.72	17.62	20.85	23.59
ENSMUSG00000048779	3	179.77	180.69	175.12	174.37	86.86	78.71	95.87	73.41	169.59	151.27	154.57	182.68	161.48	184.32	162.54
ENSMUSG00000049553	3	78.99	86.37	69.34	94.17	45.89	59.33	58.94	44.5	104.45	89.26	83.65	69.67	109.57	82.5	102.13
ENSMUSG00000050043	3	37.58	25.79	33.38	27.84	17.56	19.38	16.76	14.15	38.34	33.61	22.62	31.29	39.34	34.37	30.71
ENSMUSG00000050578	3	14.68	21.06	26.06	21.22	0	0	0	0	17.01	23.49	22.62	19.35	24.78	14.16	13.13
ENSMUSG00000050777	3	44.69	42.56	37.73	32.12	0	0	5.75	5.89	24.59	39.36	33.78	25.27	29.24	22.27	13.8
ENSMUSG00000050994	3	21.6	21.33	19.87	28.24	6.14	0	5.17	3.61	28.38	21.3	23.7	17.44	38.29	17.76	19.36
ENSMUSG00000051319	3	18.23	12.58	11.02	9.12	0	3.92	4.84	4.23	14.72	11.9	20.74	26.32	13.27	15.7	12.57
ENSMUSG00000051550	3	19.63	18.11	26.38	11.86	2.64	6.75	5.25	2.27	12.25	17.02	18.77	10.57	19.26	12.49	17.69
ENSMUSG00000051864	3	138.36	94.32	121.14	109.01	74.49	51.71	50.52	61.85	135.21	118.49	109.83	119.89	90.55	128.45	110.7
ENSMUSG00000052336	3	984.68	1021.5	1001.25	811.84	324.31	409.45	377.32	182.44	973.74	969.82	876.94	735.17	693.96	934.71	677.77
ENSMUSG00000052566	3	12.34	13.21	15.61	13.96	2.45	4.03	2.67	5.68	8.99	12.21	14.91	17.97	13.27	7.72	14.13
ENSMUSG00000052684	3	2537.84	2446.58	2468.18	1564.53	445.26	447.23	450.77	292.09	2480.84	2757.98	2560.21	1864.89	2112.41	2752	1634.45
ENSMUSG00000052837	3	1992.54	1874.53	1903.32	1690.16	1451.81	1305.43	1277.37	1570.74	2194.45	2164.82	2103.02	2219.26	2128.62	2427.13	2554.3
ENSMUSG00000053617	3	72.36	96.19	91.7	88.2	6.04	4.14	4.25	11.25	82.94	88.53	99.65	69.46	95.36	64.61	66.42
ENSMUSG00000053898	3	69.83	67.73	75.13	67.86	46.64	42.13	49.52	26.33	90.35	60.55	86.32	78.97	79.98	65.51	51.84
ENSMUSG00000054364	3	1970.85	1898	1932.28	1425.17	382.19	350.45	353.65	279.39	1885.77	2069.4	2090.87	1650.59	1079.28	2011.9	933.65
ENSMUSG00000054428	3	66.56	54.25	53.98	61.16	30.4	20.58	10.34	23.95	88.23	58.57	53.63	45.04	52.38	70.28	54.07
ENSMUSG00000054626	3	46.37	24.09	32.1	41.56	3.97	0	0	5.06	33.94	24.85	24.99	18.4	21.73	22.91	25.14
ENSMUSG00000055435	3	1655.53	1660.91	1584.45	1562.51	88.56	154.81	153.23	137.22	1453.07	1524.67	1506.47	1513.16	1018.92	1384.43	852.88
ENSMUSG00000055485	3	58.71	81.64	84.95	89.41	10.01	11.43	3.58	12.91	88.23	87.9	77.63	66.81	112.51	96.92	89.89
ENSMUSG00000055541	3	155.65	177.74	148.82	124.43	42.3	39.3	69.53	46.88	161.22	145.32	153.28	158.47	97.71	140.3	103.58
ENSMUSG00000055809	3	12.99	13.12	12.07	12.51	2.45	1.63	4.25	0.83	12.52	9.92	7.9	14.17	8.46	7.85	12.68
ENSMUSG00000056121	3	57.4	58.62	73.6	57.29	26.53	17.2	17.17	26.12	70.16	58.77	74.67	71.04	63.89	58.05	40.5
ENSMUSG00000056124	3	122	116.62	109.4	140.08	33.14	35.27	38.02	41.09	160.34	154.92	154.07	133.31	116.38	123.18	134.4
ENSMUSG00000056666	3	32.16	40.24	20.27	35.99	12.27	8.17	8.09	16.62	43.01	30.38	35.46	36.58	31	29.09	29.04
ENSMUSG00000057541	3	20.75	14.1	16.89	15.33	8.4	6.1	8.75	0.83	26.53	26.72	26.57	13.32	36.88	18.15	31.49
ENSMUSG00000058056	3	84.14	97.26	80.2	95.38	5.19	0	3.5	12.08	97.22	76.73	89.58	68.61	84.79	64.48	39.94
ENSMUSG00000058427	3	501.08	577.05	429.72	600.83	131.61	143.38	142.39	287.14	626.89	710.61	535.11	818.69	802.24	486.28	532.02
ENSMUSG00000058486	3	35.06	49.97	46.98	50.27	17.28	26.56	22.76	15.9	43.9	36.64	58.47	52.75	58.96	68.22	61.52
ENSMUSG00000059336	3	25.43	42.83	23.57	37.68	6.7	10.78	13.92	5.78	37.55	41.44	32.3	33.41	36.41	41.7	26.03
ENSMUSG00000059423	3	5.98	9.99	8.12	5	3.78	0	3.67	2.27	14.98	18.9	10.37	13.53	8.93	13.64	10.68
ENSMUSG00000059895	3	74.79	59.25	72.4	38.57	24.55	30.81	16.67	29.22	71.93	66.39	62.32	50.96	46.04	58.56	48.62
ENSMUSG00000060216	3	608.49	537.78	589.31	505.53	147.38	176.15	195.08	196.07	592.25	547.34	633.29	586.95	456.26	614.22	432.56
ENSMUSG00000062127	3	160.7	218.79	208.91	225.29	25.87	23.62	15.42	31.39	166.06	220.79	215.61	194.84	114.86	185.22	157.65
ENSMUSG00000062691	3	12.25	13.3	9.33	10.73	3.78	0	0	0	11.99	5.64	11.56	4.97	11.39	7.21	9.01
ENSMUSG00000062729	3	54.6	43.63	48.59	37.36	22.75	24.71	28.6	38.31	43.19	49.27	48.59	41.34	50.38	71.44	66.31
ENSMUSG00000063810	3	8.32	8.74	13.35	12.51	4.06	2.5	8.84	3.3	15.16	14.41	13.23	5.81	18.67	17.5	19.47
ENSMUSG00000063931	3	101.71	80.66	94.04	80.21	53.44	48.23	67.78	55.14	123.05	135.61	125.53	107.2	154.55	97.31	98.68
ENSMUSG00000066026	3	175.57	165.52	159.27	128.7	47.49	50.41	39.27	44.71	177.61	177.47	171.65	131.51	198.71	150.21	85.44
ENSMUSG00000066637	3	8.41	9.1	6.6	8.23	0	1.31	1.83	4.96	12.96	5.85	9.88	8.25	6.34	6.82	5.56
ENSMUSG00000068245	3	33.65	36.23	41.11	34.37	13.22	5.66	12.42	11.77	23.36	26.2	38.32	35.42	30.18	57.02	28.26
ENSMUSG00000068267	3	176.41	182.56	189.68	196.16	114.62	122.37	100.63	115.95	227.68	200.85	172.35	177.19	204.7	179.81	157.65
ENSMUSG00000069114	3	12.15	11.06	6.84	18.56	3.02	8.49	5	5.16	13.4	24.95	21.73	15.54	15.85	31.15	25.03
ENSMUSG00000069607	3	9.72	18.83	14.8	20.33	0	1.52	2.33	2.17	10.05	19.21	10.96	8.03	20.2	9.65	20.03
ENSMUSG00000069662	3	1104.62	1118.85	1023.29	903.58	257.75	327.47	304.21	256.37	993.92	1033.08	1017.98	891.42	679.28	819.38	770.33
ENSMUSG00000070348	3	113.49	114.66	95.81	93.28	4.15	0	2.83	0	114.24	101.16	72.1	90.18	111.69	113.65	99.13
ENSMUSG00000070972	3	15.52	10.17	12.79	15.41	4.91	11.87	6.42	5.78	15.34	20.67	14.32	9.41	19.73	25.49	20.25
ENSMUSG00000071076	3	549.88	496.29	530.91	425.89	236.51	240.71	251.77	206.71	600.35	596.3	601.58	513.48	576.75	635.2	549.93
ENSMUSG00000071547	3	41.23	49.34	43.44	43.9	24.55	16.87	34.26	21.68	65.14	54.49	67.56	53.18	37.23	49.81	50.06
ENSMUSG00000072889	3	232.87	171.14	166.92	183.17	27.85	55.2	59.61	61.02	268.49	197.41	180.54	187.44	153.03	211.35	93.79
ENSMUSG00000074582	3	142	153.83	162.17	155.17	72.23	67.28	86.62	60.92	131.25	112.22	129.98	129.72	128.36	132.06	89.89
ENSMUSG00000078899	3	28.51	36.14	28.96	27.76	12.18	11.65	22.43	21.58	22.39	25.05	30.02	26.22	44.63	30.38	34.04
ENSMUSG00000079227	3	495.56	503.34	430.44	462.44	61.27	59.55	83.37	70.42	516.09	517.27	414.82	416.43	369.35	411.11	336.21
ENSMUSG00000082286	3	20.19	23.38	24.94	23	7.74	5.55	6.34	6.4	31.29	29.44	31.01	16.39	25.95	36.3	14.13
ENSMUSG00000085129	3	5.14	4.46	5.55	4.84	0	0	0	0	12.08	4.91	8.4	5.18	7.05	3.73	7.45
ENSMUSG00000085396	3	83.67	107.43	88.16	87.23	16.62	31.9	21.18	27.57	85.5	90.41	104.59	77.18	54.02	82.25	58.74
ENSMUSG00000087362	3	23	23.56	20.11	20.82	2.55	1.2	6.5	2.37	12.69	14.09	22.72	21.88	5.75	21.24	23.14
ENSMUSG00000089809	3	954.95	999.1	1025.47	983.63	211.2	218.61	176.91	181.62	992.07	1112.63	1111.31	992.91	659.55	913.86	886.92
ENSMUSG00000092060	3	50.95	48.09	38.85	62.21	5.57	5.99	6.84	21.58	53.94	44.37	51.26	33.3	27.13	31.66	58.74
ENSMUSG00000095115	3	179.49	191.49	172.47	158.72	94.13	106.69	96.54	82.6	163.95	186.87	155.26	144.1	159.84	121.38	135.62
ENSMUSG00000097075	3	7.2	11.69	10.62	7.18	0	3.92	4.67	2.79	6.52	4.38	8.79	9.2	11.16	18.15	10.46
ENSMUSG00000098557	3	727.97	646.47	653.26	625.76	447.15	308.64	316.55	427.56	684.97	721.68	705.29	619.51	463.66	584.23	645.61
ENSMUSG00000101462	3	7.01	8.21	3.3	5.49	1.7	1.85	2.92	6.5	8.11	9.71	10.17	9.62	16.56	16.48	10.24
ENSMUSG00000101625	3	22.06	19.99	18.98	16.86	3.21	5.23	1.83	2.27	18.16	19.1	21.53	17.87	14.45	7.21	24.36
ENSMUSG00000108709	3	9.54	10.44	12.15	13.96	0	0	2.5	1.96	12.08	19.42	26.37	14.17	9.75	15.96	6.79
ENSMUSG00000110605	3	20.19	17.4	16.97	23.32	3.49	1.85	2.58	3.1	12.52	20.25	10.96	17.76	18.56	15.06	22.7
ENSMUSG00000000028	4	2.34	8.12	6.52	3.63	19.73	19.05	18.84	21.89	6.52	2.71	7.21	0.95	5.99	19.31	3.78
ENSMUSG00000000204	4	6.64	4.1	7.64	4.68	141.05	105.38	164.32	226.12	3.35	1.77	7.51	4.97	91.96	13.39	39.61
ENSMUSG00000000282	4	91.99	87.27	101.76	127.25	184.39	143.81	168.99	212.8	110.71	95.1	126.12	114.49	103.94	128.84	148.97
ENSMUSG00000000346	4	407.31	365.84	378.64	361.66	534.95	526.05	482.87	478.67	346.23	374.88	342.12	350.88	416.45	333.75	400.85
ENSMUSG00000000374	4	67.5	63.44	52.13	61.49	116.7	81.65	116.88	140.21	59.85	72.45	56.3	47.26	95.48	70.66	68.87
ENSMUSG00000000386	4	28.79	27.04	34.03	25.5	95.36	80.24	90.12	118.22	22.92	26.2	48	27.91	27.13	57.79	29.71
ENSMUSG00000000673	4	4.95	2.5	2.57	1.94	27.66	36.58	33.43	23.02	2.64	1.98	1.78	3.17	2.23	1.93	18.13
ENSMUSG00000000682	4	15.14	26.05	20.59	14.44	331.2	289.48	307.8	288.07	21.86	20.15	11.26	11.21	94.89	72.98	137.62
ENSMUSG00000000838	4	79.46	78.79	81.41	69.96	136.15	115.94	126.14	138.56	74.83	69.94	88.49	69.14	78.1	81.47	95.46
ENSMUSG00000001020	4	1.31	2.59	2.9	0.89	111.98	96.13	91.62	76.51	2.73	0	1.88	1.69	34.29	31.02	18.69
ENSMUSG00000001025	4	4.67	7.41	9.17	3.07	257.85	270.21	281.12	215.48	7.4	4.38	4.54	0	53.32	44.66	47.62
ENSMUSG00000001280	4	103.49	113.86	119.7	109.74	183.35	174.52	167.15	188.43	105.77	112.33	116.54	76.12	101	143.26	126.94
ENSMUSG00000001403	4	8.32	7.23	7.48	14.93	92.43	93.84	92.21	104.18	7.4	5.74	6.32	9.2	17.26	14.67	33.27
ENSMUSG00000001419	4	133.78	163.65	164.82	170.02	270.02	245.17	267.61	326.06	158.48	146.99	159.41	155.2	161.83	215.85	229.07
ENSMUSG00000001517	4	10.1	8.3	14.8	6.54	87.9	81.65	72.28	111.41	10.14	8.77	13.93	4.44	8.93	24.84	32.26
ENSMUSG00000001632	4	120.78	95.03	109.24	112.24	229.43	242.23	253.11	247.49	86.91	103.66	107.95	88.8	120.02	193.97	150.75
ENSMUSG00000001986	4	0	4.46	2.82	7.5	14.45	12.19	20.18	16.31	0	0	0	0	3.05	0	2.67
ENSMUSG00000002055	4	8.6	3.12	9.09	4.52	81.67	68.37	50.02	94.16	7.67	4.91	8.59	0.95	24.19	12.49	28.93
ENSMUSG00000002068	4	2.71	2.94	2.25	1.45	20.96	12.19	8.17	7.12	1.32	0	0	2.43	0.94	0	1.78
ENSMUSG00000002083	4	13.93	8.92	18.82	7.67	32.2	34.84	27.26	39.65	12.25	11.48	12.84	9.2	17.5	12.61	18.69
ENSMUSG00000002147	4	297.1	305.97	298.2	288.31	335.64	343.48	356.9	319.77	293.26	333.64	309.43	293.9	245.45	235.93	285.59
ENSMUSG00000002204	4	4.67	13.83	12.79	11.14	310.25	312.02	302.46	314.91	6.52	2.51	8.2	0	42.87	109.41	158.98
ENSMUSG00000002297	4	7.01	16.24	14.16	20.09	86.67	49.21	54.77	64.94	22.57	10.75	16.4	14.48	23.37	26.39	27.81
ENSMUSG00000002413	4	69.83	79.86	65.16	99.41	94.04	121.82	124.39	114.71	100.66	76.63	105.88	87.43	63.54	72.21	65.2
ENSMUSG00000002820	4	18.6	12.76	22.28	15.57	60.14	49.1	59.77	54.21	13.66	12.84	21.93	19.35	14.68	18.79	31.49
ENSMUSG00000002897	4	89.37	97.88	124.04	106.51	710.09	663	765.4	724.71	119.61	94.37	128.59	91.13	219.62	294.88	261
ENSMUSG00000002963	4	22.62	37.39	42.07	26.06	147.19	102.66	84.2	119.98	40.19	16.39	33.09	28.02	47.45	44.79	40.39
ENSMUSG00000002997	4	0	0.89	4.5	3.15	39.47	61.95	54.36	50.39	1.41	2.82	1.58	1.37	17.5	2.96	12.35
ENSMUSG00000003031	4	123.59	145.62	147.29	162.19	293.06	326.93	320.63	308.92	128.96	164.11	130.77	153.93	147.27	157.67	212.05
ENSMUSG00000003032	4	550.53	546.71	531.88	539.75	683.65	664.42	606.5	578.72	561.84	525.94	586.67	577.23	460.6	464.52	448.25
ENSMUSG00000003037	4	95.35	106.54	95.4	101.51	185.05	146.1	174.99	173.15	103.22	97.61	99.56	106.56	89.49	74.14	127.05
ENSMUSG00000003039	4	84.6	79.06	76.42	78.27	147.29	116.6	112.96	132.26	87.62	102.1	58.17	94.51	107.46	87.4	92.9
ENSMUSG00000003154	4	79.28	64.07	63.87	57.61	86.48	91.88	99.21	103.87	49.63	68.38	65.19	34.57	61.07	74.4	59.08
ENSMUSG00000003228	4	9.82	15.26	18.66	7.42	68.64	92.86	129.14	119.25	13.05	15.35	10.67	16.39	25.72	14.8	38.27
ENSMUSG00000003269	4	49.64	49.61	46.58	34.78	91.68	96.57	81.12	69.59	68.05	51.88	58.37	68.82	38.87	56.12	46.62
ENSMUSG00000003283	4	277.18	231.01	232.96	229.49	336.21	314.74	321.97	303.76	288.06	260.88	261.73	260.6	142.69	195	208.83
ENSMUSG00000003348	4	15.99	23.91	21.16	29.13	34.27	37.02	47.35	42.23	20.36	19.52	20.74	26.75	21.61	26.13	31.04
ENSMUSG00000003484	4	0	3.3	7.32	1.61	64.77	62.38	86.7	59.99	2.47	0	1.19	0	3.52	11.97	24.25
ENSMUSG00000003778	4	49.17	57.46	61.05	40.91	141.81	101.25	96.46	137.53	82.06	65.46	66.57	78.23	46.39	95.12	76.43
ENSMUSG00000003992	4	13.18	9.28	16.25	11.46	21.15	34.29	29.1	33.76	7.84	8.98	11.16	10.04	10.57	17.89	24.59
ENSMUSG00000004099	4	151.45	136.61	124.52	91.26	214.89	191.83	164.07	257.2	123.23	116.71	122.96	77.7	133.3	160.63	146.41
ENSMUSG00000004207	4	5820.11	5175.66	5732.73	5936.48	9320.38	9023.83	9120.97	7783.09	5696.8	5538.73	4940.46	6071.24	5761.19	5873.79	7403.46
ENSMUSG00000004266	4	482.1	447.75	411.46	386.59	650.8	676.18	577.49	507.68	444.07	427.91	392.3	445.61	407.87	507.38	442.13
ENSMUSG00000004364	4	105.73	133.13	80.04	113.45	176.37	163.41	150.9	199.07	104.8	93.02	93.93	101.91	109.92	113.65	97.57
ENSMUSG00000004446	4	8.88	12.4	4.5	16.95	33.14	37.67	30.76	41.71	7.49	11.38	7.31	7.4	9.04	5.15	8.57
ENSMUSG00000004552	4	4.95	8.21	7.32	3.87	188.36	124.11	151.23	144.14	3.35	5.12	0	0	26.07	44.92	44.17
ENSMUSG00000004568	4	41.41	41.67	49.63	48.5	117.07	115.07	128.8	166.23	32.35	44.58	44.94	20.51	43.22	58.44	33.49
ENSMUSG00000004642	4	50.48	48.54	41.99	33.49	93.94	67.17	86.29	105.52	58.79	33.61	37.43	31.08	56.49	41.7	49.73
ENSMUSG00000004789	4	170.7	171.14	158.87	134.19	228.58	200.53	246.85	267.21	147.64	165.26	170.17	183	203.41	157.16	194.14
ENSMUSG00000004880	4	80.4	65.58	80.52	62.05	243.49	263.24	263.28	293.23	77.3	76	73.19	81.19	118.62	75.43	124.94
ENSMUSG00000004980	4	770.04	781.11	786.15	760.44	1231.54	1072.13	1141.81	1231.15	902.07	788.28	729.98	772.17	866.01	847.18	1018.65
ENSMUSG00000005087	4	652.53	668.95	606.37	864.45	896.84	910.03	910.38	881.55	620.8	637.85	610.17	732.63	505	577.53	560.28
ENSMUSG00000005125	4	6.08	12.49	15.12	13.23	40.98	72.94	77.03	124.52	2.29	3.55	2.27	0.21	22.08	13.26	10.12
ENSMUSG00000005233	4	5.33	6.07	4.75	3.79	32.38	17.75	24.59	25.4	4.76	3.45	3.26	2.64	5.05	6.05	7.12
ENSMUSG00000005470	4	7.1	12.05	5.79	4.44	42.3	45.62	35.01	49.35	6.26	14.82	10.67	4.44	2.94	3.99	8.01
ENSMUSG00000005621	4	83.11	71.12	60.73	81.5	123.59	106.36	110.46	125.86	67.87	57	71.7	70.51	48.74	86.88	79.88
ENSMUSG00000005686	4	64.97	64.51	81.17	60.28	107.44	139.9	154.48	155.39	56.5	51.15	72.99	59.63	52.85	42.73	54.96
ENSMUSG00000005698	4	99	101.63	96.77	105.3	160.98	151.22	144.64	131.02	87.09	90.82	114.07	73.26	108.28	88.43	77.88
ENSMUSG00000005800	4	2.15	9.37	11.02	4.6	152.76	164.83	152.06	160.86	0	0	0	0	0	0.13	3.45
ENSMUSG00000005803	4	56	43.9	65.72	50.43	106.88	73.49	66.19	87.14	44.51	46.04	50.37	39.12	52.73	56.12	36.83
ENSMUSG00000005893	4	29.54	37.48	41.67	42.44	77.23	56.5	69.95	86.01	28.38	21.4	43.06	38.27	24.43	54.96	40.61
ENSMUSG00000005936	4	67.31	86.55	99.18	88.44	207.33	230.8	191.41	218.89	69.63	67.44	64.1	64.28	86.79	46.34	94.23
ENSMUSG00000006169	4	151.07	165.7	162.17	161.22	305.71	312.23	278.12	272.58	144.38	180.5	163.06	168.41	156.43	201.43	231.41
ENSMUSG00000006304	4	678.33	665.47	707.64	627.3	1217.75	1115.46	1037.43	1033.64	715.12	672.61	598.62	699.44	674.93	738.17	845.98
ENSMUSG00000006398	4	4.49	8.03	9.65	6.62	120.66	74.36	54.86	62.05	16.22	6.05	6.32	9.94	10.69	30.76	24.92
ENSMUSG00000006519	4	352.91	313.82	356.19	304.85	467.07	424.91	391.58	362.1	400.53	436.89	402.27	445.5	319.67	361.04	326.87
ENSMUSG00000006589	4	40.2	41.31	56.31	26.55	126.7	139.46	146.06	147.85	25.21	33.2	30.52	39.12	67.88	41.57	60.97
ENSMUSG00000006740	4	206.6	236.37	187.51	212.7	294.48	273.69	275.36	301.59	207.67	173.82	204.45	199.07	248.62	181.1	192.03
ENSMUSG00000008318	4	36.37	39.17	52.21	19.2	104.89	79.8	122.72	107.17	34.02	40.61	44.25	36.37	33.24	64.48	62.3
ENSMUSG00000008429	4	95.35	84.41	87.28	90.05	84.88	90.47	111.55	91.27	72.37	72.55	74.37	63.01	41.22	74.78	63.53
ENSMUSG00000008475	4	447.51	463.37	419.74	422.9	639.47	711.67	639.43	585.74	454.65	465.08	475.06	429.22	480.57	432.34	524.23
ENSMUSG00000008540	4	16.92	30.25	24.13	29.37	173.44	139.68	148.98	147.23	9.26	8.66	19.95	33.09	38.87	21.37	9.01
ENSMUSG00000008730	4	194.64	223.7	203.52	247.97	522.58	463.12	467.95	512.02	163.07	178.3	221.93	207.21	207.05	182.39	276.69
ENSMUSG00000008892	4	48.8	38.46	41.35	45.83	88.28	72.51	63.19	72.38	43.1	52.3	33.19	40.91	41.46	50.2	47.73
ENSMUSG00000009376	4	4.86	6.42	2.41	5.81	60.61	60.75	63.69	74.65	1.76	9.29	3.56	0	32.3	14.54	10.12
ENSMUSG00000009470	4	199.87	216.38	210.92	249.01	245	243.65	264.44	278.98	199.47	192.19	215.11	172.75	200.94	211.6	209.27
ENSMUSG00000009681	4	4.49	14.72	7.64	8.15	64.3	74.36	88.04	60.09	7.67	6.05	5.73	2.85	24.78	18.02	18.36
ENSMUSG00000011148	4	53.29	39.08	55.18	55.35	121.89	129.99	107.13	109.44	46.1	51.99	31.51	56.77	80.21	24.84	57.41
ENSMUSG00000011267	4	0.84	0	0	1.69	6.04	11.21	11.84	11.87	0	0	0.49	1.16	2.11	0	4.56
ENSMUSG00000011752	4	169.86	136.97	159.03	154.69	251.24	209.68	219.26	195.14	197.44	160.87	137.98	152.02	122.37	123.69	161.76
ENSMUSG00000011960	4	72.73	80.93	79.56	67.54	132.65	113.98	113.8	166.23	79.95	87.17	68.15	83.84	93.48	119.45	83.55
ENSMUSG00000012117	4	45.34	61.39	50.92	50.75	72.32	91.23	69.7	89.62	46.28	42.28	43.95	48.63	62.83	55.09	31.49
ENSMUSG00000012422	4	50.48	52.47	57.03	58.42	60.71	78.38	79.87	84.97	52.27	50.74	51.65	42.18	54.02	46.08	53.29
ENSMUSG00000012443	4	5.61	14.99	15.61	9.28	166.74	118.88	90.37	133.92	8.9	8.25	5.93	2.75	16.79	11.97	33.6
ENSMUSG00000013974	4	7.48	8.48	9.33	8.31	188.73	205.98	173.07	196.38	4.32	5.32	1.38	2.85	68.82	23.43	39.72
ENSMUSG00000014075	4	13.46	9.01	2.65	8.88	24.74	29.29	17.01	28.6	5.82	8.04	12.15	3.7	9.28	10.3	13.02
ENSMUSG00000014077	4	145.84	139.38	135.7	146.37	340.74	273.69	261.28	255.54	115.12	163.9	121.19	148.96	157.14	166.3	172.22
ENSMUSG00000014313	4	82.55	62.1	51.4	56.81	118.58	89.27	112.96	105.42	79.59	60.34	62.91	62.06	58.02	52.64	69.09
ENSMUSG00000014668	4	31.88	65.23	49.15	50.19	108.2	119.65	110.63	115.33	42.93	48.23	42.96	43.13	57.78	63.58	69.09
ENSMUSG00000014956	4	132.56	165.07	130.31	145.89	288.34	288.61	306.29	291.37	163.51	102.41	115.95	120.63	146.33	178.65	165.77
ENSMUSG00000014959	4	70.49	71.38	64.35	92.23	123.78	99.18	104.88	98.6	71.84	71.93	69.33	70.62	73.05	70.02	62.86
ENSMUSG00000015027	4	15.61	13.38	21.48	21.95	102.16	76.75	91.45	75.79	10.31	8.66	8.59	14.06	34.29	24.71	27.59
ENSMUSG00000015340	4	1076.01	1145.79	1154.9	1176.97	2454.11	2622.3	2684.79	2314.04	995.16	1039.14	1024.69	1068.29	1525.56	1266.27	1348.86
ENSMUSG00000015880	4	4.86	6.96	6.19	7.59	38.33	35.71	38.1	62.47	6.88	5.12	2.96	1.27	1.17	10.43	11.68
ENSMUSG00000015961	4	42.82	55.59	47.62	46.48	106.22	105.71	97.96	123.38	59.23	41.86	54.02	34.78	58.13	59.59	66.31
ENSMUSG00000016194	4	1.12	0	4.83	1.13	33.23	28.2	18.42	37.69	0.97	0	0	0	3.88	7.85	12.24
ENSMUSG00000016308	4	30.2	38.01	38.61	31.07	64.58	46.27	55.19	56.48	45.92	36.22	36.15	43.98	31.47	23.17	38.49
ENSMUSG00000016528	4	245.68	247.34	240.12	253.29	574.89	598.23	514.13	465.55	238.87	265.89	214.72	237.23	294.43	244.55	281.59
ENSMUSG00000016541	4	61.42	71.83	77.79	74.64	162.11	120.95	93.54	107.59	57.73	55.85	55.31	62.37	53.91	70.79	60.97
ENSMUSG00000017057	4	133.78	157.04	144.15	172.2	258.41	193.02	223.84	229.73	108.51	126	163.06	143.36	129.54	127.68	151.31
ENSMUSG00000017417	4	2.9	6.07	8.69	4.36	21.24	47.68	42.43	33.04	2.73	0	4.84	4.33	15.27	9.52	12.24
ENSMUSG00000017421	4	127.05	120.19	113.74	137.74	305.24	234.5	303.88	220.75	135.04	100.32	137.88	109.1	147.15	143.9	151.86
ENSMUSG00000017631	4	208.19	206.48	235.77	215.69	351.22	379.4	409.42	353.42	216.57	167.34	227.06	199.81	194.95	217.65	270.02
ENSMUSG00000017670	4	126.39	137.15	158.63	150.97	283.43	334.99	283.62	267.42	142	180.6	160	158.9	151.03	231.04	197.03
ENSMUSG00000017716	4	7.85	6.34	2.74	9.28	64.48	70.44	47.02	78.99	18.6	4.7	4.94	3.49	9.63	26.13	18.69
ENSMUSG00000017837	4	64.04	61.21	54.7	44.78	82.8	96.67	85.29	82.91	66.46	58.15	52.05	46.83	57.9	57.53	29.48
ENSMUSG00000017929	4	62.26	81.38	81.81	121.12	183.45	232.54	216.67	202.78	86.03	67.02	70.62	85.63	146.33	75.81	114.82
ENSMUSG00000018326	4	329.35	331.58	304.87	285.57	443.09	402.27	345.14	386.46	321.38	287.08	278.03	334.28	237	273.13	267.68
ENSMUSG00000018362	4	20.47	16.51	18.58	28	99.23	87.64	65.19	66.39	21.77	19.31	16.99	14.69	15.97	35.14	31.15
ENSMUSG00000018541	4	30.66	32.39	46.33	45.59	76.1	61.4	54.36	62.05	35.79	18.48	41.19	39.96	49.21	40.54	45.95
ENSMUSG00000018654	4	199.4	201.39	190.89	166.31	374.54	457.46	429.01	399.37	210.31	147.61	155.95	141.88	198.48	326.03	241.31
ENSMUSG00000018736	4	100.5	83.43	120.74	126.77	212.05	168.85	203	252.55	106.66	106.17	120.99	156.04	103	129.74	123.6
ENSMUSG00000018796	4	34.87	40.51	45.29	46.8	145.59	151.87	111.55	159.83	36.93	52.51	39.7	33.2	53.67	84.44	65.08
ENSMUSG00000018983	4	5.14	10.71	11.58	2.74	89.5	83.07	74.28	87.35	4.58	3.86	2.07	0	10.22	16.6	32.71
ENSMUSG00000018986	4	3.46	1.16	2.65	3.71	18.51	12.96	19.01	10.94	2.56	0.63	5.43	2.64	2.23	3.86	4.01
ENSMUSG00000019054	4	54.6	71.92	72.88	61.81	124.82	94.5	118.8	129.27	63.73	67.23	72.99	62.48	49.44	89.84	101.02
ENSMUSG00000019066	4	16.83	25.07	12.79	13.15	136.9	111.59	103.04	128.44	19.13	16.81	11.95	14.38	52.85	44.28	33.6
ENSMUSG00000019528	4	27.86	30.16	28.56	23.24	146.53	104.73	98.87	119.56	28.65	27.35	22.22	31.82	38.17	40.29	36.38
ENSMUSG00000019564	4	27.48	73.08	46.41	31.23	303.54	296.23	274.7	277.43	48.04	66.29	48.2	51.06	94.66	92.93	103.36
ENSMUSG00000019726	4	15.52	35.42	36.92	28.4	286.17	329.43	310.21	421.98	20.36	30.59	31.31	14.38	82.09	51.48	52.29
ENSMUSG00000019731	4	37.77	48.54	47.06	47.53	100.46	102.66	96.79	106.76	30.41	37.16	33.48	22.2	30.53	49.17	70.31
ENSMUSG00000019773	4	2.34	4.55	9.01	4.36	42.49	19.27	22.01	39.34	7.05	5.64	5.33	8.14	4.93	11.97	6.01
ENSMUSG00000019817	4	0	3.12	1.85	5.49	12.27	10.34	10.09	7.23	0	1.57	0.59	0	0	0	2.11
ENSMUSG00000019866	4	69.83	75.31	63.95	71.73	154.18	163.3	186.91	171.39	85.68	68.69	90.96	106.99	70.23	91.9	124.72
ENSMUSG00000019907	4	96.94	104.67	100.23	90.78	170.51	191.61	237.77	208.46	87.09	72.45	101.63	67.34	84.32	114.17	140.4
ENSMUSG00000019920	4	53.38	75.93	81.73	65.76	295.23	310.38	270.45	320.07	57.91	50.74	79.01	61.11	102.64	123.18	111.03
ENSMUSG00000019942	4	20.19	15.79	22.28	18.96	102.25	53.35	44.77	82.19	14.19	21.09	19.46	11.73	34.88	12.87	32.26
ENSMUSG00000019961	4	97.32	104.67	118.81	96.02	702.25	666.71	553.23	633.13	107.45	92.7	86.22	70.73	165.71	156.9	199.37
ENSMUSG00000019969	4	109.38	107.25	120.42	142.66	174.95	231.56	235.18	215.9	122.08	134.04	114.17	144.84	161.25	149.44	141.18
ENSMUSG00000019979	4	66.84	105.29	111.33	77.14	222.25	222.63	216.09	221.99	91.76	95.31	91.26	92.4	117.09	114.17	100.35
ENSMUSG00000019992	4	0	2.23	3.06	0.32	15.77	13.28	7.17	25.19	1.5	0	0	2.01	0	5.15	0.78
ENSMUSG00000020009	4	355.9	400.28	404.38	474.79	680.63	660.5	661.86	579.85	370.3	399.93	432.4	456.07	348.8	514.21	441.01
ENSMUSG00000020029	4	113.49	84.23	57.76	80.21	145.68	131.51	129.72	107.17	92.9	67.65	88.79	83.41	73.4	81.86	73.21
ENSMUSG00000020038	4	15.05	13.12	9.65	9.44	55.8	62.71	46.94	49.04	12.6	5.22	8.49	25.37	20.08	6.69	32.38
ENSMUSG00000020064	4	147.89	119.83	120.5	125.15	190.72	213.71	248.19	216.93	109.3	112.22	119.21	125.49	140.69	135.15	135.4
ENSMUSG00000020091	4	84.42	82.72	81	91.91	134.73	104.62	125.05	109.03	99.96	76.1	78.42	63.96	85.61	69.89	61.75
ENSMUSG00000020125	4	2.9	8.12	4.75	8.39	27.66	26.89	11.09	24.37	0	0	1.78	2.43	0	0	9.12
ENSMUSG00000020143	4	366.09	349.87	348.07	394.9	553.93	559.91	542.31	450.27	338.12	381.04	345.29	321.28	392.25	348.42	396.29
ENSMUSG00000020152	4	602.32	625.14	639.11	648.68	1102.76	999.08	1002	886.81	611.64	733.79	594.67	675.55	723.09	748.33	753.86
ENSMUSG00000020156	4	20.29	19.27	21.88	20.98	86.77	72.83	59.19	48.22	17.81	17.23	17.09	17.76	25.01	36.3	35.49
ENSMUSG00000020175	4	0.47	0	1.77	0	9.06	21.66	28.1	22.2	1.06	1.46	0	0	0	2.19	0
ENSMUSG00000020189	4	104.98	106.36	106.58	135.4	155.69	163.19	157.73	148.58	88.41	102.2	90.37	82.25	116.85	87.52	96.9
ENSMUSG00000020227	4	4.86	4.64	14.08	3.31	46.07	56.18	93.21	74.13	5.73	8.98	3.06	4.65	24.19	37.2	18.69
ENSMUSG00000020228	4	22.34	33.55	27.75	24.29	81.57	37.67	74.7	78.78	28.65	37.27	23.01	12.05	26.31	30.12	40.61
ENSMUSG00000020272	4	268.58	287.32	329.25	304.37	596.13	726.8	817.59	622.6	274.04	296.48	304.79	310.07	296.54	397.33	364.81
ENSMUSG00000020330	4	8.69	7.76	7.48	12.1	77.99	37.78	65.44	47.08	16.13	6.05	5.53	1.8	17.62	9.65	14.91
ENSMUSG00000020340	4	15.61	10.44	17.86	11.3	128.31	137.17	156.4	163.34	11.55	8.87	5.93	9.51	38.76	74.65	64.42
ENSMUSG00000020349	4	216.04	231.37	205.04	218.35	333.75	321.92	259.36	311.09	247.25	221.63	246.42	273.6	212.22	196.93	251.1
ENSMUSG00000020385	4	69.37	53.18	72.88	91.83	152.86	104.3	154.73	133.09	61.53	53.45	101.14	83.73	65.53	76.97	75.32
ENSMUSG00000020397	4	18.14	19.18	19.87	12.51	37.29	28.85	39.93	50.9	6.88	13.47	13.63	17.44	12.57	22.78	32.49
ENSMUSG00000020400	4	43.28	38.55	46.58	38.97	74.21	80.89	69.11	60.09	42.22	28.71	30.52	48.21	48.27	35.52	49.73
ENSMUSG00000020440	4	73.2	106.63	76.5	80.05	162.2	152.96	141.14	114.3	106.57	110.66	94.22	90.28	93.6	80.19	115.59
ENSMUSG00000020456	4	175.1	166.41	150.43	178.33	242.36	199.77	222.43	216	166.24	192.71	172.54	161.22	148.21	171.83	163.99
ENSMUSG00000020475	4	7.76	4.37	0.97	1.21	16.71	16.11	9.42	18.89	1.67	4.49	2.77	4.44	4.46	0	6.56
ENSMUSG00000020476	4	169.77	177.92	192.5	150.17	285.13	276.96	262.19	293.85	193.92	201.69	171.65	183.95	189.9	182.13	259.56
ENSMUSG00000020484	4	154.81	192.2	179.63	200.76	286.26	303.63	291.54	322.14	179.64	177.26	173.43	202.35	160.42	143	214.17
ENSMUSG00000020493	4	3.27	3.93	5.07	3.39	75.15	47.36	28.18	63.81	7.14	9.4	6.42	0	24.43	3.6	16.02
ENSMUSG00000020516	4	45.9	52.82	64.19	40.59	85.82	90.69	86.54	84.66	72.72	54.49	66.27	36.9	54.26	51.87	64.53
ENSMUSG00000020530	4	109.28	113.86	109.88	100.06	176.08	155.57	178.32	151.88	121.38	133.1	119.31	151.28	137.99	108.76	97.13
ENSMUSG00000020564	4	35.71	51.13	33.06	54.31	98	100.27	117.55	117.81	55.97	48.02	60.94	46.52	58.37	49.68	76.88
ENSMUSG00000020638	4	23	36.41	46.09	26.71	60.14	67.72	81.87	76.82	25.3	32.26	29.93	26.96	7.63	19.31	21.03
ENSMUSG00000020642	4	4.02	7.32	8.21	3.55	40.88	32.33	36.77	34.28	3.26	1.46	5.33	1.06	10.33	3.09	7.45
ENSMUSG00000020647	4	51.14	53.98	58.88	60.2	164.09	156.01	189.41	162.62	53.33	41.03	59.75	40.91	89.84	58.18	69.98
ENSMUSG00000020689	4	0.37	5.44	0.16	3.71	11.71	15.46	17.01	29.84	0.26	0	7.21	0	4.35	5.53	7.34
ENSMUSG00000020700	4	159.67	157.31	155.09	182.04	236.79	228.51	297.21	228.7	128.6	155.03	156.35	155.09	155.37	167.58	216.95
ENSMUSG00000020736	4	33.47	28.64	32.74	31.79	77.04	52.8	44.35	74.13	36.23	25.99	18.86	28.86	30.18	39.51	41.05
ENSMUSG00000020846	4	0	4.91	5.39	1.78	80.72	35.49	35.51	49.77	0	1.88	0.4	1.06	2.47	27.8	12.02
ENSMUSG00000020897	4	9.72	13.74	11.74	4.84	66.28	56.28	35.93	62.88	6.35	3.97	6.22	6.98	18.2	4.5	21.58
ENSMUSG00000020914	4	47.77	59.78	74.97	59.07	598.49	449.3	333.97	583.26	37.64	36.33	23.31	28.44	99.71	109.53	130.06
ENSMUSG00000021000	4	170.05	207.9	167.8	253.61	274.75	295.47	331.97	404.02	210.49	191.77	174.03	216.41	243.22	234	219.95
ENSMUSG00000021068	4	150.98	178.73	144.31	180.1	471.6	523.44	521.72	582.64	160.07	153.35	191.61	119.36	236.53	156.26	229.96
ENSMUSG00000021069	4	246.43	251.45	220.17	257	379.83	399.65	357.9	331.74	231.38	218.91	199.41	316.63	232.65	157.54	172
ENSMUSG00000021109	4	74.04	106.63	105.86	83.84	161.45	167.44	126.64	146.61	76.51	76.83	63.21	82.78	109.92	93.32	109.7
ENSMUSG00000021134	4	771.44	775.67	732.34	704.03	952.64	936.81	942.56	1047.78	768.45	869.08	793.48	805.47	803.06	802.65	876.91
ENSMUSG00000021140	4	37.95	27.13	31.53	31.23	134.92	146.21	154.4	132.99	24.59	36.75	31.21	23.47	50.38	35.65	71.31
ENSMUSG00000021147	4	34.03	38.19	34.51	49.3	102.82	85.68	96.54	108.21	36.32	37.06	55.21	42.6	65.41	41.7	60.3
ENSMUSG00000021182	4	0	8.12	11.02	6.94	161.83	115.07	161.73	173.36	1.59	2.82	0	0	34.88	4.38	16.69
ENSMUSG00000021196	4	61.7	53.36	52.05	48.01	131.05	113.98	130.3	156.94	42.22	37.16	43.36	56.98	48.97	71.56	80.1
ENSMUSG00000021215	4	10.28	16.78	13.59	16.3	33.61	49.64	58.11	51.52	5.99	7.93	5.63	11.52	17.97	22.52	26.48
ENSMUSG00000021281	4	359.17	348.53	315.01	271.93	428.26	382.02	384.66	464.21	432.44	362.56	439.21	328.15	189.67	153.55	158.09
ENSMUSG00000021360	4	3.83	7.05	2.82	7.99	94.79	72.18	71.78	64.01	6.08	2.19	4.94	0.95	19.38	17.38	19.02
ENSMUSG00000021365	4	56.65	80.4	64.59	71.57	162.58	177.78	177.41	222.3	50.95	69	58.57	84.79	101.47	81.6	129.28
ENSMUSG00000021377	4	131.07	163.82	173.11	155.17	383.04	322.03	388.25	413.52	188.1	140.31	126.52	132.25	221.26	216.37	197.37
ENSMUSG00000021557	4	25.99	17.04	30.73	24.85	77.42	81.54	65.44	75.06	20.01	20.88	27.56	24.1	36.17	34.37	26.81
ENSMUSG00000021585	4	55.25	66.92	62.82	75.61	284.66	205.54	207.59	202.78	58.26	61.91	45.53	58.89	117.09	75.43	112.15
ENSMUSG00000021591	4	48.71	35.6	53.25	60.12	134.07	102.01	103.96	128.65	43.46	44.79	54.81	54.97	57.9	69.25	82.66
ENSMUSG00000021614	4	0	1.25	1.45	0	18.88	37.78	38.02	26.64	0	0	0	0	19.5	3.09	1.56
ENSMUSG00000021669	4	63.2	99.67	76.1	69.64	183.92	141.31	174.24	168.71	64.35	64.62	66.86	57.41	77.04	121.89	104.47
ENSMUSG00000021670	4	39.17	38.73	34.59	39.62	111.5	125.2	87.79	137.01	32.26	37.48	42.67	39.12	39.7	34.62	76.99
ENSMUSG00000021697	4	0.56	3.3	1.61	2.1	43.81	44.42	21.43	50.08	1.67	1.25	1.28	0	4.7	6.82	10.57
ENSMUSG00000021728	4	6.36	30.69	40.46	16.14	590.75	587.67	541.48	718	16.66	9.6	8.49	0.42	150.68	84.18	186.46
ENSMUSG00000021754	4	96.2	117.87	106.18	129.99	251.33	288.72	300.71	337.52	123.76	103.98	104	129.93	158.31	157.03	155.76
ENSMUSG00000021756	4	127.89	175.16	148.41	135.72	202.71	202.28	188.25	259.88	74.13	106.06	91.06	95.78	119.44	156.64	103.91
ENSMUSG00000021764	4	29.07	28.55	22.6	25.74	49.1	47.03	42.52	40.99	35.17	36.54	24.1	25.58	20.43	19.82	30.26
ENSMUSG00000021794	4	389.55	414.2	387.89	391.35	644.66	641.23	629.85	677.42	437.99	417.47	354.96	394.76	393.31	374.68	446.58
ENSMUSG00000021823	4	5.42	15.7	13.03	10.17	78.46	110.28	91.96	121.73	8.37	5.53	3.06	6.03	47.21	17.25	32.82
ENSMUSG00000021831	4	33.19	40.42	33.95	48.17	93.09	73.27	75.95	67.94	39.93	28.19	33.19	25.58	46.62	45.18	52.4
ENSMUSG00000021987	4	107.51	123.76	111.25	112.24	203.93	190.08	220.01	215.07	104.98	91.66	106.77	114.49	139.17	131.03	107.25
ENSMUSG00000022021	4	4.02	8.21	6.68	5.57	31.91	8.82	34.93	30.77	1.23	2.82	0.4	6.66	16.44	6.05	8.9
ENSMUSG00000022033	4	2.15	4.19	5.63	0.56	26.25	20.47	10.34	27.15	0	0.21	1.68	1.9	1.53	5.79	13.57
ENSMUSG00000022034	4	5.05	1.7	4.42	3.71	15.58	18.29	14.67	27.26	1.06	0	0	0	0	0	5.23
ENSMUSG00000022051	4	86.75	111.54	107.63	110.06	182.88	147.84	183.91	158.39	87.97	106.59	83.26	86.48	109.34	94.86	70.54
ENSMUSG00000022095	4	28.79	28.64	24.05	25.82	44.75	39.08	39.1	31.08	22.74	21.3	26.77	29.6	22.08	30.12	27.59
ENSMUSG00000022126	4	2.15	2.94	0	2.5	16.14	21.01	20.51	29.22	3.44	0	0	0.11	1.29	8.24	11.35
ENSMUSG00000022263	4	64.6	96.72	90.42	89.65	295.04	181.16	203.42	254.82	63.73	79.97	86.02	81.19	96.54	129.87	125.27
ENSMUSG00000022285	4	471.63	516.28	516.92	470.92	1057.72	887.05	925.14	949.49	452.62	483.24	414.22	479.23	606	512.92	503.21
ENSMUSG00000022314	4	159.49	140.45	153.56	146.62	383.98	296.77	289.62	342.58	182.81	102.41	118.82	119.46	149.62	162.18	128.5
ENSMUSG00000022322	4	1.87	4.37	8.77	3.31	48.43	44.2	25.34	32.63	10.22	11.8	2.37	3.07	3.29	2.32	10.68
ENSMUSG00000022360	4	53.19	53.36	46.98	48.09	83.37	111.26	100.54	115.64	59.85	47.08	52.74	38.38	39.7	64.74	66.64
ENSMUSG00000022378	4	240.72	248.59	216.39	252	592.35	613.25	502.63	578.82	232.61	214.01	203.46	253.62	310.75	289.99	363.36
ENSMUSG00000022391	4	47.02	59.25	74.25	48.82	143.04	100.38	98.54	115.54	65.93	57.31	44.64	56.03	69.64	57.79	67.2
ENSMUSG00000022408	4	0	0.8	1.13	0	8.12	10.45	6.67	6.61	0	0	0	0	0	3.99	2
ENSMUSG00000022462	4	125.83	114.12	124.44	105.46	299.86	294.49	254.61	354.04	103.04	96.04	112.4	95.99	139.64	147.89	203.37
ENSMUSG00000022475	4	32.25	17.22	30.17	24.21	41.64	47.47	33.26	44.71	10.4	15.45	6.62	16.7	13.74	23.3	20.47
ENSMUSG00000022533	4	216.61	234.94	226.28	244.66	251.99	276.96	281.62	252.45	196.47	161.71	196.35	192.09	163.6	168.36	216.06
ENSMUSG00000022534	4	5.24	9.73	5.95	11.54	100.55	102.99	133.89	79.81	5.02	8.77	6.52	2.33	18.32	8.75	56.3
ENSMUSG00000022555	4	13.65	31.14	41.51	30.18	94.41	67.39	79.28	108.93	26.18	22.24	33.98	42.92	45.68	33.21	68.64
ENSMUSG00000022584	4	8.04	28.91	33.22	15.9	340.93	311.69	249.19	454.2	0.18	0.1	0	0	0	0	6.34
ENSMUSG00000022587	4	1026.75	1018.28	1061.91	1249.51	1292.15	1111.87	1220.43	1296.2	1004.23	1057.72	949.73	1297.91	435	700.97	645.5
ENSMUSG00000022637	4	22.53	22.58	28.48	24.45	52.21	57.05	68.61	102.73	20.1	11.69	21.93	23.36	27.6	17.76	47.95
ENSMUSG00000022744	4	37.3	32.84	36.6	46.4	101.87	70.87	63.11	113.68	37.81	39.46	30.42	32.03	33	54.83	53.85
ENSMUSG00000022749	4	88.44	82.18	78.59	80.61	112.92	93.19	96.96	117.19	80.12	85.19	81.78	82.36	81.97	72.59	70.98
ENSMUSG00000022781	4	193.61	211.38	228.78	191.97	247.08	285.67	288.12	300.46	185.1	188.33	187.85	165.87	196.71	169.13	240.2
ENSMUSG00000022861	4	2.43	2.05	6.11	5.65	57.78	64.12	71.28	82.19	0.44	0.73	0	3.38	9.16	23.94	17.02
ENSMUSG00000022864	4	2.71	4.91	7.16	5.49	34.93	34.51	40.77	18.38	3.53	8.35	4.64	4.97	1.88	13.64	16.8
ENSMUSG00000022867	4	174.35	200.59	222.66	249.82	410.42	443.09	357.73	368.09	158.93	187.18	184.1	197.48	175.34	195.26	201.48
ENSMUSG00000022876	4	27.86	21.24	24.21	24.13	206.39	155.46	167.24	225.6	21.15	21.71	18.67	27.59	53.55	57.66	91.45
ENSMUSG00000022897	4	62.26	64.33	68.54	65.84	92.62	103.97	121.47	90.76	58.18	57.73	62.62	57.51	70.93	63.84	81.1
ENSMUSG00000022978	4	17.86	16.06	11.1	15.17	73.83	44.74	31.01	43.26	18.95	11.69	12.64	17.23	18.56	21.11	24.48
ENSMUSG00000022999	4	24.21	24	17.7	14.44	57.31	60.53	51.6	67.22	13.66	24.22	24.1	21.99	21.84	44.41	41.28
ENSMUSG00000023015	4	20.85	21.77	21.56	15.57	173.25	175.06	122.97	191.43	21.86	9.81	12.25	12.9	27.95	29.48	38.49
ENSMUSG00000023021	4	42.82	36.14	34.03	48.33	114.34	90.58	121.22	100.67	50.51	29.96	47.8	46.09	63.89	50.58	69.53
ENSMUSG00000023048	4	119.29	95.3	100.39	99.49	157.77	228.19	205.92	149.82	127.99	83.1	88.99	127.81	127.54	88.04	99.8
ENSMUSG00000023087	4	95.82	127.33	131.04	140.48	218.66	237.99	228.35	203.61	133.98	110.66	144.89	109.53	121.79	141.97	151.42
ENSMUSG00000023345	4	5.89	4.73	2.41	1.69	13.22	7.29	10.42	10.94	5.82	2.4	0.89	1.16	0	5.28	1.78
ENSMUSG00000023452	4	49.17	57.91	54.46	55.44	71.28	82.2	76.7	79.92	51.48	59.82	61.93	58.25	49.91	66.54	68.42
ENSMUSG00000023473	4	3.37	2.94	7.96	1.29	34.84	42.46	31.35	54.83	2.29	3.03	0.59	5.29	11.39	0	3.56
ENSMUSG00000023800	4	3.09	2.23	3.22	0.48	22.28	28.09	21.76	44.71	1.94	0.63	0	0	13.86	2.83	2
ENSMUSG00000023845	4	73.29	104.58	109.16	119.18	159.56	127.81	141.56	133.4	99.34	79.34	84.25	75.69	70.11	37.33	95.57
ENSMUSG00000023940	4	1.22	0.45	5.39	1.13	21.81	18.51	14.09	16.93	3.79	4.59	0	0	7.05	8.37	2.45
ENSMUSG00000023951	4	27.58	23.65	29.6	30.82	133.97	127.92	99.46	189.15	23.18	9.4	20.44	22.73	29.13	28.96	52.07
ENSMUSG00000024006	4	146.77	155.97	137.39	133.63	383.42	382.23	497.54	533.18	149.41	145.21	174.32	177.93	184.03	201.43	226.52
ENSMUSG00000024011	4	0.09	6.6	8.69	5.16	155.5	144.69	168.49	195.76	0.88	6.16	0.69	0	28.66	6.95	11.57
ENSMUSG00000024042	4	99.66	146.69	123.08	199.79	446.67	478.69	590.16	717.59	122.17	155.44	106.86	188.92	185.67	189.08	311.07
ENSMUSG00000024054	4	79.84	91.19	107.71	116.28	201.57	155.79	206.92	245.84	115.91	115.98	99.26	85.84	79.98	110.44	103.69
ENSMUSG00000024056	4	1.78	6.51	1.53	2.58	47.3	36.58	25.51	52.35	4.67	5.12	1.58	2.01	10.92	0	10.35
ENSMUSG00000024066	4	88.9	108.95	134.34	133.3	472.54	496.44	629.26	716.66	125.34	101.58	127.7	139.44	188.02	153.43	174.23
ENSMUSG00000024122	4	55.62	65.14	77.95	84.32	101.4	101.03	99.54	119.25	73.69	64.72	51.26	47.05	81.86	66.29	70.76
ENSMUSG00000024130	4	124.99	137.77	158.39	119.91	168.62	225.57	215.67	184.82	120.41	128.09	133.04	123.48	127.31	122.79	120.82
ENSMUSG00000024164	4	86.94	125.1	175.52	107.32	1568.22	1467.43	1484.87	1769.81	80.12	38.73	50.77	69.67	324.02	179.94	220.95
ENSMUSG00000024174	4	27.3	30.61	32.18	32.2	46.83	57.81	78.37	51.01	30.15	32.05	25.88	17.02	29.48	41.06	36.6
ENSMUSG00000024206	4	0.65	3.66	1.53	0	23.04	36.8	34.68	33.56	3.44	2.51	3.26	0.32	0	0.77	1.78
ENSMUSG00000024236	4	97.6	104.76	96.69	99.17	288.25	322.9	366.32	322.04	110.27	102.72	110.62	83.41	130.01	117.13	131.84
ENSMUSG00000024290	4	132.09	149.73	116.72	184.22	213.47	237.55	208	237.89	137.77	111.91	136	124.33	167.12	143.9	178.23
ENSMUSG00000024456	4	91.15	129.83	136.91	135.56	643.9	613.8	663.78	730.29	111.59	95.73	89.58	117.88	255.32	206.45	281.92
ENSMUSG00000024515	4	77.59	74.86	57.27	66.73	126.61	162.98	168.15	152.09	75.98	89.36	65.48	52.97	66.59	52.9	91.23
ENSMUSG00000024516	4	76	58.53	50.03	57.94	150.87	127.7	144.81	107.79	85.68	50.74	62.22	74.43	61.66	59.85	68.76
ENSMUSG00000024542	4	25.05	25.97	47.3	54.22	95.45	70	81.45	72.69	38.96	27.66	43.26	35.52	36.17	63.84	47.84
ENSMUSG00000024556	4	90.4	92.35	86.31	93.6	255.01	203.91	200.5	180.17	79.07	88.84	64.4	101.6	113.57	127.94	113.26
ENSMUSG00000024590	4	47.68	41.4	53.25	41.15	309.58	252.14	213.09	337.01	58.88	25.79	27.26	20.09	85.14	80.83	128.72
ENSMUSG00000024613	4	96.57	100.03	130.8	96.18	179.58	186.38	173.41	160.76	106.13	102.93	95.41	90.71	110.63	126.65	111.37
ENSMUSG00000024614	4	99.75	103.15	86.07	112.97	140.02	155.9	114.38	126.58	109.92	93.85	108.25	89.76	94.89	93.83	86
ENSMUSG00000024640	4	12.34	9.01	7.4	7.83	45.89	43	51.52	43.78	7.32	6.79	5.33	7.82	16.44	12.1	21.92
ENSMUSG00000024660	4	98.44	70.04	86.8	80.93	229.05	206.52	116.47	197.21	101.98	88.63	90.57	76.43	80.45	75.17	87.34
ENSMUSG00000024691	4	57.77	57.46	48.43	56.73	87.24	84.05	101.21	98.81	58.7	52.09	32.89	40.7	54.96	48.65	51.29
ENSMUSG00000024732	4	25.33	24	30.81	36.8	67.41	94.39	78.45	82.91	24.42	34.87	49.78	35.42	40.28	49.81	40.61
ENSMUSG00000024791	4	9.44	4.46	2.09	2.58	49.38	16.33	25.26	23.44	3.35	0	4.44	7.19	2.58	9.65	3.56
ENSMUSG00000024795	4	7.39	10.62	13.19	5.97	87.81	44.31	48.94	73.62	19.13	5.22	10.37	3.91	23.84	13.39	14.69
ENSMUSG00000024797	4	39.64	44.61	40.7	40.59	72.51	86.11	71.53	67.94	44.78	60.44	62.12	59.63	54.73	64.48	50.06
ENSMUSG00000024856	4	74.69	66.83	86.15	70.93	190.06	162.98	163.07	154.87	80.04	65.56	87.31	121.37	80.56	84.31	95.12
ENSMUSG00000024899	4	3.74	13.65	3.94	7.99	20.77	21.66	15.92	42.44	1.41	3.76	5.63	8.88	0.23	0	1.45
ENSMUSG00000024925	4	9.54	14.99	18.74	8.39	40.13	31.57	34.68	36.14	18.33	17.23	10.86	20.93	16.44	11.07	22.03
ENSMUSG00000024953	4	255.96	235.03	252.51	205.84	751.63	567.09	584.74	626.62	285.24	245.33	226.17	331.54	347.16	228.21	233.41
ENSMUSG00000024969	4	105.36	115.46	125.57	112.08	198.18	180.18	219.09	201.75	104.36	110.55	120.49	115.13	132.59	143.51	132.17
ENSMUSG00000024989	4	0.19	7.14	5.79	7.42	41.92	27.65	31.43	56.17	3.97	8.04	0.49	5.5	6.81	0	15.91
ENSMUSG00000025026	4	24.03	43.54	55.5	36.39	540.24	516.36	542.81	514.39	18.69	25.89	23.11	12.69	246.98	81.73	145.86
ENSMUSG00000025059	4	9.07	5.53	3.54	7.26	37.39	37.99	32.85	18.48	5.55	8.35	2.86	2.64	3.99	6.44	22.81
ENSMUSG00000025138	4	92.36	91.91	90.42	75.12	157.29	134.23	131.22	120.6	131.07	91.24	118.62	91.55	73.4	74.52	80.33
ENSMUSG00000025161	4	21.78	22.13	28.07	12.51	220.08	164.61	214.17	200.92	29.35	24.22	18.17	11.95	62.01	52.9	63.64
ENSMUSG00000025198	4	34.96	59.69	54.22	69.56	175.42	126.94	119.13	141.87	70.25	62.01	59.06	45.25	89.96	63.71	90.56
ENSMUSG00000025228	4	142.19	141.43	147.13	115.47	177.5	158.62	166.65	172.63	121.38	131.64	114.67	119.78	73.64	127.94	106.36
ENSMUSG00000025287	4	31.04	33.91	37	36.31	74.12	58.14	53.52	66.6	35.7	29.96	37.43	34.04	32.06	37.07	37.27
ENSMUSG00000025324	4	1.03	1.7	0.97	0.73	31.53	30.48	25.51	35.62	1.76	1.36	0.99	2.64	6.11	4.12	3.56
ENSMUSG00000025358	4	36.37	36.14	34.43	25.42	60.33	79.91	46.77	71.35	40.37	30.38	29.83	34.99	27.6	36.55	53.07
ENSMUSG00000025366	4	104.52	102.17	119.13	114.34	418.73	464.54	415.59	389.56	104.8	91.14	104.3	88.28	222.79	147.25	222.18
ENSMUSG00000025393	4	516.88	504.86	493.11	479.07	588.48	585.6	547.06	563.44	501.9	536.27	476.35	534.73	502.53	494.51	487.96
ENSMUSG00000025429	4	49.83	48.18	47.14	55.35	135.96	101.25	106.54	118.94	50.95	57.94	55.11	52.33	60.01	45.82	39.72
ENSMUSG00000025492	4	197.07	216.38	208.18	202.7	540.24	642.54	656.69	676.18	180.17	224.13	222.22	192.51	257.43	247.13	318.97
ENSMUSG00000025503	4	397.41	338.89	322.81	330.11	515.5	535.19	551.56	431.48	358.93	354.84	341.04	408.5	266.94	256.27	377.82
ENSMUSG00000025572	4	60.95	61.48	69.9	67.05	133.6	156.01	183.91	168.09	63.82	91.76	73.58	92.29	53.2	84.18	105.47
ENSMUSG00000025647	4	207.54	204.25	221.7	193.18	457.63	475.64	509.8	426.32	203.88	236.45	208.1	161.22	273.87	210.96	279.14
ENSMUSG00000025651	4	109.85	97.08	97.74	100.54	160.98	173.97	175.82	184.92	119.88	112.33	116.25	120.31	95.48	143.77	133.62
ENSMUSG00000025758	4	15.24	14.46	18.74	8.96	27.76	29.39	33.6	41.71	7.58	7.2	16.49	9.51	16.21	11.07	13.02
ENSMUSG00000025795	4	82.73	129.2	127.18	157.19	399.47	420.99	423.76	422.29	107.54	108.67	95.8	135.43	129.19	122.92	192.14
ENSMUSG00000025860	4	184.73	189.61	185.34	193.18	225.84	257.58	267.7	218.17	170.47	156.38	160.2	136.27	173.81	128.71	176.67
ENSMUSG00000025862	4	185.85	204.69	180.51	215.37	246.61	260.85	242.93	274.03	199.3	194.28	177.88	195.05	166.41	144.67	212.05
ENSMUSG00000025878	4	50.86	43.81	42.15	45.43	86.86	64.89	80.03	102.63	60.47	56.48	44.35	51.59	71.05	47.24	52.51
ENSMUSG00000025915	4	97.04	103.15	142.54	114.1	254.64	273.58	257.69	224.36	102.42	120.37	129.68	116.71	137.52	105.16	151.86
ENSMUSG00000025958	4	93.95	94.05	132.49	118.62	160.98	158.08	146.31	138.87	77.04	92.81	114.77	106.14	100.41	95.25	87.67
ENSMUSG00000026005	4	21.88	27.75	25.18	25.98	64.01	51.17	67.95	57.3	16.57	12.63	17.28	24.74	38.64	32.95	25.81
ENSMUSG00000026039	4	4.86	1.07	0	1.94	4.72	13.39	12.84	13.63	3	1.46	0	0	0	0	3.34
ENSMUSG00000026064	4	189.87	240.65	211.96	226.18	429.58	430.03	590.75	764.26	174.53	224.86	153.09	233.53	260.13	267.98	316.85
ENSMUSG00000026074	4	122	106.36	84.95	70.77	413.63	493.28	444.02	485.07	112.38	105.54	99.65	81.72	188.14	145.7	169.33
ENSMUSG00000026102	4	5.14	6.78	15.04	14.69	27.57	20.36	19.01	12.7	6.7	6.58	11.46	9.2	1.64	1.93	5.12
ENSMUSG00000026103	4	124.24	149.28	121.55	126.69	179.1	172.01	196.58	182.55	109.83	120.16	133.93	137.43	124.25	122.15	140.07
ENSMUSG00000026176	4	166.31	148.12	151.07	159.29	235.28	246.69	242.27	233.45	181.05	180.39	149.43	141.56	153.85	144.8	159.32
ENSMUSG00000026202	4	10.75	23.02	15.85	18.72	164.56	92.54	96.96	131.75	23.09	6.16	19.65	21.36	17.38	24.58	36.6
ENSMUSG00000026222	4	190.8	207.1	203.6	202.78	275.41	309.29	384.58	354.15	172.76	188.74	208.1	204.99	143.04	231.42	208.6
ENSMUSG00000026271	4	51.14	50.15	55.58	92.55	263.04	297.21	303.04	284.97	86.56	49.07	47.7	52.33	104.76	86.37	196.03
ENSMUSG00000026305	4	69.27	79.06	78.91	78.59	284.47	316.37	348.73	396.58	64.52	67.75	73.09	72.95	145.51	123.18	171.44
ENSMUSG00000026430	4	99.66	92.17	91.86	91.91	285.98	284.14	286.79	321.11	76.95	72.55	69.83	89.65	109.46	164.75	159.98
ENSMUSG00000026463	4	7.1	18.29	18.9	16.7	35.31	48.34	45.6	40.47	4.5	1.36	2.96	0.11	9.75	1.42	10.35
ENSMUSG00000026466	4	209.69	214.42	195.07	221.66	329.41	262.92	305.46	300.66	158.22	184.46	221.83	239.45	205.76	252.4	188.8
ENSMUSG00000026480	4	253.44	311.68	324.9	340.03	612.56	680.86	716.88	790.79	269.99	319.97	286.52	324.03	378.4	359.24	398.18
ENSMUSG00000026581	4	8.79	23.73	28.64	13.96	225.93	222.85	212.67	402.67	0.62	3.45	0	0	26.78	0	10.24
ENSMUSG00000026584	4	47.21	34.26	41.43	48.09	55.99	50.84	56.61	66.49	44.07	42.59	54.12	41.76	23.72	19.44	30.71
ENSMUSG00000026622	4	3.83	3.3	2.9	5	18.41	27	15.84	39.65	3.7	5.95	0.89	1.37	3.05	5.79	14.69
ENSMUSG00000026623	4	84.6	94.94	81.65	79.72	177.97	135.32	164.74	178.62	73.87	69	62.02	72.84	75.4	83.53	129.61
ENSMUSG00000026626	4	91.52	113.95	120.34	117.24	482.08	482.72	483.7	512.84	114.59	114.83	132.44	108.47	222.32	178.01	167.44
ENSMUSG00000026655	4	76	77.99	61.38	51.24	454.04	309.18	290.87	318.94	81.97	50.53	47.41	52.86	103	125.88	139.85
ENSMUSG00000026683	4	4.39	7.23	10.78	5.89	48.15	34.29	34.1	56.06	5.55	4.8	0.69	2.54	20.2	7.47	16.35
ENSMUSG00000026696	4	86.75	89.32	96.29	84.65	146.06	151.11	156.23	141.14	84.53	97.3	87.21	85.84	62.13	74.27	70.98
ENSMUSG00000026701	4	24.31	19.36	28.32	26.55	129.54	135.32	121.63	166.03	26.71	23.59	20.54	27.06	57.19	56.63	64.86
ENSMUSG00000026708	4	8.51	5.53	11.26	8.07	16.99	14.15	14.26	24.78	8.02	4.38	5.53	4.86	10.92	7.72	8.01
ENSMUSG00000026721	4	4.02	19.81	27.19	10.57	74.68	59.66	104.54	90.24	18.69	17.85	22.12	9.62	36.99	17.12	22.81
ENSMUSG00000026790	4	73.76	57.91	70.79	51.72	158.43	160.04	119.3	123.18	82.86	58.04	86.32	75.91	83.62	106.45	75.43
ENSMUSG00000026826	4	36.09	44.79	57.92	50.11	155.12	211.42	159.57	319.46	64.79	61.07	55.31	76.33	77.75	73.75	184.13
ENSMUSG00000026827	4	24.68	37.48	29.52	41.07	86.96	73.81	85.87	98.4	36.67	43.85	32.3	15.54	44.75	36.81	56.74
ENSMUSG00000026869	4	24.59	28.2	23.57	21.79	49.47	40.61	29.18	36.96	32	23.28	27.36	23.36	20.79	20.21	20.58
ENSMUSG00000026880	4	209.5	225.93	236.66	226.74	265.02	315.17	306.88	269.17	227.06	221.52	217.78	189.55	173.46	135.02	179.9
ENSMUSG00000026915	4	6.82	5.26	10.7	5.16	31.25	14.37	29.76	25.19	5.11	2.92	6.22	2.96	4.11	7.08	20.25
ENSMUSG00000026923	4	90.68	104.84	99.59	127.09	264.08	273.69	206.5	223.33	83.74	110.34	107.95	74.32	92.9	141.33	113.04
ENSMUSG00000026970	4	281.02	304.45	279.53	302.43	361.61	365.36	396.83	415.37	283.47	237.81	274.57	287.66	233.71	293.59	253.44
ENSMUSG00000026972	4	75.26	53.72	59.2	66.73	140.02	123.02	128.22	120.8	66.9	61.38	67.65	69.03	50.38	98.08	77.88
ENSMUSG00000026981	4	23.75	24	24.78	16.95	90.26	79.58	95.29	111.1	13.4	15.76	17.38	13.43	43.34	18.02	46.5
ENSMUSG00000027006	4	98.44	117.51	104.25	105.79	129.82	151.54	135.22	114.71	82.59	82.58	82.96	82.04	107.11	50.07	81.1
ENSMUSG00000027009	4	144.72	183.9	170.13	218.11	966.8	1120.58	1269.95	1187.89	150.82	166.3	152.99	136.69	374.05	384.98	568.18
ENSMUSG00000027010	4	33.37	38.64	29.12	35.75	95.64	68.04	65.11	54.21	36.32	41.13	41.19	45.46	56.14	47.11	36.27
ENSMUSG00000027035	4	140.41	173.73	185.1	230.54	483.4	422.3	488.2	612.69	170.38	165.26	201.19	175.49	152.67	174.66	179.57
ENSMUSG00000027109	4	79.28	104.04	105.3	91.5	229.33	169.18	187.33	122.04	78.71	70.78	89.38	93.77	92.43	93.06	77.99
ENSMUSG00000027115	4	5.24	5.8	6.35	8.96	10.57	11.65	26.59	15.9	0	1.88	0.3	6.03	0	0	2.45
ENSMUSG00000027130	4	144.15	166.41	151.71	162.35	182.22	268.69	251.94	284.35	183.43	150.01	142.62	163.55	146.45	123.82	191.8
ENSMUSG00000027193	4	135.55	129.47	144.96	138.95	320.63	242.88	294.29	212.49	125.08	122.35	116.94	134.47	161.95	154.2	153.64
ENSMUSG00000027285	4	27.3	32.66	36.76	32.03	98.47	83.5	74.86	64.22	36.49	20.15	21.73	37.11	39.7	38.74	35.82
ENSMUSG00000027306	4	11.12	10.71	11.02	9.44	116.22	101.79	78.2	85.9	2.12	7.1	1.48	5.18	30.18	27.54	40.72
ENSMUSG00000027312	4	56.37	47.92	60.17	50.59	161.64	121.06	120.05	157.04	63.38	48.86	51.75	48.74	37.82	39.13	48.95
ENSMUSG00000027326	4	0.56	10.71	11.5	13.15	101.21	73.49	65.69	58.96	11.81	1.15	1.98	2.22	8.57	27.29	17.47
ENSMUSG00000027330	4	6.26	12.76	4.59	6.78	84.5	50.41	47.69	36.24	7.05	10.54	7.9	8.03	19.97	9.65	13.46
ENSMUSG00000027331	4	6.26	13.65	8.53	4.12	70.06	33.2	49.77	51.62	9.78	9.4	7.7	8.03	18.44	9.27	15.91
ENSMUSG00000027346	4	154.81	167.13	150.75	132.98	348.67	378.53	510.8	467.72	145.44	168.18	149.24	110.79	159.84	191.65	191.14
ENSMUSG00000027365	4	111.53	121.62	105.54	137.58	138.32	180.39	167.99	172.63	126.93	123.18	109.53	115.34	115.44	95.89	135.17
ENSMUSG00000027379	4	8.23	11.42	6.68	3.47	46.36	51.06	36.18	61.43	4.14	2.71	3.06	2.54	5.99	5.28	10.46
ENSMUSG00000027469	4	17.39	15.7	18.1	16.78	156.44	123.67	105.79	154.15	17.36	1.67	7.41	1.48	29.48	41.06	39.27
ENSMUSG00000027496	4	6.92	11.42	15.12	2.26	36.26	35.49	29.76	34.49	6.7	1.15	2.77	3.28	14.8	11.58	15.13
ENSMUSG00000027506	4	319.91	281.07	291.36	274.75	397.77	384.09	517.8	486.82	255.09	237.08	248.49	294.01	269.76	243.52	248.1
ENSMUSG00000027510	4	12.81	13.56	19.31	11.38	75.34	77.95	60.61	80.53	8.73	9.29	7.11	5.5	25.72	32.69	35.16
ENSMUSG00000027514	4	40.2	33.37	40.46	52.77	74.87	79.15	90.29	99.02	38.87	34.14	32.89	53.92	26.07	24.84	63.75
ENSMUSG00000027531	4	36.65	27.3	30.73	27.76	50.13	49.21	48.1	49.77	20.54	30.17	27.75	29.5	33.47	31.41	34.82
ENSMUSG00000027540	4	335.61	292.14	296.43	316.96	582.54	570.14	583.33	595.75	332.04	318.82	313.68	362.72	317.91	229.88	307.18
ENSMUSG00000027566	4	99.56	128.22	118.97	143.55	209.98	206.09	184.91	205.26	116.7	138.64	114.07	151.71	163.13	91.39	121.6
ENSMUSG00000027598	4	209.97	212.9	201.83	235.62	260.77	234.94	282.28	268.35	186.6	183.32	193.68	218.63	177.57	199.5	197.26
ENSMUSG00000027615	4	130.97	154.72	127.34	156.54	232.07	264.33	277.87	266.69	141.47	118.38	152.49	101.6	128.13	182.39	175.12
ENSMUSG00000027630	4	55.34	63.71	63.31	85.86	162.86	161.23	186.08	196.17	70.16	47.6	68.25	60.79	80.21	73.75	131.61
ENSMUSG00000027639	4	608.31	681.8	662.51	672.08	1783.48	1953.96	2312.05	2385.38	576.11	609.24	674.08	635.48	691.38	753.74	939.1
ENSMUSG00000027641	4	30.1	24.89	26.71	33.57	65.33	75.55	62.11	72.48	37.11	16.91	30.62	10.15	16.56	53.29	37.16
ENSMUSG00000027654	4	1.68	1.07	3.06	0.81	19.17	31.14	28.35	46.26	0	0	0	4.55	0	0	3.23
ENSMUSG00000027680	4	100.78	104.84	121.87	108.53	129.25	148.28	158.98	137.53	103.57	103.35	87.7	103.6	109.22	108.89	120.93
ENSMUSG00000027699	4	1.96	7.5	8.37	5.49	37.01	36.8	50.52	51.73	16.66	2.3	7.51	0	8.69	12.61	4.45
ENSMUSG00000027715	4	13.46	10.8	14.16	11.54	150.12	130.31	126.05	96.54	9.43	1.04	12.15	6.24	19.61	24.46	33.27
ENSMUSG00000027722	4	9.63	11.06	9.49	10.41	26.62	20.36	18.76	24.26	15.95	7.93	13.04	7.29	17.15	8.37	13.13
ENSMUSG00000027765	4	2.06	2.23	3.86	2.82	12.27	14.59	7.84	23.54	0	0	0	0	0	0	2.78
ENSMUSG00000027808	4	259.14	289.1	260.47	249.34	440.82	465.85	444.69	471.96	278.36	248.04	240.49	268	296.07	247.26	393.18
ENSMUSG00000027845	4	18.79	14.54	16.41	20.33	57.78	49.1	39.85	26.12	10.93	10.23	22.32	23.15	20.08	18.02	23.81
ENSMUSG00000027863	4	0	0	0	0	1.98	3.81	3.75	2.58	0	0	0	0	0	0	0.22
ENSMUSG00000027878	4	145.74	191.75	181.23	195.68	724.53	710.69	784.74	775.92	170.65	184.46	209.68	145.36	394.6	268.88	368.81
ENSMUSG00000027883	4	1.59	3.93	9.81	3.95	36.26	36.69	25.51	38.1	11.55	4.38	3.46	4.55	7.05	9.78	0.11
ENSMUSG00000027907	4	5.7	18.92	29.76	12.83	313.64	322.25	305.46	316.87	8.81	9.71	8.2	4.02	114.39	63.46	115.93
ENSMUSG00000027947	4	347.48	336.66	346.38	458.97	803.18	838.39	895.21	826	380.26	381.25	379.46	446.66	401.06	536.09	496.2
ENSMUSG00000028016	4	38.7	19.99	23.97	28.65	40.31	48.34	56.11	73.31	10.75	18.16	21.93	17.44	22.43	19.95	18.02
ENSMUSG00000028028	4	108.72	144.28	117.69	145.97	345.65	376.57	410.59	384.92	117.06	143.75	130.77	126.02	198.48	189.21	163.32
ENSMUSG00000028068	4	12.43	4.55	8.12	7.5	55.52	53.24	50.35	69.28	9.52	5.12	6.62	5.92	12.21	11.33	18.13
ENSMUSG00000028098	4	92.64	87.89	65.48	75.45	120	131.08	106.79	127.2	76.69	72.45	75.65	84.89	71.52	75.17	71.43
ENSMUSG00000028152	4	3.55	4.19	3.06	2.66	17.47	27.76	35.18	44.6	4.67	2.92	1.48	4.33	13.62	2.45	20.47
ENSMUSG00000028175	4	2.15	1.16	1.05	2.82	30.68	15.35	12.76	16.73	0	0.73	1.98	0	0	5.41	1.89
ENSMUSG00000028191	4	79.65	91.55	91.7	95.46	118.11	138.04	123.8	126.07	79.15	96.15	86.62	109.42	108.63	91.64	91.34
ENSMUSG00000028252	4	19.54	25.16	14.64	17.19	33.99	35.93	37.43	37.17	18.95	17.43	25.78	12.69	22.2	13.13	16.02
ENSMUSG00000028266	4	25.71	35.78	33.95	23.88	164.75	168.75	154.4	137.12	26.8	19	16.89	25.69	73.52	39.51	64.08
ENSMUSG00000028270	4	21.03	18.38	33.22	44.14	84.12	92.32	97.87	117.91	21.6	14.09	23.11	40.49	24.55	8.11	56.52
ENSMUSG00000028273	4	70.67	56.57	68.62	58.42	115.28	151.87	167.65	135.15	61.79	59.3	56.79	53.81	85.26	66.16	97.13
ENSMUSG00000028284	4	67.96	77.09	72.64	81.66	157.39	166.89	114.46	135.57	83.65	84.25	72.79	64.38	88.43	102.84	99.24
ENSMUSG00000028312	4	47.49	32.66	39.42	24.53	179.58	151.44	129.55	170.36	36.49	38.94	27.65	20.3	59.19	46.85	45.39
ENSMUSG00000028403	4	57.49	46.58	57.11	56.16	206.96	195.96	220.34	241.19	59.76	39.25	52.15	52.23	47.92	53.67	77.66
ENSMUSG00000028420	4	20.01	17.22	12.07	6.54	39.75	48.12	45.6	37.38	9.78	12.84	11.65	8.56	9.04	12.61	10.46
ENSMUSG00000028480	4	1.12	6.34	14	4.84	185.52	181.92	146.31	211.25	3.79	4.38	5.33	2.96	29.01	32.56	28.15
ENSMUSG00000028551	4	3.74	9.1	12.39	9.84	56.84	57.26	43.02	40.99	10.14	3.76	6.32	9.94	21.14	18.02	18.8
ENSMUSG00000028599	4	353.09	366.73	377.19	284.92	864.55	954.34	1046.94	813.09	324.81	321.22	369.19	257.95	324.96	428.1	375.04
ENSMUSG00000028613	4	1.68	1.78	1.21	1.45	11.24	8.38	14.51	5.06	1.41	0.94	0.99	0	1.53	7.72	1.78
ENSMUSG00000028656	4	663.84	633.35	638.95	654.57	1009.29	927.34	946.23	965.59	656.94	665.82	604.15	635.16	691.96	602.37	679.43
ENSMUSG00000028675	4	93.11	107.61	98.54	97.48	148.04	136.19	141.89	133.09	102.87	97.19	104.69	106.99	127.31	102.07	90.01
ENSMUSG00000028678	4	1.5	5.98	4.1	8.96	41.35	38.97	20.01	47.08	3.79	8.04	0.59	8.56	7.05	5.53	14.46
ENSMUSG00000028718	4	1.12	2.94	3.54	2.99	11.52	9.91	15.51	24.47	1.76	1.25	1.19	1.27	0.7	1.16	1.45
ENSMUSG00000028821	4	65.72	58.71	59.69	66.01	143.6	106.58	113.8	98.91	73.34	49.8	67.95	93.98	94.07	62.04	75.54
ENSMUSG00000028832	4	30.57	29	33.95	26.87	114.15	109.3	74.11	109.34	38.17	20.88	18.77	22.52	29.36	20.85	71.43
ENSMUSG00000028859	4	87.78	95.74	99.59	107.88	351.32	393.99	464.69	450.07	69.55	78.4	102.32	83.31	115.8	156.13	122.83
ENSMUSG00000028864	4	23.09	25.88	19.06	20.74	61.75	37.45	53.36	59.16	14.98	24.12	28.74	13.74	23.25	22.4	19.02
ENSMUSG00000028873	4	12.34	15.44	10.06	10.41	122.36	65.43	51.52	81.67	22.3	4.7	9.28	10.04	19.85	6.82	30.82
ENSMUSG00000028874	4	97.22	98.33	93.15	101.99	430.72	495.24	490.45	374.07	65.67	64.2	78.12	85.95	170.05	162.18	145.19
ENSMUSG00000028927	4	2.06	3.12	1.77	1.05	44.28	52.37	44.69	59.58	0	0	0	0	17.15	7.72	4.45
ENSMUSG00000028937	4	2.71	4.1	7	2.9	38.71	25.91	31.01	26.95	1.32	1.15	1.09	0	2.58	19.44	16.69
ENSMUSG00000028944	4	12.62	23.29	16.57	12.91	83.08	69.78	64.11	72.58	19.83	22.44	15.7	27.38	43.45	16.35	32.6
ENSMUSG00000028961	4	260.73	235.57	239.72	226.58	498.22	540.96	516.88	529.16	245.22	251.07	231.9	267.05	260.01	287.8	281.03
ENSMUSG00000029063	4	143.69	156.15	157.5	152.99	592.35	581.46	586.49	510.26	163.6	170.68	120.69	119.15	211.04	213.53	245.32
ENSMUSG00000029082	4	16.36	10.08	5.23	11.3	92.15	72.4	93.04	108	10.93	26.2	13.53	13	47.09	51.74	26.14
ENSMUSG00000029111	4	17.39	13.38	18.1	16.46	40.6	46.27	36.93	31.49	15.16	20.25	21.23	16.49	17.15	8.24	14.35
ENSMUSG00000029135	4	310.46	427.59	357.08	525.3	1121.07	1184.05	1181.58	1592.11	399.91	428.22	492.25	519.61	484.68	553.85	1086.18
ENSMUSG00000029148	4	99.37	91.82	108.68	116.84	179.29	145.45	160.32	160.04	101.45	111.81	89.58	104.24	100.76	136.82	106.03
ENSMUSG00000029177	4	33.94	42.83	47.94	40.83	168.53	139.9	139.72	160.86	53.24	39.57	31.7	35.73	83.97	50.97	67.87
ENSMUSG00000029178	4	196.51	205.32	182.12	231.34	329.13	340.76	331.72	359.93	223.27	210.04	199.51	183.63	147.86	194.1	205.6
ENSMUSG00000029250	4	44.69	57.2	65.8	65.36	99.04	84.37	103.96	109.03	63.55	42.7	52.05	50.75	67.88	59.21	43.83
ENSMUSG00000029253	4	16.45	18.02	18.18	16.3	48.43	36.91	29.26	42.13	13.84	16.39	20.25	22.84	17.97	28.57	22.25
ENSMUSG00000029265	4	63.48	64.25	86.55	60.2	171.65	125.96	154.06	156.53	60.03	64.62	55.21	65.97	69.88	79.8	88.78
ENSMUSG00000029270	4	32.44	34.35	39.58	45.67	93.85	72.83	85.04	63.29	30.06	33.72	34.57	31.29	59.19	28.45	34.71
ENSMUSG00000029311	4	119.29	109.22	113.42	135.16	159.94	140.77	174.32	168.09	101.9	111.49	98.47	113.01	138.35	114.68	117.71
ENSMUSG00000029314	4	2.52	3.84	3.14	1.53	8.21	8.6	16.26	19.51	6.43	1.77	2.96	5.29	3.29	0	2.67
ENSMUSG00000029322	4	19.44	41.76	45.85	57.13	713.87	659.52	804.92	733.28	43.54	24.43	37.93	43.34	150.56	191.01	253.55
ENSMUSG00000029397	4	18.7	22.13	25.98	30.26	68.64	60.2	65.53	61.74	25.56	29.02	31.31	21.04	18.32	35.4	30.37
ENSMUSG00000029471	4	43.1	55.95	47.62	49.22	350.09	367.76	387.5	420.23	36.67	32.88	42.37	26.75	101.12	64.36	62.41
ENSMUSG00000029478	4	218.66	206.74	228.53	222.31	522.96	442.11	575.32	499.63	230.94	208.89	262.32	153.82	341.75	290.38	266.79
ENSMUSG00000029490	4	6.82	10.35	11.34	4.03	50.42	40.61	56.44	72.48	9.08	1.36	7.11	0.85	16.32	7.85	16.35
ENSMUSG00000029516	4	4.49	6.16	5.95	4.76	68.07	70.55	59.02	96.13	7.58	9.92	4.94	3.91	12.1	7.34	33.93
ENSMUSG00000029621	4	61.51	68.62	61.46	76.09	98.38	98.74	88.45	86.42	49.27	54.7	54.62	63.96	65.77	56.63	71.76
ENSMUSG00000029629	4	75.07	74.15	44.48	67.86	119.06	108.65	122.88	118.63	55	66.29	71.8	69.67	72.23	64.48	92.45
ENSMUSG00000029634	4	63.48	68.8	55.91	61.49	96.68	111.05	103.96	96.23	82.94	56.69	52.35	50.22	58.02	86.75	59.19
ENSMUSG00000029648	4	23.75	41.49	43.84	40.18	73.93	55.96	65.94	115.74	0.53	3.45	1.48	0.74	8.57	10.3	22.14
ENSMUSG00000029670	4	23	23.91	23.09	13.07	71.57	60.1	69.36	57.3	22.92	35.91	20.15	28.44	43.92	28.57	27.15
ENSMUSG00000029687	4	22.81	24.27	34.59	20.66	119.43	45.83	74.86	69.18	19.13	17.12	24	24.74	43.57	35.65	39.72
ENSMUSG00000029705	4	85.63	92	89.29	112.73	169.1	203.69	183.33	181.41	93.96	85.71	80.89	95.04	89.73	133.6	127.28
ENSMUSG00000029713	4	488.46	430.17	418.05	392.81	698.1	647.98	575.24	567.26	427.41	483.03	398.03	447.83	404.12	436.08	469.83
ENSMUSG00000029771	4	240.35	258.68	231.67	224.08	507.76	605.52	543.14	605.97	239.84	295.23	237.83	278.15	339.76	232.07	411.64
ENSMUSG00000029817	4	108.82	109.4	99.43	144.2	207.99	176.04	238.02	286.21	136.45	106.38	125.53	123.48	127.07	160.12	152.42
ENSMUSG00000029860	4	296.07	372.26	410.89	439.93	709.05	692.18	661.19	792.34	338.21	373.73	473.48	458.08	339.99	500.95	526.01
ENSMUSG00000029863	4	25.61	27.3	42.71	36.23	71.94	80.24	60.03	61.64	29.62	26.93	34.57	29.92	35.23	27.93	49.62
ENSMUSG00000029910	4	11.41	8.12	16.41	11.7	48.72	37.99	43.68	56.99	13.57	3.65	7.21	5.29	22.2	25.61	16.69
ENSMUSG00000030002	4	98.63	92.53	96.05	97.8	170.42	202.93	180.24	203.2	98.28	84.25	114.07	108.57	114.86	89.84	112.37
ENSMUSG00000030082	4	157.24	161.86	144.23	175.26	244.25	207.83	215.67	205.36	181.67	160.66	146.07	185.11	166.18	158.44	167.66
ENSMUSG00000030083	4	59.08	44.26	52.85	44.86	107.82	97.87	105.63	86.52	36.67	49.59	53.53	36.68	36.88	54.19	43.72
ENSMUSG00000030095	4	54.22	53.27	34.27	40.1	117.17	126.4	152.15	86.73	45.31	49.8	35.06	51.27	24.08	44.02	49.51
ENSMUSG00000030126	4	63.38	71.74	98.22	107.16	151.44	163.95	193	160.24	68.05	93.54	103.51	94.2	84.32	95.63	75.76
ENSMUSG00000030213	4	138.17	145.44	123.24	143.23	185.15	233.52	177.74	171.7	119	117.86	114.07	126.97	126.48	130.64	121.16
ENSMUSG00000030220	4	196.23	201.48	229.34	189.79	954.06	787.01	763.24	838.39	170.82	166.09	145.58	187.33	411.98	329.25	449.69
ENSMUSG00000030223	4	32.07	38.9	44.24	37.28	237.17	208.05	260.86	221.06	34.82	39.88	30.12	30.02	72.7	56.5	109.36
ENSMUSG00000030279	4	27.67	24.36	27.43	30.66	81.01	91.99	114.05	102.32	30.32	32.47	27.36	27.8	53.32	53.42	41.83
ENSMUSG00000030327	4	39.82	27.21	38.13	49.06	104.42	93.74	144.81	115.43	30.06	42.28	28.74	23.79	35.35	46.72	53.07
ENSMUSG00000030365	4	2.43	5.09	2.98	0.89	18.51	17.09	17.59	14.76	3.61	1.77	2.96	5.18	5.17	5.66	10.01
ENSMUSG00000030427	4	65.81	67.9	57.6	74.96	128.31	119.43	128.64	124	48.74	64.72	57.78	70.2	42.87	59.72	51.51
ENSMUSG00000030536	4	668.79	730.7	696.38	780.29	1195.94	1223.89	1287.7	1319.74	647.25	687.12	669.24	640.02	666.6	741.38	759.09
ENSMUSG00000030619	4	53.85	68.26	53.98	61.89	114.71	99.61	120.47	111.82	61	61.7	50.86	60.05	69.06	36.43	78.99
ENSMUSG00000030657	4	3.27	3.93	13.59	2.66	140.68	122.26	190.16	172.53	0	3.55	0	0	32.18	46.21	39.05
ENSMUSG00000030677	4	10.19	4.64	12.63	9.93	86.29	68.59	63.69	47.08	16.84	5.22	4.94	4.44	3.99	14.16	30.26
ENSMUSG00000030747	4	10.84	8.66	11.42	12.67	37.2	33.86	40.93	38.31	2.29	5.32	4.84	9.41	13.04	18.41	15.35
ENSMUSG00000030830	4	1001.79	1023.64	991.2	1103.54	1484.95	1765.18	1735.89	1386.23	935.66	1068.99	1128.1	1135.53	722.38	1147.08	993.62
ENSMUSG00000030867	4	3.37	10.53	8.93	11.54	96.21	62.05	42.52	54.62	3.44	2.3	3.65	8.25	10.92	10.43	25.03
ENSMUSG00000030978	4	52.35	42.38	43.2	44.62	135.2	80.89	97.12	89.83	35.43	38.31	29.83	27.49	69.41	46.21	34.93
ENSMUSG00000031004	4	95.26	115.46	90.17	101.75	1045.92	752.6	667.86	871.12	94.49	109.4	60.64	63.22	184.85	204.91	222.73
ENSMUSG00000031012	4	21.97	32.75	24.05	30.99	89.98	85.57	98.29	98.6	26.62	24.85	27.65	11.31	37.23	34.11	30.48
ENSMUSG00000031093	4	124.34	120.1	147.05	122.73	196.29	191.28	184.58	201.75	129.75	150.64	107.06	99.69	172.05	147.5	116.48
ENSMUSG00000031103	4	143.5	165.52	145.2	185.43	324.12	334.12	354.65	338.56	176.64	147.72	145.19	147.27	180.27	218.94	188.91
ENSMUSG00000031112	4	2.9	3.12	6.84	4.44	70.34	45.07	44.02	42.44	0	0	1.78	0	6.81	2.19	17.91
ENSMUSG00000031207	4	941.3	931.11	886.06	987.83	2021.22	1876.66	1956.73	1719.01	842.4	833.38	822.82	803.78	1046.99	984.52	1245.39
ENSMUSG00000031295	4	65.53	66.12	63.07	66.49	147.29	147.95	195.58	187.81	63.02	62.32	87.51	55.19	80.09	88.3	81.55
ENSMUSG00000031303	4	24.03	29.45	30.81	31.31	51.36	62.93	63.11	49.66	24.86	25.99	33.98	24.32	37.82	15.19	26.59
ENSMUSG00000031314	4	58.71	57.02	59.37	63.02	117.73	87.42	95.12	95.92	80.3	48.96	51.56	46.83	86.67	57.15	57.74
ENSMUSG00000031328	4	907.83	1064.15	1061.26	950.87	3745.41	3689.64	3822.6	3333.32	1006.88	924.51	923.36	897.24	1555.51	1437.46	1672.94
ENSMUSG00000031333	4	35.99	41.67	40.06	43.57	94.6	88.62	79.37	90.14	34.2	36.22	36.44	23.05	51.91	59.21	33.6
ENSMUSG00000031360	4	24.31	26.86	34.99	21.14	59.95	76.21	81.45	100.88	21.42	21.09	26.77	18.92	27.25	37.58	41.28
ENSMUSG00000031367	4	84.32	98.69	76.42	103.61	222.25	231.78	246.77	279.5	91.05	79.55	91.56	108.15	135.64	67.57	130.5
ENSMUSG00000031377	4	0.75	3.75	6.68	1.86	37.67	26.24	34.18	26.43	0	0	0	0	6.34	0	0
ENSMUSG00000031386	4	153.32	163.38	157.66	170.1	262.38	295.58	256.86	291.16	141.21	158.99	169.88	123.16	149.15	190.75	218.95
ENSMUSG00000031391	4	5.42	8.21	7.08	2.5	150.97	143.49	122.72	155.8	8.29	1.36	10.67	0.11	36.29	32.44	63.08
ENSMUSG00000031400	4	157.06	161.42	157.91	209.56	300.61	278.59	279.7	252.45	147.47	184.15	154.27	184.37	148.8	145.32	169.22
ENSMUSG00000031442	4	0.84	0.98	3.62	0	30.21	30.16	16.92	28.91	0	0	0	0	2.47	0	4.67
ENSMUSG00000031453	4	196.88	214.69	238.75	223.6	560.63	569.81	614.67	516.77	188.98	197.72	181.43	198.22	213.98	251.76	269.46
ENSMUSG00000031529	4	58.05	79.24	84.3	81.74	113.2	165.59	157.57	108.93	73.69	91.55	89.09	56.77	57.9	85.98	70.65
ENSMUSG00000031537	4	162.85	157.67	139.73	156.7	559.69	571.34	570.9	567.87	178.05	143.23	152.79	157.42	214.92	220.87	226.4
ENSMUSG00000031584	4	69.93	83.52	80.36	94.97	150.5	161.45	154.81	176.56	54.21	79.86	47.31	71.89	50.15	38.87	45.84
ENSMUSG00000031586	4	10.84	9.64	10.78	9.44	25.21	39.19	46.77	47.91	2.03	7.62	2.57	2.85	16.44	4.76	16.02
ENSMUSG00000031604	4	15.33	16.69	18.34	11.54	40.79	38.1	38.52	56.48	20.98	14.2	7.8	13.21	12.68	23.68	18.69
ENSMUSG00000031652	4	67.22	67.46	89.29	76.01	188.07	203.91	196.58	196.69	64.52	60.76	68.94	51.27	106.17	100.4	100.13
ENSMUSG00000031671	4	6.45	3.39	6.11	7.18	13.31	12.08	15.09	14.15	9.26	4.7	3.95	2.22	1.53	5.92	7.68
ENSMUSG00000031672	4	33.37	43.1	48.1	40.18	98.66	70	77.28	83.43	37.64	49.9	37.53	42.18	45.45	58.44	57.3
ENSMUSG00000031722	4	15.89	24.27	44.08	16.7	547.13	482.94	564.32	634.88	14.98	3.34	5.73	7.61	105.11	16.99	41.28
ENSMUSG00000031729	4	158.55	162.75	173.27	193.5	264.74	256.27	270.53	375.31	155.05	160.35	163.26	200.44	145.16	175.82	210.16
ENSMUSG00000031825	4	0.93	0	0	1.05	2.08	6.97	3	6.09	0.79	0	0	0	0	1.8	0
ENSMUSG00000031902	4	69.55	76.92	92.11	94.89	112.73	104.84	114.46	117.6	69.46	64.41	74.57	77.07	64.12	72.72	99.35
ENSMUSG00000032109	4	27.67	17.13	14.72	13.15	51.17	51.6	69.03	46.36	16.31	22.13	17.68	22.84	3.99	32.69	14.8
ENSMUSG00000032193	4	35.52	22.4	19.47	29.13	285.89	191.28	257.36	276.71	18.07	27.04	15.31	28.33	73.64	41.83	162.88
ENSMUSG00000032202	4	8.13	17.49	20.67	14.69	229.14	164.06	163.07	213.73	11.28	3.97	1.38	0	57.66	13.13	21.47
ENSMUSG00000032218	4	5.8	6.6	8.29	18.96	109.14	64.45	48.02	94.16	18.51	11.8	8.4	7.29	25.72	4.38	36.94
ENSMUSG00000032231	4	74.32	90.3	93.87	61.08	736.71	655.06	684.29	720.58	94.31	61.91	51.65	37.74	301.47	183.42	211.38
ENSMUSG00000032249	4	204.64	190.95	185.26	182.77	250.67	239.51	253.36	273.51	194.71	226.64	151.31	198.96	206.11	201.95	197.03
ENSMUSG00000032254	4	23.09	43.72	41.35	63.34	175.89	119.86	115.55	129.89	45.75	40.4	37.33	38.48	59.31	64.36	61.86
ENSMUSG00000032294	4	694.03	524.49	553.76	481.89	1221.06	1083.56	1121.55	1031.88	615.69	540.87	495.71	562.32	630.42	587.57	714.15
ENSMUSG00000032376	4	42.63	44.7	60.89	55.6	134.54	92.54	103.96	148.78	27.68	43.85	48	53.28	38.87	71.44	75.65
ENSMUSG00000032381	4	72.26	58	60.01	65.04	143.6	118.77	107.04	111.51	76.07	72.24	75.46	58.78	59.19	52.26	78.88
ENSMUSG00000032382	4	101.99	115.2	117.52	99.98	202.33	164.93	176.91	202.16	80.12	125.59	86.82	120.41	132.12	120.22	107.14
ENSMUSG00000032400	4	1.5	5.89	4.83	4.6	29.83	13.28	14.01	24.68	6.7	4.07	2.96	1.37	13.74	3.73	4.45
ENSMUSG00000032507	4	1.59	1.34	0	1.53	5.19	4.14	5.67	9.4	0	2.19	0	0	0.47	0	1.22
ENSMUSG00000032525	4	111.43	155.97	174.96	193.66	240.85	219.48	278.03	313.78	175.06	168.07	169.78	175.6	186.73	208.9	194.36
ENSMUSG00000032555	4	82.73	58.71	65.48	71.9	135.48	119.86	109.38	162.41	75.8	47.39	63.61	29.71	88.43	77.23	74.65
ENSMUSG00000032586	4	1.78	1.7	2.17	1.53	22.66	5.33	13.01	18.79	4.14	1.98	0	1.9	5.17	2.57	3
ENSMUSG00000032612	4	88.25	111.45	119.86	110.63	154.08	150.67	162.15	137.43	101.1	131.12	125.14	112.06	121.67	133.47	107.03
ENSMUSG00000032688	4	32.07	36.85	33.14	38.65	232.26	207.07	262.94	252.03	53.42	30.9	54.52	21.25	73.64	67.57	107.58
ENSMUSG00000032745	4	72.26	73.35	81.49	70.44	117.55	107.45	137.81	156.42	69.63	68.69	67.85	88.38	98.42	71.31	96.68
ENSMUSG00000032783	4	5.52	3.75	0	2.58	21.9	15.89	16.42	30.87	5.73	1.46	1.78	1.8	5.52	0	4.34
ENSMUSG00000032815	4	6.54	5	6.35	2.1	24.74	31.57	27.34	39.75	5.73	3.13	1.78	1.48	3.52	14.29	18.58
ENSMUSG00000032849	4	39.08	58.27	36.44	41.48	60.71	58.03	61.03	73.62	39.4	43.22	36.94	39.54	26.89	23.17	35.94
ENSMUSG00000033031	4	5.89	13.12	10.38	9.68	75.81	67.72	45.44	69.9	4.5	11.38	8.2	13	11.16	0	19.91
ENSMUSG00000033124	4	28.42	28.2	29.36	27.03	40.03	46.38	65.94	62.47	10.75	28.08	24.89	20.62	42.28	23.81	27.93
ENSMUSG00000033147	4	0.75	5.71	4.5	1.61	34.08	36.04	42.77	24.57	0	0	1.48	0	10.1	3.6	10.68
ENSMUSG00000033170	4	1.03	6.07	14	5.73	29.83	40.93	43.35	26.95	0	4.38	0	3.17	5.87	13.39	8.01
ENSMUSG00000033220	4	320.65	275.27	315.17	323.57	607.84	531.38	437.35	491.78	343.24	313.29	250.67	338.2	371.58	267.72	341.66
ENSMUSG00000033316	4	0	0	0	0	38.52	18.4	28.01	25.4	0	1.67	0	0	1.41	0	5.23
ENSMUSG00000033386	4	57.49	62.73	81.73	56.81	150.78	120.95	112.3	154.57	45.75	53.76	58.67	49.37	59.19	66.93	58.41
ENSMUSG00000033478	4	54.13	49.7	60.33	49.38	77.89	81	69.36	73.93	34.73	45.52	63.41	53.6	46.15	45.56	55.29
ENSMUSG00000033543	4	40.95	51.04	46.25	47.12	69.96	77.95	68.03	84.46	37.64	37.06	60.54	55.08	55.31	52.13	48.62
ENSMUSG00000033545	4	45.81	51.13	53.57	34.29	76.95	71.42	112.71	118.32	40.37	32.78	38.12	35.84	54.14	47.62	46.95
ENSMUSG00000033596	4	65.07	66.65	77.55	62.62	78.55	95.15	80.87	88.07	64.35	56.06	44.74	41.97	61.3	46.21	66.09
ENSMUSG00000033671	4	95.45	88.96	113.18	124.18	204.69	178.43	180.49	189.05	94.4	98.65	122.17	107.2	134.35	101.94	124.94
ENSMUSG00000033721	4	55.72	46.58	53.01	59.23	80.25	93.08	85.7	112.54	44.69	40.5	25.38	56.88	59.66	43.63	66.42
ENSMUSG00000033826	4	0.84	9.28	11.34	4.68	112.07	85.79	57.61	120.49	1.85	0	1.19	0	10.45	5.66	19.25
ENSMUSG00000033952	4	10.28	7.85	1.61	8.47	72.7	83.94	54.27	90.14	2.73	1.36	3.56	8.14	13.51	33.08	24.36
ENSMUSG00000033985	4	17.01	6.34	8.53	9.12	28.04	39.52	21.34	45.53	7.32	10.23	9.78	12.37	2	6.95	7.57
ENSMUSG00000033987	4	1.03	3.93	6.44	2.58	17.09	19.92	23.68	9.81	4.05	4.28	4.15	0.95	7.75	5.79	5.12
ENSMUSG00000034135	4	39.92	62.91	68.29	53.5	79.97	94.61	110.13	105.11	48.13	42.91	36.44	43.03	52.85	33.72	52.62
ENSMUSG00000034160	4	315.7	312.57	279.29	269.67	389.27	493.5	503.21	465.04	332.57	291.36	284.35	221.9	375.46	285.48	322.08
ENSMUSG00000034165	4	47.68	56.04	73.85	66.65	351.32	369.61	409.34	387.29	56.41	64.1	72.79	65.12	128.95	102.84	122.6
ENSMUSG00000034192	4	10.38	13.74	16.41	13.15	32.2	22.97	23.26	20.65	11.46	11.59	14.81	13.64	3.41	4.89	13.24
ENSMUSG00000034311	4	2.8	7.58	7.24	4.84	45.89	44.85	33.6	49.77	2.12	1.36	2.47	0	24.9	12.23	9.57
ENSMUSG00000034330	4	209.13	224.86	232.39	231.02	722.08	733.88	729.39	712.32	211.02	218.71	198.52	180.89	263.54	269.14	392.73
ENSMUSG00000034342	4	304.39	411.61	382.26	389.01	676.95	688.59	847.94	726.47	445.75	374.98	409.38	304.47	333.65	414.45	449.92
ENSMUSG00000034349	4	86.66	98.78	79.8	93.28	372.65	319.96	282.12	401.23	104.01	92.6	75.36	74.32	114.51	131.8	132.73
ENSMUSG00000034354	4	129.1	131.88	128.38	127.9	239.06	235.26	229.1	275.99	126.49	107.11	133.14	115.23	133.18	143.64	151.97
ENSMUSG00000034390	4	151.26	146.25	152.19	135.56	242.64	252.46	231.01	230.14	122.35	137.17	119.11	126.97	150.32	199.38	169.22
ENSMUSG00000034480	4	54.03	55.41	56.71	62.46	149.46	167.11	174.32	139.9	66.55	53.76	58.96	51.17	95.36	77.23	61.86
ENSMUSG00000034509	4	2.34	5.71	4.59	4.44	14.16	14.48	12.09	15.07	4.85	2.82	9.28	8.56	2.47	10.81	6.01
ENSMUSG00000034557	4	26.08	31.77	39.5	46.24	184.86	195.42	213.59	151.88	23.98	30.9	36.05	33.72	56.14	59.98	43.72
ENSMUSG00000034570	4	0	0	0	1.05	16.14	13.28	16.67	36.76	0	1.25	2.77	2.64	0	3.35	8.01
ENSMUSG00000034653	4	21.31	21.42	28.4	26.14	52.4	45.51	43.02	57.92	23.62	29.86	34.77	38.38	27.36	29.48	19.69
ENSMUSG00000034659	4	63.57	52.38	60.33	54.63	116.51	95.91	99.21	101.08	64.26	59.3	62.32	55.5	66.71	80.45	63.42
ENSMUSG00000034674	4	17.48	14.19	15.93	17.51	36.07	27.76	33.1	34.49	14.54	20.98	16	24.42	7.75	27.16	12.68
ENSMUSG00000034723	4	25.24	23.65	19.55	20.74	128.78	74.03	98.12	106.24	13.13	8.98	17.48	8.35	40.05	16.35	44.72
ENSMUSG00000034724	4	91.62	122.51	114.87	119.75	171.27	178.65	179.24	146.51	97.4	88	109.14	90.28	118.15	123.31	98.24
ENSMUSG00000034731	4	1.96	3.3	4.1	2.34	8.31	18.4	21.76	19	0	1.77	8	5.29	3.41	5.79	3
ENSMUSG00000034906	4	19.63	14.01	14.08	17.27	78.74	54.11	47.94	61.23	23.45	13.15	15.41	11.21	33.59	41.83	16.58
ENSMUSG00000034998	4	47.3	68.8	47.7	58.82	213.75	173.64	162.73	146	51.12	55.75	60.74	43.24	66.12	99.49	82.33
ENSMUSG00000035105	4	0.65	0.98	1.29	0.97	8.12	5.33	4.5	3.61	0	0	0	0	0	0.39	0
ENSMUSG00000035247	4	131.35	164.98	153.56	179.54	241.79	236.35	263.36	257.09	149.05	178.93	183.31	209.54	195.07	136.44	161.99
ENSMUSG00000035284	4	149.95	168.11	132.57	184.3	336.96	333.14	352.4	376.86	160.78	178.72	231.21	142.19	269.88	161.15	225.18
ENSMUSG00000035293	4	22.62	38.1	21.88	37.2	48.06	46.81	45.6	64.84	18.33	18.27	17.19	21.36	29.24	33.08	25.25
ENSMUSG00000035310	4	29.63	19.36	15.77	17.75	47.11	42.35	30.68	47.29	18.42	10.54	24.69	15.96	19.38	16.86	25.48
ENSMUSG00000035365	4	2.24	5.8	1.85	1.61	13.12	11.76	7.75	19	0.88	3.24	4.15	2.01	3.64	0	4.23
ENSMUSG00000035517	4	79.93	65.49	68.38	71.65	122.83	111.92	133.22	106.45	71.49	71.93	57.98	39.54	46.74	102.84	66.98
ENSMUSG00000035545	4	361.69	395.91	375.5	338.18	476.7	469.33	473.95	536.49	370.12	344.81	431.41	381.43	396.72	426.55	356.35
ENSMUSG00000035683	4	4.39	4.64	0.4	6.78	33.89	30.27	24.01	24.37	5.2	1.15	0.79	6.77	0.35	2.06	4.56
ENSMUSG00000035696	4	73.95	82.89	84.95	72.38	182.22	199.45	183.58	165.41	86.38	71.09	76.74	58.15	94.89	67.19	125.5
ENSMUSG00000035711	4	122.65	96.72	104.81	69.88	172.97	214.03	237.1	231.38	104.54	85.19	126.52	89.54	99	116.1	85.67
ENSMUSG00000035722	4	50.95	62.1	72.64	45.67	610.48	482.72	476.53	447.59	55.71	76.21	62.02	52.01	157.49	138.62	183.57
ENSMUSG00000035725	4	53.66	68.8	52.13	52.29	193.27	194.22	188.08	180.27	64.08	41.34	50.57	37.32	106.05	63.2	94.12
ENSMUSG00000035783	4	0	0	0	0	8.4	6.75	5.84	2.48	0	2.19	0	0	0	0	1.45
ENSMUSG00000035863	4	22.9	16.78	19.15	10.25	50.23	80.45	84.62	59.06	13.13	8.14	12.15	21.99	36.05	31.53	25.25
ENSMUSG00000035901	4	258.49	288.3	285.33	255.15	350.18	350.99	360.73	385.33	273.07	255.66	276.25	211.86	329.77	257.94	244.87
ENSMUSG00000035941	4	41.88	43.01	47.86	37.28	104.71	120.08	154.15	139.7	29.62	44.05	38.12	30.87	30.3	29.73	44.72
ENSMUSG00000035967	4	46.56	48.99	50.11	40.02	227.63	191.06	191	224.36	51.65	58.98	53.93	37.11	114.74	79.54	101.8
ENSMUSG00000036087	4	40.29	52.02	44.73	50.35	103.01	94.5	87.79	86.73	63.02	41.97	61.23	42.5	67.53	65.64	55.07
ENSMUSG00000036199	4	52.73	43.72	48.1	35.1	83.27	75.34	60.11	74.86	49.89	65.98	55.01	62.27	54.73	53.54	54.07
ENSMUSG00000036273	4	4.95	12.14	12.31	4.03	162.3	128.46	161.57	187.4	0	8.35	6.91	3.59	48.62	27.93	59.19
ENSMUSG00000036390	4	1.87	5.09	9.97	7.83	83.18	53.89	67.86	105.83	2.47	9.5	5.53	2.75	41.46	7.21	19.02
ENSMUSG00000036452	4	5.42	10.71	16.89	13.64	222.53	198.36	197.58	206.19	3.53	7.83	6.02	2.22	29.13	40.16	69.65
ENSMUSG00000036533	4	0.93	0.54	6.6	2.34	81.48	76.97	59.86	54.1	1.67	0	0	0	6.69	9.4	3.78
ENSMUSG00000036550	4	199.5	186.04	185.1	192.45	279.84	276.74	358.32	240.68	162.01	200.23	227.16	188.5	211.28	169.39	215.06
ENSMUSG00000036698	4	81.61	120.46	88.32	109.82	178.25	304.94	236.68	262.05	110.53	116.19	113.68	86.37	114.04	111.98	144.97
ENSMUSG00000036752	4	11.41	27.57	25.26	19.69	97.25	97.65	87.12	70.42	26.36	14.09	25.19	29.28	27.72	24.07	34.71
ENSMUSG00000036768	4	14.77	12.14	12.71	10.73	130.39	87.09	68.45	100.77	15.95	8.04	6.91	11.95	17.5	18.15	37.05
ENSMUSG00000036777	4	7.95	13.47	18.74	9.2	103.01	86.77	66.44	124.11	12.6	15.45	8.79	1.16	20.08	20.85	23.14
ENSMUSG00000036817	4	23.84	45.69	43.36	42.85	99.23	91.67	94.87	129.68	33.23	44.26	38.62	41.12	64.59	38.36	60.75
ENSMUSG00000036875	4	12.81	14.19	18.26	11.3	364.91	274.78	301.71	290.75	8.55	11.38	8.2	5.81	88.32	63.71	121.71
ENSMUSG00000036918	4	99.09	87.18	125.33	91.5	423.54	404.66	360.57	350.12	108.95	93.43	77.23	82.99	133.3	170.03	208.6
ENSMUSG00000037172	4	3.18	14.63	6.03	6.37	45.13	34.84	31.93	43.06	1.85	3.13	2.07	3.59	23.96	4.76	10.24
ENSMUSG00000037224	4	0	1.34	1.13	0	48.72	29.29	36.77	37.38	4.67	0.63	0.59	0	3.88	10.68	23.59
ENSMUSG00000037313	4	18.6	19.01	19.63	12.99	72.98	63.36	58.36	106.35	33.58	15.24	13.43	12.47	27.6	23.17	27.03
ENSMUSG00000037318	4	22.16	16.15	23.73	17.03	69.39	74.03	86.04	137.12	43.63	27.87	22.62	23.89	50.15	22.91	48.84
ENSMUSG00000037400	4	67.68	67.19	71.83	76.01	219.42	204.78	201.75	227.98	62.94	48.75	66.96	44.19	87.73	102.97	109.81
ENSMUSG00000037458	4	61.98	67.81	69.26	92.88	234.71	161.34	202	209.6	80.21	74.64	78.12	48.63	107.46	101.43	110.36
ENSMUSG00000037465	4	78.43	92.8	64.11	86.34	126.23	136.08	131.39	166.75	98.9	67.44	70.32	72.52	106.99	105.03	80.88
ENSMUSG00000037544	4	8.51	12.05	10.46	12.67	65.15	43.11	41.35	72.89	5.91	11.9	4.94	10.47	12.21	14.16	27.15
ENSMUSG00000037573	4	34.59	25.07	34.03	39.78	65.05	52.15	55.86	77.23	36.58	34.97	37.53	48.63	19.73	38.1	24.25
ENSMUSG00000037580	4	15.24	23.29	20.11	15.9	73.08	67.93	53.36	71.76	19.04	24.01	27.56	14.69	49.91	25.61	20.92
ENSMUSG00000037628	4	1.12	2.23	0	2.02	9.91	12.63	14.84	6.4	0	1.46	0	2.64	0	2.06	5.23
ENSMUSG00000037638	4	0	4.73	5.71	2.82	23.32	20.25	17.84	32.52	9.96	2.09	0.99	3.49	11.16	6.69	5.45
ENSMUSG00000037646	4	91.99	90.12	102.48	111.52	209.22	159.82	190.08	158.18	115.12	103.25	119.21	94.2	116.15	87.4	98.24
ENSMUSG00000037679	4	73.85	57.91	69.18	76.01	164.47	187.03	168.9	162.41	65.58	63.68	81.78	92.82	81.03	92.03	95.12
ENSMUSG00000037725	4	2.62	3.75	2.98	4.36	38.52	47.9	27.59	47.08	5.38	3.97	2.77	0	0	25.61	11.9
ENSMUSG00000037860	4	78.34	88.25	87.44	86.34	124.63	116.92	140.06	113.27	96.96	85.92	83.95	79.4	74.81	108.63	101.24
ENSMUSG00000037992	4	71.52	74.42	69.58	66.09	215.08	194.76	261.69	190.7	66.37	88.42	76.64	74.21	79.27	100.14	50.73
ENSMUSG00000037993	4	82.45	84.77	82.05	66.81	205.07	249.74	200.67	214.14	87.97	88.42	87.31	59.73	129.42	109.66	125.38
ENSMUSG00000038014	4	345.99	321.58	296.02	390.55	451.68	415.11	482.87	477.63	340.5	328.21	324.25	342.21	366.53	409.18	333.54
ENSMUSG00000038145	4	56.18	64.69	86.31	73.35	107.92	141.31	154.81	123.8	51.3	44.37	60.54	62.9	61.07	64.36	54.96
ENSMUSG00000038212	4	89.09	89.32	111.65	121.36	335.55	354.15	254.61	265.66	83.03	75.27	98.57	100.54	81.74	136.31	124.05
ENSMUSG00000038252	4	27.58	22.22	30.89	18.88	207.05	155.35	122.55	194.63	24.15	26.41	18.86	6.13	79.04	54.19	31.6
ENSMUSG00000038301	4	68.71	71.2	74.89	84.48	156.82	138.59	145.64	206.6	59.23	66.39	50.27	79.61	101.94	52.39	113.93
ENSMUSG00000038379	4	0.65	5.98	9.01	4.28	42.96	20.68	17.59	33.76	7.05	6.37	2.67	4.86	5.64	11.84	7.12
ENSMUSG00000038384	4	68.9	79.41	79.07	97.56	115.56	131.08	106.29	120.6	79.95	65.14	90.77	73.05	82.09	95.5	100.35
ENSMUSG00000038398	4	28.61	26.95	26.47	27.35	54.85	46.27	49.27	58.65	42.66	36.43	33.19	45.46	18.56	36.81	35.49
ENSMUSG00000038462	4	69.27	51.31	54.54	59.55	106.4	113.88	109.63	91.69	56.15	42.8	38.22	71.47	75.04	24.46	76.88
ENSMUSG00000038481	4	36.18	62.64	70.55	73.99	153.52	138.92	122.38	151.05	68.22	63.26	66.47	54.97	73.05	42.09	70.87
ENSMUSG00000038527	4	9.82	14.46	9.33	13.07	58.06	43.66	45.02	50.08	6.61	4.49	6.22	12.69	7.99	4.38	12.68
ENSMUSG00000038582	4	24.59	41.13	37.81	31.31	65.43	65.87	67.19	75.79	33.5	25.16	32.3	17.02	46.98	42.73	34.16
ENSMUSG00000038633	4	82.36	100.12	114.15	94.73	268.23	277.72	231.85	324.31	73.34	105.12	71.51	89.97	110.04	126.65	95.23
ENSMUSG00000038717	4	33.09	28.2	22.85	36.88	42.77	60.64	67.03	63.6	40.9	30.8	42.17	38.8	34.53	30.38	45.06
ENSMUSG00000038733	4	300.27	367	313.72	336.16	588.01	565.79	721.47	656.15	347.64	256.81	315.06	298.13	416.09	392.96	397.74
ENSMUSG00000038766	4	105.73	103.15	111.33	127.25	222.25	180.39	210.34	235.41	110.62	115.36	154.96	105.51	142.1	160.89	126.39
ENSMUSG00000038807	4	61.42	68.35	54.7	62.78	272.67	291.22	315.05	313.36	74.04	67.02	61.53	72.73	109.81	115.07	133.62
ENSMUSG00000038827	4	11.22	15.08	9.01	12.67	19.54	15.68	14.84	19.31	13.13	11.17	6.12	9.94	8.81	8.24	8.12
ENSMUSG00000038943	4	13.27	11.87	11.18	11.94	129.16	96.02	80.45	101.6	9.7	4.8	7.01	2.75	19.38	1.8	17.69
ENSMUSG00000038970	4	21.78	15.97	37.41	16.22	63.54	66.08	91.2	91.89	10.05	12.53	30.81	13	19.26	33.21	43.17
ENSMUSG00000038991	4	140.79	161.24	124.12	155.65	230.37	195.42	163.4	179.76	144.91	139.89	124.64	164.08	123.9	119.06	94.57
ENSMUSG00000039108	4	35.62	33.82	31.13	30.26	36.35	50.84	48.19	44.5	33.58	22.76	29.33	27.38	28.89	19.18	26.37
ENSMUSG00000039109	4	30.2	51.84	79.72	32.12	1144.21	1099.67	1006.92	1131.62	14.1	8.25	9.19	6.45	650.51	250.6	123.83
ENSMUSG00000039153	4	1.22	12.49	10.3	2.9	64.86	48.01	71.86	49.25	3.09	3.65	1.48	0.11	18.44	16.22	27.15
ENSMUSG00000039187	4	2.99	1.96	2.98	2.1	15.2	8.06	7.67	14.25	1.67	2.4	1.09	0.85	3.64	0	1
ENSMUSG00000039231	4	22.72	15.79	23.97	14.04	45.98	34.29	28.01	33.45	17.81	11.27	17.78	19.77	13.62	5.28	18.13
ENSMUSG00000039232	4	9.26	8.39	8.93	8.15	30.12	54.76	63.03	50.7	11.72	6.37	2.47	12.69	5.75	11.33	20.36
ENSMUSG00000039236	4	3.93	6.87	4.67	1.78	23.79	12.41	10.25	16.62	1.94	3.24	7.31	3.59	4.82	3.99	4.12
ENSMUSG00000039270	4	29.17	31.85	27.11	32.12	113.2	142.51	143.39	130.51	17.98	17.02	32	25.9	19.03	33.98	32.6
ENSMUSG00000039377	4	76.28	71.65	80.68	68.99	185.81	231.45	201.83	220.23	90.17	86.54	76.05	53.49	106.99	81.73	116.37
[truncated: 1,202 more rows]
