# Supplementary material for: Transcriptional analysis of murine biliary atresia identifies macrophage heterogeneity and subset-specific macrophage functions
Source: Front Immunol. 2025 Jan 30;16:1506195. doi: 10.3389/fimmu.2025.1506195 (PMC11821939; doi:10.3389/fimmu.2025.1506195)
Supplement: Supplementary file 3 [file Table3.xlsx]

## Sheet: Saline Cluster 1
	Gene ontology enrichment analysis of variable genes by saline cluster.
GO Term	Description	P-value	FDR q-value	Enrichment	N	B	n	b	Genes
GO:0001525	angiogenesis	1.18e-08	0.000127	4.32	3005	94	148	20	[Amotl1 - angiomotin-like 1, Egfl7 - egf-like domain 7, Epas1 - endothelial pas domain protein 1, Rasip1 - ras interacting protein 1, Hspg2 - perlecan (heparan sulfate proteoglycan 2), Kdr - kinase insert domain protein receptor, Clec14a - c-type lectin domain family 14, member a, Mmrn2 - multimerin 2, Calcrl - calcitonin receptor-like, Ptprb - protein tyrosine phosphatase, receptor type, b, Tek …
GO:0048646	anatomical structure formation involved in morphogenesis	1.8e-08	9.72e-05	3.08	3005	191	148	29	[Amotl1 - angiomotin-like 1, Egfl7 - egf-like domain 7, Nfib - nuclear factor i/b, Adamts1 - a disintegrin-like and metallopeptidase (reprolysin type) with thrombospondin type 1 motif, 1, Clec14a - c-type lectin domain family 14, member a, Mmrn2 - multimerin 2, Tjp1 - tight junction protein 1, Bmpr1a - bone morphogenetic protein receptor, type 1a, Gata4 - gata binding protein 4, Calcrl - calciton…
GO:0035239	tube morphogenesis	6e-08	0.000215	4.6	3005	75	148	17	[Notch4 - notch 4, Rasip1 - ras interacting protein 1, Nr2f2 - nuclear receptor subfamily 2, group f, member 2, Kdr - kinase insert domain protein receptor, Nedd4 - neural precursor cell expressed, developmentally down-regulated 4, Lgr4 - leucine-rich repeat-containing g protein-coupled receptor 4, Bmpr1a - bone morphogenetic protein receptor, type 1a, Gata4 - gata binding protein 4, Dchs1 - dach…
GO:0030947	regulation of vascular endothelial growth factor receptor signaling pathway	8.18e-07	0.0022	10.93	3005	13	148	7	[Grb10 - growth factor receptor bound protein 10, Kdr - kinase insert domain protein receptor, Tek - endothelial-specific receptor tyrosine kinase, Vegfb - vascular endothelial growth factor b, Nedd4 - neural precursor cell expressed, developmentally down-regulated 4, Mmrn2 - multimerin 2, Cd59a - cd59a antigen]
GO:0009653	anatomical structure morphogenesis	1.75e-06	0.00377	2.21	3005	330	148	36	[Nfib - nuclear factor i/b, Notch4 - notch 4, Nr2f2 - nuclear receptor subfamily 2, group f, member 2, Aqp1 - aquaporin 1, Clec14a - c-type lectin domain family 14, member a, Lgr4 - leucine-rich repeat-containing g protein-coupled receptor 4, Fyn - fyn proto-oncogene, Bmpr1a - bone morphogenetic protein receptor, type 1a, Gata4 - gata binding protein 4, Fermt2 - fermitin family homolog 2 (drosoph…
GO:0045765	regulation of angiogenesis	3.65e-06	0.00655	3.35	3005	109	148	18	[Sparc - secreted acidic cysteine rich glycoprotein, Notch4 - notch 4, Kdr - kinase insert domain protein receptor, Aqp1 - aquaporin 1, Ets1 - e26 avian leukemia oncogene 1, 5' domain, Adamts1 - a disintegrin-like and metallopeptidase (reprolysin type) with thrombospondin type 1 motif, 1, Mmrn2 - multimerin 2, Tjp1 - tight junction protein 1, Cd59a - cd59a antigen, Sema6a - sema domain, transmemb…
GO:0048514	blood vessel morphogenesis	3.94e-06	0.00606	5.8	3005	35	148	10	[Notch4 - notch 4, Nr2f2 - nuclear receptor subfamily 2, group f, member 2, Ephb4 - eph receptor b4, Flt4 - fms-like tyrosine kinase 4, Gja1 - gap junction protein, alpha 1, Nedd4 - neural precursor cell expressed, developmentally down-regulated 4, Col4a1 - collagen, type iv, alpha 1, Eng - endoglin, Gpr116 - g protein-coupled receptor 116, Bmpr1a - bone morphogenetic protein receptor, type 1a]
GO:1901342	regulation of vasculature development	5.38e-06	0.00725	3.14	3005	123	148	19	[Sparc - secreted acidic cysteine rich glycoprotein, Notch4 - notch 4, Kdr - kinase insert domain protein receptor, Aqp1 - aquaporin 1, Ets1 - e26 avian leukemia oncogene 1, 5' domain, Adamts1 - a disintegrin-like and metallopeptidase (reprolysin type) with thrombospondin type 1 motif, 1, Mmrn2 - multimerin 2, Tjp1 - tight junction protein 1, Cd59a - cd59a antigen, Sema6a - sema domain, transmemb…
GO:0016525	negative regulation of angiogenesis	8.92e-06	0.0107	5.34	3005	38	148	10	[Sema6a - sema domain, transmembrane domain (tm), and cytoplasmic domain, (semaphorin) 6a, Sparc - secreted acidic cysteine rich glycoprotein, Tek - endothelial-specific receptor tyrosine kinase, Tcf4 - transcription factor 4, Adamts1 - a disintegrin-like and metallopeptidase (reprolysin type) with thrombospondin type 1 motif, 1, Cldn5 - claudin 5, Col4a2 - collagen, type iv, alpha 2, Mmrn2 - mul…
GO:0032502	developmental process	1.71e-05	0.0184	1.49	3005	1009	148	74	[Egfl7 - egf-like domain 7, Amotl1 - angiomotin-like 1, Nfib - nuclear factor i/b, Nr2f2 - nuclear receptor subfamily 2, group f, member 2, Aqp1 - aquaporin 1, Clec14a - c-type lectin domain family 14, member a, Mmrn2 - multimerin 2, Lgr4 - leucine-rich repeat-containing g protein-coupled receptor 4, Lama4 - laminin, alpha 4, Fyn - fyn proto-oncogene, Erg - avian erythroblastosis virus e-26 (v-et…
GO:2000181	negative regulation of blood vessel morphogenesis	1.86e-05	0.0182	4.95	3005	41	148	10	[Sema6a - sema domain, transmembrane domain (tm), and cytoplasmic domain, (semaphorin) 6a, Sparc - secreted acidic cysteine rich glycoprotein, Tek - endothelial-specific receptor tyrosine kinase, Tcf4 - transcription factor 4, Adamts1 - a disintegrin-like and metallopeptidase (reprolysin type) with thrombospondin type 1 motif, 1, Cldn5 - claudin 5, Col4a2 - collagen, type iv, alpha 2, Mmrn2 - mul…
GO:0022603	regulation of anatomical structure morphogenesis	2e-05	0.0179	2.05	3005	336	148	34	[Nfib - nuclear factor i/b, Notch4 - notch 4, Aqp1 - aquaporin 1, Tmem135 - transmembrane protein 135, Adamts1 - a disintegrin-like and metallopeptidase (reprolysin type) with thrombospondin type 1 motif, 1, Phldb2 - pleckstrin homology-like domain, family b, member 2, Mmrn2 - multimerin 2, Tjp1 - tight junction protein 1, Lgr4 - leucine-rich repeat-containing g protein-coupled receptor 4, Fyn - …
GO:0007167	enzyme linked receptor protein signaling pathway	2.41e-05	0.02	2.84	3005	136	148	19	[Kdr - kinase insert domain protein receptor, Clec14a - c-type lectin domain family 14, member a, Apc - adenomatosis polyposis coli, Fyn - fyn proto-oncogene, Bmpr1a - bone morphogenetic protein receptor, type 1a, Grb10 - growth factor receptor bound protein 10, Ltbp4 - latent transforming growth factor beta binding protein 4, Fermt2 - fermitin family homolog 2 (drosophila), Rac1 - ras-related c3…
GO:0001936	regulation of endothelial cell proliferation	2.92e-05	0.0225	4.72	3005	43	148	10	[Egfl7 - egf-like domain 7, Sparc - secreted acidic cysteine rich glycoprotein, Nr2f2 - nuclear receptor subfamily 2, group f, member 2, Kdr - kinase insert domain protein receptor, Tek - endothelial-specific receptor tyrosine kinase, Flt4 - fms-like tyrosine kinase 4, Vegfb - vascular endothelial growth factor b, Gja1 - gap junction protein, alpha 1, Eng - endoglin, Tie1 - tyrosine kinase with i…
GO:1902600	proton transmembrane transport	4.47e-05	0.0321	8.12	3005	15	148	6	[ND4 - nadh dehydrogenase subunit 4, Atp6v1a - atpase, h+ transporting, lysosomal v1 subunit a, Atp6v1b2 - atpase, h+ transporting, lysosomal v1 subunit b2, Atp6v0e2 - atpase, h+ transporting, lysosomal v0 subunit e2, COX1 - cytochrome c oxidase subunit i, CYTB - cytochrome b]
GO:0048856	anatomical structure development	5.93e-05	0.0399	1.61	3005	679	148	54	[Egfl7 - egf-like domain 7, Nfib - nuclear factor i/b, Nr2f2 - nuclear receptor subfamily 2, group f, member 2, Aqp1 - aquaporin 1, Lama4 - laminin, alpha 4, Lgr4 - leucine-rich repeat-containing g protein-coupled receptor 4, Fyn - fyn proto-oncogene, Erg - avian erythroblastosis virus e-26 (v-ets) oncogene related, Calcrl - calcitonin receptor-like, Rac1 - ras-related c3 botulinum substrate 1, R…
GO:1901343	negative regulation of vasculature development	6.66e-05	0.0422	4.32	3005	47	148	10	[Sema6a - sema domain, transmembrane domain (tm), and cytoplasmic domain, (semaphorin) 6a, Sparc - secreted acidic cysteine rich glycoprotein, Tek - endothelial-specific receptor tyrosine kinase, Tcf4 - transcription factor 4, Adamts1 - a disintegrin-like and metallopeptidase (reprolysin type) with thrombospondin type 1 motif, 1, Cldn5 - claudin 5, Col4a2 - collagen, type iv, alpha 2, Mmrn2 - mul…
GO:0003007	heart morphogenesis	6.86e-05	0.041	7.61	3005	16	148	6	[Gaa - glucosidase, alpha, acid, Gata4 - gata binding protein 4, Dchs1 - dachsous 1 (drosophila), Dlc1 - deleted in liver cancer 1, Ephb4 - eph receptor b4, Bmpr1a - bone morphogenetic protein receptor, type 1a]
GO:0002042	cell migration involved in sprouting angiogenesis	7.85e-05	0.0445	13.54	3005	6	148	4	[Kdr - kinase insert domain protein receptor, Ephb4 - eph receptor b4, Clec14a - c-type lectin domain family 14, member a, Mmrn2 - multimerin 2]
GO:0030949	positive regulation of vascular endothelial growth factor receptor signaling pathway	7.85e-05	0.0423	13.54	3005	6	148	4	[Grb10 - growth factor receptor bound protein 10, Kdr - kinase insert domain protein receptor, Tek - endothelial-specific receptor tyrosine kinase, Vegfb - vascular endothelial growth factor b]
GO:0001763	morphogenesis of a branching structure	7.96e-05	0.0408	4.69	3005	39	148	9	[Dchs1 - dachsous 1 (drosophila), Col13a1 - collagen, type xiii, alpha 1, Notch4 - notch 4, Rasip1 - ras interacting protein 1, Kdr - kinase insert domain protein receptor, Tek - endothelial-specific receptor tyrosine kinase, Col4a1 - collagen, type iv, alpha 1, Eng - endoglin, Tie1 - tyrosine kinase with immunoglobulin-like and egf-like domains 1]
GO:0030198	extracellular matrix organization	0.000116	0.0569	4.06	3005	50	148	10	[Ltbp4 - latent transforming growth factor beta binding protein 4, Col13a1 - collagen, type xiii, alpha 1, Slc39a8 - solute carrier family 39 (metal ion transporter), member 8, Hspg2 - perlecan (heparan sulfate proteoglycan 2), Nid1 - nidogen 1, Adamts1 - a disintegrin-like and metallopeptidase (reprolysin type) with thrombospondin type 1 motif, 1, Col4a1 - collagen, type iv, alpha 1, Eng - endog…
GO:0015990	electron transport coupled proton transport	0.000117	0.0549	20.3	3005	3	148	3	[ND4 - nadh dehydrogenase subunit 4, COX1 - cytochrome c oxidase subunit i, CYTB - cytochrome b]
GO:0015988	energy coupled proton transmembrane transport, against electrochemical gradient	0.000117	0.0526	20.3	3005	3	148	3	[ND4 - nadh dehydrogenase subunit 4, COX1 - cytochrome c oxidase subunit i, CYTB - cytochrome b]
GO:1901888	regulation of cell junction assembly	0.000121	0.0521	4.46	3005	41	148	9	[Fermt2 - fermitin family homolog 2 (drosophila), Rac1 - ras-related c3 botulinum substrate 1, Dlc1 - deleted in liver cancer 1, Kdr - kinase insert domain protein receptor, Tek - endothelial-specific receptor tyrosine kinase, Gja1 - gap junction protein, alpha 1, Phldb2 - pleckstrin homology-like domain, family b, member 2, Cldn5 - claudin 5, Tjp1 - tight junction protein 1]
GO:0048729	tissue morphogenesis	0.000139	0.0574	3.22	3005	82	148	13	[Notch4 - notch 4, Rasip1 - ras interacting protein 1, Kdr - kinase insert domain protein receptor, Lgr4 - leucine-rich repeat-containing g protein-coupled receptor 4, Bmpr1a - bone morphogenetic protein receptor, type 1a, Gata4 - gata binding protein 4, Dchs1 - dachsous 1 (drosophila), Tek - endothelial-specific receptor tyrosine kinase, Gja1 - gap junction protein, alpha 1, Col4a1 - collagen, t…
GO:0048754	branching morphogenesis of an epithelial tube	0.000139	0.0555	4.92	3005	33	148	8	[Dchs1 - dachsous 1 (drosophila), Notch4 - notch 4, Rasip1 - ras interacting protein 1, Kdr - kinase insert domain protein receptor, Tek - endothelial-specific receptor tyrosine kinase, Col4a1 - collagen, type iv, alpha 1, Eng - endoglin, Tie1 - tyrosine kinase with immunoglobulin-like and egf-like domains 1]
GO:0002009	morphogenesis of an epithelium	0.000155	0.0595	3.38	3005	72	148	12	[Gata4 - gata binding protein 4, Dchs1 - dachsous 1 (drosophila), Notch4 - notch 4, Rasip1 - ras interacting protein 1, Kdr - kinase insert domain protein receptor, Tek - endothelial-specific receptor tyrosine kinase, Gja1 - gap junction protein, alpha 1, Col4a1 - collagen, type iv, alpha 1, Eng - endoglin, Car2 - carbonic anhydrase 2, Lgr4 - leucine-rich repeat-containing g protein-coupled recep…
GO:0060249	anatomical structure homeostasis	0.000165	0.0612	3.6	3005	62	148	11	[Gaa - glucosidase, alpha, acid, Rac1 - ras-related c3 botulinum substrate 1, Epas1 - endothelial pas domain protein 1, Tnks2 - tankyrase, trf1-interacting ankyrin-related adp-ribose polymerase 2, Slc39a8 - solute carrier family 39 (metal ion transporter), member 8, Kdr - kinase insert domain protein receptor, Wwtr1 - ww domain containing transcription regulator 1, Gpr116 - g protein-coupled rece…
GO:0001570	vasculogenesis	0.000236	0.0846	5.26	3005	27	148	7	[Gata4 - gata binding protein 4, Egfl7 - egf-like domain 7, Rasip1 - ras interacting protein 1, Kdr - kinase insert domain protein receptor, Tek - endothelial-specific receptor tyrosine kinase, Eng - endoglin, Tie1 - tyrosine kinase with immunoglobulin-like and egf-like domains 1]
GO:0030334	regulation of cell migration	0.000255	0.0886	1.94	3005	303	148	29	[Amotl1 - angiomotin-like 1, Egfl7 - egf-like domain 7, Nr2f2 - nuclear receptor subfamily 2, group f, member 2, Aqp1 - aquaporin 1, Adamts1 - a disintegrin-like and metallopeptidase (reprolysin type) with thrombospondin type 1 motif, 1, Phldb2 - pleckstrin homology-like domain, family b, member 2, Mmrn2 - multimerin 2, Tjp1 - tight junction protein 1, Lama4 - laminin, alpha 4, F2r - coagulation …
GO:0001101	response to acid chemical	0.000294	0.0988	3.38	3005	66	148	11	[Gata4 - gata binding protein 4, Neurl1a - neuralized homolog 1a (drosophila), Kdr - kinase insert domain protein receptor, Tek - endothelial-specific receptor tyrosine kinase, Aqp1 - aquaporin 1, Acer2 - alkaline ceramidase 2, Col4a1 - collagen, type iv, alpha 1, Cyp26b1 - cytochrome p450, family 26, subfamily b, polypeptide 1, Scd2 - stearoyl-coenzyme a desaturase 2, Tie1 - tyrosine kinase with…
GO:0007275	multicellular organism development	0.000321	0.105	2.13	3005	219	148	23	[Egfl7 - egf-like domain 7, Epas1 - endothelial pas domain protein 1, Notch4 - notch 4, Nr2f2 - nuclear receptor subfamily 2, group f, member 2, Kdr - kinase insert domain protein receptor, Exoc3l2 - exocyst complex component 3-like 2, Lgr4 - leucine-rich repeat-containing g protein-coupled receptor 4, Fyn - fyn proto-oncogene, Bmpr1a - bone morphogenetic protein receptor, type 1a, Sema6a - sema …
GO:0001569	branching involved in blood vessel morphogenesis	0.000378	0.12	7.25	3005	14	148	5	[Notch4 - notch 4, Kdr - kinase insert domain protein receptor, Tek - endothelial-specific receptor tyrosine kinase, Col4a1 - collagen, type iv, alpha 1, Eng - endoglin]
GO:0032526	response to retinoic acid	0.000378	0.116	5.8	3005	21	148	6	[Gata4 - gata binding protein 4, Tek - endothelial-specific receptor tyrosine kinase, Aqp1 - aquaporin 1, Acer2 - alkaline ceramidase 2, Cyp26b1 - cytochrome p450, family 26, subfamily b, polypeptide 1, Tie1 - tyrosine kinase with immunoglobulin-like and egf-like domains 1]
GO:0061138	morphogenesis of a branching epithelium	0.000397	0.119	4.27	3005	38	148	8	[Dchs1 - dachsous 1 (drosophila), Notch4 - notch 4, Rasip1 - ras interacting protein 1, Kdr - kinase insert domain protein receptor, Tek - endothelial-specific receptor tyrosine kinase, Col4a1 - collagen, type iv, alpha 1, Eng - endoglin, Tie1 - tyrosine kinase with immunoglobulin-like and egf-like domains 1]
GO:2000145	regulation of cell motility	0.000401	0.117	1.89	3005	311	148	29	[Amotl1 - angiomotin-like 1, Egfl7 - egf-like domain 7, Nr2f2 - nuclear receptor subfamily 2, group f, member 2, Aqp1 - aquaporin 1, Adamts1 - a disintegrin-like and metallopeptidase (reprolysin type) with thrombospondin type 1 motif, 1, Phldb2 - pleckstrin homology-like domain, family b, member 2, Mmrn2 - multimerin 2, Tjp1 - tight junction protein 1, Lama4 - laminin, alpha 4, F2r - coagulation …
GO:0048170	positive regulation of long-term neuronal synaptic plasticity	0.000452	0.128	15.23	3005	4	148	3	[Neurl1a - neuralized homolog 1a (drosophila), Kdr - kinase insert domain protein receptor, Shank3 - sh3/ankyrin domain gene 3]
GO:0001945	lymph vessel development	0.000452	0.125	15.23	3005	4	148	3	[Nr2f2 - nuclear receptor subfamily 2, group f, member 2, Kdr - kinase insert domain protein receptor, Flt4 - fms-like tyrosine kinase 4]
GO:0003094	glomerular filtration	0.000452	0.122	15.23	3005	4	148	3	[Igj - immunoglobulin joining chain, Aqp1 - aquaporin 1, Gpr116 - g protein-coupled receptor 116]
GO:0097205	renal filtration	0.000452	0.119	15.23	3005	4	148	3	[Igj - immunoglobulin joining chain, Aqp1 - aquaporin 1, Gpr116 - g protein-coupled receptor 116]
GO:0007169	transmembrane receptor protein tyrosine kinase signaling pathway	0.000559	0.143	2.81	3005	94	148	13	[Kdr - kinase insert domain protein receptor, Clec14a - c-type lectin domain family 14, member a, Apc - adenomatosis polyposis coli, Fyn - fyn proto-oncogene, Grb10 - growth factor receptor bound protein 10, Rac1 - ras-related c3 botulinum substrate 1, Tek - endothelial-specific receptor tyrosine kinase, Ephb4 - eph receptor b4, Flt4 - fms-like tyrosine kinase 4, Vegfb - vascular endothelial grow…
GO:0051270	regulation of cellular component movement	0.000572	0.143	1.83	3005	333	148	30	[Amotl1 - angiomotin-like 1, Egfl7 - egf-like domain 7, Nr2f2 - nuclear receptor subfamily 2, group f, member 2, Aqp1 - aquaporin 1, Adamts1 - a disintegrin-like and metallopeptidase (reprolysin type) with thrombospondin type 1 motif, 1, Phldb2 - pleckstrin homology-like domain, family b, member 2, Mmrn2 - multimerin 2, Tjp1 - tight junction protein 1, Lama4 - laminin, alpha 4, F2r - coagulation …
GO:0030336	negative regulation of cell migration	0.000609	0.149	2.94	3005	83	148	12	[Egfl7 - egf-like domain 7, Rac1 - ras-related c3 botulinum substrate 1, Dlc1 - deleted in liver cancer 1, Nr2f2 - nuclear receptor subfamily 2, group f, member 2, Gja1 - gap junction protein, alpha 1, Robo4 - roundabout homolog 4 (drosophila), Phldb2 - pleckstrin homology-like domain, family b, member 2, Cldn5 - claudin 5, Eng - endoglin, Mmrn2 - multimerin 2, Tie1 - tyrosine kinase with immunog…
GO:0051271	negative regulation of cellular component movement	0.000688	0.165	2.75	3005	96	148	13	[Egfl7 - egf-like domain 7, Nr2f2 - nuclear receptor subfamily 2, group f, member 2, Phldb2 - pleckstrin homology-like domain, family b, member 2, Mmrn2 - multimerin 2, Bmpr1a - bone morphogenetic protein receptor, type 1a, Sema6a - sema domain, transmembrane domain (tm), and cytoplasmic domain, (semaphorin) 6a, Rac1 - ras-related c3 botulinum substrate 1, Dlc1 - deleted in liver cancer 1, Gja1 -…
GO:0006091	generation of precursor metabolites and energy	0.000797	0.187	3.51	3005	52	148	9	[Gaa - glucosidase, alpha, acid, ND2 - nadh dehydrogenase subunit 2, ND4 - nadh dehydrogenase subunit 4, Pcdh12 - protocadherin 12, COX1 - cytochrome c oxidase subunit i, Hmgcs2 - 3-hydroxy-3-methylglutaryl-coenzyme a synthase 2, CYTB - cytochrome b, Gpr116 - g protein-coupled receptor 116, ND1 - nadh dehydrogenase subunit 1]
GO:0040012	regulation of locomotion	0.000801	0.184	1.82	3005	324	148	29	[Amotl1 - angiomotin-like 1, Egfl7 - egf-like domain 7, Nr2f2 - nuclear receptor subfamily 2, group f, member 2, Aqp1 - aquaporin 1, Adamts1 - a disintegrin-like and metallopeptidase (reprolysin type) with thrombospondin type 1 motif, 1, Phldb2 - pleckstrin homology-like domain, family b, member 2, Mmrn2 - multimerin 2, Tjp1 - tight junction protein 1, Lama4 - laminin, alpha 4, F2r - coagulation …
GO:0015980	energy derivation by oxidation of organic compounds	0.00083	0.186	5.08	3005	24	148	6	[Gaa - glucosidase, alpha, acid, ND4 - nadh dehydrogenase subunit 4, Pcdh12 - protocadherin 12, COX1 - cytochrome c oxidase subunit i, Gpr116 - g protein-coupled receptor 116, ND1 - nadh dehydrogenase subunit 1]
GO:0043062	extracellular structure organization	0.000832	0.183	3.22	3005	63	148	10	[Ltbp4 - latent transforming growth factor beta binding protein 4, Col13a1 - collagen, type xiii, alpha 1, Slc39a8 - solute carrier family 39 (metal ion transporter), member 8, Hspg2 - perlecan (heparan sulfate proteoglycan 2), Nid1 - nidogen 1, Adamts1 - a disintegrin-like and metallopeptidase (reprolysin type) with thrombospondin type 1 motif, 1, Col4a1 - collagen, type iv, alpha 1, Eng - endog…
GO:2000146	negative regulation of cell motility	0.000845	0.182	2.83	3005	86	148	12	[Egfl7 - egf-like domain 7, Rac1 - ras-related c3 botulinum substrate 1, Dlc1 - deleted in liver cancer 1, Nr2f2 - nuclear receptor subfamily 2, group f, member 2, Gja1 - gap junction protein, alpha 1, Robo4 - roundabout homolog 4 (drosophila), Phldb2 - pleckstrin homology-like domain, family b, member 2, Cldn5 - claudin 5, Eng - endoglin, Mmrn2 - multimerin 2, Tie1 - tyrosine kinase with immunog…
GO:1904018	positive regulation of vasculature development	0.000912	0.193	2.98	3005	75	148	11	[Gata4 - gata binding protein 4, Notch4 - notch 4, Kdr - kinase insert domain protein receptor, Tek - endothelial-specific receptor tyrosine kinase, Ephb4 - eph receptor b4, Aqp1 - aquaporin 1, Vegfb - vascular endothelial growth factor b, Ets1 - e26 avian leukemia oncogene 1, 5' domain, Eng - endoglin, Tjp1 - tight junction protein 1, Tie1 - tyrosine kinase with immunoglobulin-like and egf-like …
GO:0022904	respiratory electron transport chain	0.000941	0.195	8.12	3005	10	148	4	[ND2 - nadh dehydrogenase subunit 2, ND4 - nadh dehydrogenase subunit 4, COX1 - cytochrome c oxidase subunit i, CYTB - cytochrome b]
GO:0022900	electron transport chain	0.000941	0.191	8.12	3005	10	148	4	[ND2 - nadh dehydrogenase subunit 2, ND4 - nadh dehydrogenase subunit 4, COX1 - cytochrome c oxidase subunit i, CYTB - cytochrome b]

## Sheet: Saline Cluster 2
Gene ontology enrichment analysis of variable genes by saline cluster.
GO Term	Description	P-value	FDR q-value	Enrichment	N	B	n	b	Genes
GO:0098739	import across plasma membrane	8.97e-06	0.0966	2.38	3005	33	805	21	[Slc1a2 - solute carrier family 1 (glial high affinity glutamate transporter), member 2, Slc12a5 - solute carrier family 12, member 5, Slc1a3 - solute carrier family 1 (glial high affinity glutamate transporter), member 3, Slc15a3 - solute carrier family 15, member 3, Trpm2 - transient receptor potential cation channel, subfamily m, member 2, Folr2 - folate receptor 2 (fetal), Slc46a1 - solute ca…
GO:0048878	chemical homeostasis	1.1e-05	0.059	1.43	3005	263	805	101	[Epor - erythropoietin receptor, Abca1 - atp-binding cassette, sub-family a (abc1), member 1, Trpm2 - transient receptor potential cation channel, subfamily m, member 2, Itgav - integrin alpha v, Abcg1 - atp-binding cassette, sub-family g (white), member 1, Cacna1a - calcium channel, voltage-dependent, p/q type, alpha 1a subunit, Sgk1 - serum/glucocorticoid regulated kinase 1, Nr1d2 - nuclear rec…
GO:0006810	transport	2.26e-05	0.0811	1.23	3005	688	805	227	[Unc93b1 - unc-93 homolog b1 (c. elegans), Slc48a1 - solute carrier family 48 (heme transporter), member 1, Scamp5 - secretory carrier membrane protein 5, Abca1 - atp-binding cassette, sub-family a (abc1), member 1, Trpm2 - transient receptor potential cation channel, subfamily m, member 2, Abcg1 - atp-binding cassette, sub-family g (white), member 1, Cacna1a - calcium channel, voltage-dependent,…
GO:0071804	cellular potassium ion transport	2.36e-05	0.0635	2.67	3005	21	805	15	[Slc12a5 - solute carrier family 12, member 5, Slc1a3 - solute carrier family 1 (glial high affinity glutamate transporter), member 3, Kcnj10 - potassium inwardly-rectifying channel, subfamily j, member 10, Kcnj16 - potassium inwardly-rectifying channel, subfamily j, member 16, Kcnk13 - potassium channel, subfamily k, member 13, Atp1a1 - atpase, na+/k+ transporting, alpha 1 polypeptide, Hpn - hep…
GO:0071805	potassium ion transmembrane transport	2.36e-05	0.0508	2.67	3005	21	805	15	[Slc12a5 - solute carrier family 12, member 5, Slc1a3 - solute carrier family 1 (glial high affinity glutamate transporter), member 3, Kcnj10 - potassium inwardly-rectifying channel, subfamily j, member 10, Kcnj16 - potassium inwardly-rectifying channel, subfamily j, member 16, Kcnk13 - potassium channel, subfamily k, member 13, Atp1a1 - atpase, na+/k+ transporting, alpha 1 polypeptide, Hpn - hep…
GO:0044281	small molecule metabolic process	3.12e-05	0.056	1.36	3005	320	805	117	[Acot1 - acyl-coa thioesterase 1, Asah2 - n-acylsphingosine amidohydrolase 2, Impdh1 - inosine 5'-phosphate dehydrogenase 1, Abca1 - atp-binding cassette, sub-family a (abc1), member 1, Dysf - dysferlin, Abcg1 - atp-binding cassette, sub-family g (white), member 1, Sgpl1 - sphingosine phosphate lyase 1, Tbxas1 - thromboxane a synthase 1, platelet, Slc37a2 - solute carrier family 37 (glycerol-3-ph…
GO:0098657	import into cell	5.97e-05	0.0918	1.48	3005	181	805	72	[Mrc1 - mannose receptor, c type 1, Trpm2 - transient receptor potential cation channel, subfamily m, member 2, Axl - axl receptor tyrosine kinase, Itgav - integrin alpha v, Rab5c - rab5c, member ras oncogene family, E430025E21Rik - riken cdna e430025e21 gene, Gapvd1 - gtpase activating protein and vps9 domains 1, Pikfyve - phosphoinositide kinase, fyve finger containing, Cttn - cortactin, Slc3a2…
GO:0055067	monovalent inorganic cation homeostasis	7.61e-05	0.102	2.2	3005	34	805	20	[Rab20 - rab20, member ras oncogene family, Slc12a5 - solute carrier family 12, member 5, Slc1a3 - solute carrier family 1 (glial high affinity glutamate transporter), member 3, Sgk1 - serum/glucocorticoid regulated kinase 1, Kcnj10 - potassium inwardly-rectifying channel, subfamily j, member 10, Kcnj16 - potassium inwardly-rectifying channel, subfamily j, member 16, Grn - granulin, Atp1a1 - atpa…
GO:0009056	catabolic process	0.00011	0.132	1.32	3005	351	805	124	[Sbf2 - set binding factor 2, Plbd2 - phospholipase b domain containing 2, Asah2 - n-acylsphingosine amidohydrolase 2, Mmp27 - matrix metallopeptidase 27, Dnajb2 - dnaj (hsp40) homolog, subfamily b, member 2, Sgpl1 - sphingosine phosphate lyase 1, Ctsb - cathepsin b, Dpp7 - dipeptidylpeptidase 7, Ctsd - cathepsin d, Tmem59 - transmembrane protein 59, Nr1d1 - nuclear receptor subfamily 1, group d,…
GO:0099003	vesicle-mediated transport in synapse	0.000123	0.132	2.24	3005	30	805	18	[Ston2 - stonin 2, Ap2m1 - adaptor-related protein complex 2, mu 1 subunit, Unc13a - unc-13 homolog a (c. elegans), Rab3a - rab3a, member ras oncogene family, Dtnbp1 - dystrobrevin binding protein 1, Rab11a - rab11a, member ras oncogene family, Cacna1a - calcium channel, voltage-dependent, p/q type, alpha 1a subunit, Rims3 - regulating synaptic membrane exocytosis 3, Stxbp1 - syntaxin binding pro…
GO:0044248	cellular catabolic process	0.000131	0.128	1.33	3005	316	805	113	[Sbf2 - set binding factor 2, Plbd2 - phospholipase b domain containing 2, Asah2 - n-acylsphingosine amidohydrolase 2, Dnajb2 - dnaj (hsp40) homolog, subfamily b, member 2, Sgpl1 - sphingosine phosphate lyase 1, Dpp7 - dipeptidylpeptidase 7, Tmem59 - transmembrane protein 59, Ctsl - cathepsin l, Ece1 - endothelin converting enzyme 1, Dnase2a - deoxyribonuclease ii alpha, Ndfip1 - nedd4 family int…
GO:0055085	transmembrane transport	0.000157	0.141	1.48	3005	164	805	65	[Slc39a1 - solute carrier family 39 (zinc transporter), member 1, Abca1 - atp-binding cassette, sub-family a (abc1), member 1, Trpm2 - transient receptor potential cation channel, subfamily m, member 2, Slc40a1 - solute carrier family 40 (iron-regulated transporter), member 1, Itgav - integrin alpha v, Atp13a2 - atpase type 13a2, Slc25a10 - solute carrier family 25 (mitochondrial carrier, dicarbo…
GO:0071702	organic substance transport	0.000171	0.141	1.3	3005	364	805	127	[Unc93b1 - unc-93 homolog b1 (c. elegans), Slc48a1 - solute carrier family 48 (heme transporter), member 1, Scamp5 - secretory carrier membrane protein 5, Abca1 - atp-binding cassette, sub-family a (abc1), member 1, Abcg1 - atp-binding cassette, sub-family g (white), member 1, Cacna1a - calcium channel, voltage-dependent, p/q type, alpha 1a subunit, Slc37a2 - solute carrier family 37 (glycerol-3-…
GO:0006813	potassium ion transport	0.000195	0.15	2.3	3005	26	805	16	[Slc12a5 - solute carrier family 12, member 5, Slc1a3 - solute carrier family 1 (glial high affinity glutamate transporter), member 3, Vps4b - vacuolar protein sorting 4b (yeast), Kcnj10 - potassium inwardly-rectifying channel, subfamily j, member 10, Kcnj16 - potassium inwardly-rectifying channel, subfamily j, member 16, Kcnk13 - potassium channel, subfamily k, member 13, Atp1a1 - atpase, na+/k+…
GO:0051234	establishment of localization	0.000261	0.188	1.19	3005	728	805	232	[Unc93b1 - unc-93 homolog b1 (c. elegans), Slc48a1 - solute carrier family 48 (heme transporter), member 1, Scamp5 - secretory carrier membrane protein 5, Abca1 - atp-binding cassette, sub-family a (abc1), member 1, Trpm2 - transient receptor potential cation channel, subfamily m, member 2, Abcg1 - atp-binding cassette, sub-family g (white), member 1, Cacna1a - calcium channel, voltage-dependent,…
GO:0030004	cellular monovalent inorganic cation homeostasis	0.000361	0.243	2.21	3005	27	805	16	[Rab20 - rab20, member ras oncogene family, Slc12a5 - solute carrier family 12, member 5, Slc1a3 - solute carrier family 1 (glial high affinity glutamate transporter), member 3, Sgk1 - serum/glucocorticoid regulated kinase 1, Grn - granulin, Atp1a1 - atpase, na+/k+ transporting, alpha 1 polypeptide, Rab39 - rab39, member ras oncogene family, Slc12a2 - solute carrier family 12, member 2, Dmxl1 - d…
GO:0006836	neurotransmitter transport	0.000492	0.311	2.12	3005	30	805	17	[Slc1a2 - solute carrier family 1 (glial high affinity glutamate transporter), member 2, Fcgr3 - fc receptor, igg, low affinity iii, Slc1a3 - solute carrier family 1 (glial high affinity glutamate transporter), member 3, Unc13a - unc-13 homolog a (c. elegans), Cd300a - cd300a antigen, Rab3a - rab3a, member ras oncogene family, Cacna1a - calcium channel, voltage-dependent, p/q type, alpha 1a subun…
GO:0042632	cholesterol homeostasis	0.000492	0.294	2.12	3005	30	805	17	[Abca1 - atp-binding cassette, sub-family a (abc1), member 1, Scarb1 - scavenger receptor class b, member 1, Gramd1b - gram domain containing 1b, Abcg1 - atp-binding cassette, sub-family g (white), member 1, Lpl - lipoprotein lipase, Mylip - myosin regulatory light chain interacting protein, E430025E21Rik - riken cdna e430025e21 gene, Nr1d1 - nuclear receptor subfamily 1, group d, member 1, Hpn -…
GO:0006811	ion transport	0.000533	0.302	1.37	3005	221	805	81	[Slc39a1 - solute carrier family 39 (zinc transporter), member 1, Fcgr3 - fc receptor, igg, low affinity iii, Abca1 - atp-binding cassette, sub-family a (abc1), member 1, Trpm2 - transient receptor potential cation channel, subfamily m, member 2, Slc40a1 - solute carrier family 40 (iron-regulated transporter), member 1, Atp13a2 - atpase type 13a2, Itgav - integrin alpha v, Slc25a10 - solute carri…
GO:0019752	carboxylic acid metabolic process	0.000578	0.311	1.44	3005	158	805	61	[Acot1 - acyl-coa thioesterase 1, Asah2 - n-acylsphingosine amidohydrolase 2, Sgpl1 - sphingosine phosphate lyase 1, Tbxas1 - thromboxane a synthase 1, platelet, Npl - n-acetylneuraminate pyruvate lyase, Acot2 - acyl-coa thioesterase 2, Aco1 - aconitase 1, Gnpda1 - glucosamine-6-phosphate deaminase 1, Pcyox1 - prenylcysteine oxidase 1, Scd1 - stearoyl-coenzyme a desaturase 1, Liph - lipase, membe…
GO:0045851	pH reduction	0.000668	0.343	2.8	3005	12	805	9	[Rab20 - rab20, member ras oncogene family, Rab39 - rab39, member ras oncogene family, Slc12a5 - solute carrier family 12, member 5, Dmxl1 - dmx-like 1, Atp6ap2 - atpase, h+ transporting, lysosomal accessory protein 2, Atp6ap1 - atpase, h+ transporting, lysosomal accessory protein 1, Tmem106b - transmembrane protein 106b, Slc11a1 - solute carrier family 11 (proton-coupled divalent metal ion trans…
GO:0044242	cellular lipid catabolic process	0.000678	0.332	1.83	3005	49	805	24	[Plbd2 - phospholipase b domain containing 2, Pck1 - phosphoenolpyruvate carboxykinase 1, cytosolic, Asah2 - n-acylsphingosine amidohydrolase 2, Sgpl1 - sphingosine phosphate lyase 1, Smpdl3a - sphingomyelin phosphodiesterase, acid-like 3a, Pla2g4a - phospholipase a2, group iva (cytosolic, calcium-dependent), Lpl - lipoprotein lipase, Lpin1 - lipin 1, Abcd3 - atp-binding cassette, sub-family d (a…
GO:0032787	monocarboxylic acid metabolic process	0.000735	0.344	1.57	3005	95	805	40	[Acot1 - acyl-coa thioesterase 1, Aldob - aldolase b, fructose-bisphosphate, Asah2 - n-acylsphingosine amidohydrolase 2, Pnkd - paroxysmal nonkinesiogenic dyskinesia, Sgpl1 - sphingosine phosphate lyase 1, Tbxas1 - thromboxane a synthase 1, platelet, Fads1 - fatty acid desaturase 1, Pla2g4a - phospholipase a2, group iva (cytosolic, calcium-dependent), Lpin1 - lipin 1, Idh1 - isocitrate dehydrogen…
GO:0034220	ion transmembrane transport	0.000744	0.334	1.54	3005	104	805	43	[Slc39a1 - solute carrier family 39 (zinc transporter), member 1, Trpm2 - transient receptor potential cation channel, subfamily m, member 2, Slc40a1 - solute carrier family 40 (iron-regulated transporter), member 1, Itgav - integrin alpha v, Atp13a2 - atpase type 13a2, Slc25a10 - solute carrier family 25 (mitochondrial carrier, dicarboxylate transporter), member 10, Cacna1a - calcium channel, vo…
GO:0098660	inorganic ion transmembrane transport	0.00082	0.353	1.66	3005	72	805	32	[Slc39a1 - solute carrier family 39 (zinc transporter), member 1, Trpm2 - transient receptor potential cation channel, subfamily m, member 2, Slc40a1 - solute carrier family 40 (iron-regulated transporter), member 1, Itgav - integrin alpha v, Slc25a10 - solute carrier family 25 (mitochondrial carrier, dicarboxylate transporter), member 10, Cacna1a - calcium channel, voltage-dependent, p/q type, a…
GO:0055092	sterol homeostasis	0.000821	0.34	2.05	3005	31	805	17	[Abca1 - atp-binding cassette, sub-family a (abc1), member 1, Scarb1 - scavenger receptor class b, member 1, Gramd1b - gram domain containing 1b, Abcg1 - atp-binding cassette, sub-family g (white), member 1, Lpl - lipoprotein lipase, Mylip - myosin regulatory light chain interacting protein, E430025E21Rik - riken cdna e430025e21 gene, Nr1d1 - nuclear receptor subfamily 1, group d, member 1, Hpn -…
GO:0015698	inorganic anion transport	0.000921	0.367	2.36	3005	19	805	12	[Slc12a5 - solute carrier family 12, member 5, Ano6 - anoctamin 6, Slc1a3 - solute carrier family 1 (glial high affinity glutamate transporter), member 3, Ano8 - anoctamin 8, Slc12a2 - solute carrier family 12, member 2, Enpp1 - ectonucleotide pyrophosphatase/phosphodiesterase 1, Slc25a10 - solute carrier family 25 (mitochondrial carrier, dicarboxylate transporter), member 10, Slc12a7 - solute ca…

## Sheet: Saline Cluster 3
Gene ontology enrichment analysis of variable genes by saline cluster.
GO Term	Description	P-value	FDR q-value	Enrichment	N	B	n	b	Genes
GO:1901722	regulation of cell proliferation involved in kidney development	0.000321	1	6.28	3005	7	342	5	[Flcn - folliculin, Myc - myelocytomatosis oncogene, Pdgfb - platelet derived growth factor, b polypeptide, Egr1 - early growth response 1, C3ar1 - complement component 3a receptor 1]
GO:0022604	regulation of cell morphogenesis	0.000612	1	1.73	3005	178	342	35	[Gna12 - guanine nucleotide binding protein, alpha 12, Stau2 - staufen (rna binding protein) homolog 2 (drosophila), Tesk1 - testis specific protein kinase 1, Apoe - apolipoprotein e, Mag - myelin-associated glycoprotein, Dlg4 - discs, large homolog 4 (drosophila), Abl1 - c-abl oncogene 1, non-receptor tyrosine kinase, Megf8 - multiple egf-like-domains 8, Plxna4 - plexin a4, Wtip - wt1-interactin…
GO:0006400	tRNA modification	0.000751	1	7.03	3005	5	342	4	[Pus7 - pseudouridylate synthase 7 homolog (s. cerevisiae), Mettl1 - methyltransferase like 1, Aars - alanyl-trna synthetase, Trmt1 - trna methyltransferase 1]
GO:0045655	regulation of monocyte differentiation	0.000776	1	5.49	3005	8	342	5	[Jun - jun oncogene, Myc - myelocytomatosis oncogene, Cd4 - cd4 antigen, Cdk6 - cyclin-dependent kinase 6, Zfp36l1 - zinc finger protein 36, c3h type-like 1]
GO:0009451	RNA modification	0.000776	1	5.49	3005	8	342	5	[Pus7 - pseudouridylate synthase 7 homolog (s. cerevisiae), Mettl1 - methyltransferase like 1, Aars - alanyl-trna synthetase, Nudt16 - nudix (nucleoside diphosphate linked moiety x)-type motif 16, Trmt1 - trna methyltransferase 1]

## Sheet: Saline Cluster 4
Gene ontology enrichment analysis of variable genes by saline cluster.
GO Term	Description	P-value	FDR q-value	Enrichment	N	B	n	b	Genes
GO:0022402	cell cycle process	1.23e-22	1.32e-18	2.08	3005	210	865	126	[Syf2 - syf2 homolog, rna splicing factor (s. cerevisiae), Haus2 - haus augmin-like complex, subunit 2, Tnks - tankyrase, trf1-interacting ankyrin-related adp-ribose polymerase, Kif18a - kinesin family member 18a, Stmn1 - stathmin 1, Gpsm2 - g-protein signalling modulator 2 (ags3-like, c. elegans), Ube2c - ubiquitin-conjugating enzyme e2c, Top2a - topoisomerase (dna) ii alpha, Ndc80 - ndc80 homol…
GO:0007049	cell cycle	1.52e-22	8.17e-19	2.09	3005	208	865	125	[Haus2 - haus augmin-like complex, subunit 2, Tnks - tankyrase, trf1-interacting ankyrin-related adp-ribose polymerase, Gpsm2 - g-protein signalling modulator 2 (ags3-like, c. elegans), Ube2c - ubiquitin-conjugating enzyme e2c, Ndc80 - ndc80 homolog, kinetochore complex component (s. cerevisiae), H2afx - h2a histone family, member x, Racgap1 - rac gtpase-activating protein 1, Clspn - claspin, Mtu…
GO:1903047	mitotic cell cycle process	1.78e-22	6.39e-19	2.32	3005	145	865	97	[Syf2 - syf2 homolog, rna splicing factor (s. cerevisiae), Kif18a - kinesin family member 18a, Stmn1 - stathmin 1, Gpsm2 - g-protein signalling modulator 2 (ags3-like, c. elegans), Ube2c - ubiquitin-conjugating enzyme e2c, Ndc80 - ndc80 homolog, kinetochore complex component (s. cerevisiae), Rock1 - rho-associated coiled-coil containing protein kinase 1, Racgap1 - rac gtpase-activating protein 1,…
GO:0051301	cell division	1.86e-14	5e-11	2.07	3005	136	865	81	[Haus2 - haus augmin-like complex, subunit 2, Tnks - tankyrase, trf1-interacting ankyrin-related adp-ribose polymerase, Ccnt1 - cyclin t1, Ist1 - increased sodium tolerance 1 homolog (yeast), Gpsm2 - g-protein signalling modulator 2 (ags3-like, c. elegans), Ube2c - ubiquitin-conjugating enzyme e2c, Ect2 - ect2 oncogene, Top2a - topoisomerase (dna) ii alpha, Ndc80 - ndc80 homolog, kinetochore comp…
GO:0007059	chromosome segregation	4.2e-14	9.05e-11	2.82	3005	48	865	39	[Kif2c - kinesin family member 2c, Mis18a - mis18 kinetochore protein homolog a (s. pombe), Ncaph - non-smc condensin i complex, subunit h, Kif18a - kinesin family member 18a, Incenp - inner centromere protein, Ctcf - ccctc-binding factor, Smc4 - structural maintenance of chromosomes 4, Top2a - topoisomerase (dna) ii alpha, Ndc80 - ndc80 homolog, kinetochore complex component (s. cerevisiae), Fam…
GO:0010564	regulation of cell cycle process	2.67e-11	4.79e-08	1.88	3005	150	865	81	[Syf2 - syf2 homolog, rna splicing factor (s. cerevisiae), Slfn1 - schlafen 1, Tnks - tankyrase, trf1-interacting ankyrin-related adp-ribose polymerase, Poc1a - poc1 centriolar protein homolog a (chlamydomonas), Gpsm2 - g-protein signalling modulator 2 (ags3-like, c. elegans), Ube2c - ubiquitin-conjugating enzyme e2c, Ect2 - ect2 oncogene, Klf4 - kruppel-like factor 4 (gut), Ndc80 - ndc80 homolog…
GO:0051276	chromosome organization	3.5e-10	5.39e-07	2.21	3005	74	865	47	[Cdk1 - cyclin-dependent kinase 1, Kif18a - kinesin family member 18a, Ncaph - non-smc condensin i complex, subunit h, Cdca5 - cell division cycle associated 5, Incenp - inner centromere protein, Mcmbp - mcm (minichromosome maintenance deficient) binding protein, Smc4 - structural maintenance of chromosomes 4, Top2a - topoisomerase (dna) ii alpha, Ndc80 - ndc80 homolog, kinetochore complex compon…
GO:0007017	microtubule-based process	5.77e-10	7.77e-07	1.81	3005	152	865	79	[Haus2 - haus augmin-like complex, subunit 2, Tnks - tankyrase, trf1-interacting ankyrin-related adp-ribose polymerase, Ccdc88c - coiled-coil domain containing 88c, Kif18a - kinesin family member 18a, Poc1a - poc1 centriolar protein homolog a (chlamydomonas), Stmn1 - stathmin 1, Hif1a - hypoxia inducible factor 1, alpha subunit, Gpsm2 - g-protein signalling modulator 2 (ags3-like, c. elegans), Ce…
GO:0006974	cellular response to DNA damage stimulus	3.76e-09	4.5e-06	1.87	3005	121	865	65	[Syf2 - syf2 homolog, rna splicing factor (s. cerevisiae), Samhd1 - sam domain and hd domain, 1, Taf1 - taf1 rna polymerase ii, tata box binding protein (tbp)-associated factor, Psen1 - presenilin 1, Hipk1 - homeodomain interacting protein kinase 1, Top2a - topoisomerase (dna) ii alpha, Helb - helicase (dna) b, H2afx - h2a histone family, member x, Rad21 - rad21 homolog (s. pombe), Esco2 - establ…
GO:0098813	nuclear chromosome segregation	4.42e-09	4.77e-06	2.94	3005	26	865	22	[Cit - citron, Knstrn - kinetochore-localized astrin/spag5 binding, Espl1 - extra spindle poles-like 1 (s. cerevisiae), Ncaph - non-smc condensin i complex, subunit h, Kif18a - kinesin family member 18a, Sgol1 - shugoshin-like 1 (s. pombe), Cdca8 - cell division cycle associated 8, Incenp - inner centromere protein, Plk1 - polo-like kinase 1, Ttk - ttk protein kinase, Smc4 - structural maintenanc…
GO:0007051	spindle organization	7.16e-09	7.01e-06	2.34	3005	52	865	35	[Haus2 - haus augmin-like complex, subunit 2, Kifc1 - kinesin family member c1, Tnks - tankyrase, trf1-interacting ankyrin-related adp-ribose polymerase, Poc1a - poc1 centriolar protein homolog a (chlamydomonas), Stmn1 - stathmin 1, Gpsm2 - g-protein signalling modulator 2 (ags3-like, c. elegans), Ndc80 - ndc80 homolog, kinetochore complex component (s. cerevisiae), Fbxo5 - f-box protein 5, Dlgap…
GO:1903046	meiotic cell cycle process	9.26e-09	8.31e-06	2.42	3005	46	865	32	[Cdc25b - cell division cycle 25b, Ncaph - non-smc condensin i complex, subunit h, Kif18a - kinesin family member 18a, Incenp - inner centromere protein, Smc4 - structural maintenance of chromosomes 4, Topbp1 - topoisomerase (dna) ii binding protein 1, Top2a - topoisomerase (dna) ii alpha, Ndc80 - ndc80 homolog, kinetochore complex component (s. cerevisiae), Fbxo5 - f-box protein 5, Sirt7 - sirtu…
GO:1902850	microtubule cytoskeleton organization involved in mitosis	1.05e-08	8.68e-06	2.52	3005	40	865	29	[Kifc1 - kinesin family member c1, Poc1a - poc1 centriolar protein homolog a (chlamydomonas), Stmn1 - stathmin 1, Gpsm2 - g-protein signalling modulator 2 (ags3-like, c. elegans), Ndc80 - ndc80 homolog, kinetochore complex component (s. cerevisiae), Dlgap5 - discs, large (drosophila) homolog-associated protein 5, Aurkb - aurora kinase b, Nin - ninein, Aurka - aurora kinase a, Nuf2 - nuf2, ndc80 k…
GO:0051726	regulation of cell cycle	1.65e-08	1.27e-05	1.55	3005	248	865	111	[Syf2 - syf2 homolog, rna splicing factor (s. cerevisiae), Tnks - tankyrase, trf1-interacting ankyrin-related adp-ribose polymerase, Gpsm2 - g-protein signalling modulator 2 (ags3-like, c. elegans), Ube2c - ubiquitin-conjugating enzyme e2c, Grk5 - g protein-coupled receptor kinase 5, Ndc80 - ndc80 homolog, kinetochore complex component (s. cerevisiae), Racgap1 - rac gtpase-activating protein 1, C…
GO:0033044	regulation of chromosome organization	1.84e-08	1.32e-05	1.97	3005	90	865	51	[Tnks - tankyrase, trf1-interacting ankyrin-related adp-ribose polymerase, Ctcf - ccctc-binding factor, Ube2c - ubiquitin-conjugating enzyme e2c, Atad2 - atpase family, aaa domain containing 2, Top2a - topoisomerase (dna) ii alpha, Ndc80 - ndc80 homolog, kinetochore complex component (s. cerevisiae), Rad21 - rad21 homolog (s. pombe), Eed - embryonic ectoderm development, Cenpe - centromere protei…
GO:0051983	regulation of chromosome segregation	2.47e-08	1.66e-05	2.42	3005	43	865	30	[Kif2c - kinesin family member 2c, Tnks - tankyrase, trf1-interacting ankyrin-related adp-ribose polymerase, Cdca5 - cell division cycle associated 5, Ube2c - ubiquitin-conjugating enzyme e2c, Ect2 - ect2 oncogene, Mki67 - antigen identified by monoclonal antibody ki 67, Mad2l1bp - mad2l1 binding protein, Ndc80 - ndc80 homolog, kinetochore complex component (s. cerevisiae), Fbxo5 - f-box protein …
GO:0000226	microtubule cytoskeleton organization	5.35e-08	3.39e-05	1.87	3005	102	865	55	[Haus2 - haus augmin-like complex, subunit 2, Tnks - tankyrase, trf1-interacting ankyrin-related adp-ribose polymerase, Ccdc88c - coiled-coil domain containing 88c, Kif18a - kinesin family member 18a, Poc1a - poc1 centriolar protein homolog a (chlamydomonas), Stmn1 - stathmin 1, Gpsm2 - g-protein signalling modulator 2 (ags3-like, c. elegans), Cep350 - centrosomal protein 350, Fes - feline sarcom…
GO:0007052	mitotic spindle organization	7.18e-08	4.3e-05	2.55	3005	34	865	25	[Kifc1 - kinesin family member c1, Poc1a - poc1 centriolar protein homolog a (chlamydomonas), Stmn1 - stathmin 1, Gpsm2 - g-protein signalling modulator 2 (ags3-like, c. elegans), Ndc80 - ndc80 homolog, kinetochore complex component (s. cerevisiae), Dlgap5 - discs, large (drosophila) homolog-associated protein 5, Aurkb - aurora kinase b, Nin - ninein, Aurka - aurora kinase a, Nuf2 - nuf2, ndc80 k…
GO:1901987	regulation of cell cycle phase transition	9.43e-08	5.35e-05	1.94	3005	86	865	48	[Syf2 - syf2 homolog, rna splicing factor (s. cerevisiae), Slfn1 - schlafen 1, Cdc25b - cell division cycle 25b, Cdk1 - cyclin-dependent kinase 1, Ticrr - topbp1-interacting checkpoint and replication regulator, Cdca5 - cell division cycle associated 5, Ube2c - ubiquitin-conjugating enzyme e2c, Ezh2 - enhancer of zeste homolog 2 (drosophila), Casp2 - caspase 2, Mad2l1bp - mad2l1 binding protein, …
GO:0007346	regulation of mitotic cell cycle	1.03e-07	5.54e-05	1.75	3005	129	865	65	[Syf2 - syf2 homolog, rna splicing factor (s. cerevisiae), Slfn1 - schlafen 1, Tnks - tankyrase, trf1-interacting ankyrin-related adp-ribose polymerase, Gpsm2 - g-protein signalling modulator 2 (ags3-like, c. elegans), Ube2c - ubiquitin-conjugating enzyme e2c, Klf4 - kruppel-like factor 4 (gut), Ndc80 - ndc80 homolog, kinetochore complex component (s. cerevisiae), Rad21 - rad21 homolog (s. pombe)…
GO:0000070	mitotic sister chromatid segregation	1.65e-07	8.48e-05	3.09	3005	18	865	16	[Cit - citron, Knstrn - kinetochore-localized astrin/spag5 binding, Espl1 - extra spindle poles-like 1 (s. cerevisiae), Cdca8 - cell division cycle associated 8, Sgol1 - shugoshin-like 1 (s. pombe), Kif18a - kinesin family member 18a, Incenp - inner centromere protein, Plk1 - polo-like kinase 1, Sgol2 - shugoshin-like 2 (s. pombe), Nek2 - nima (never in mitosis gene a)-related expressed kinase 2,…
GO:0051783	regulation of nuclear division	1.69e-07	8.29e-05	2.2	3005	52	865	33	[Tnks - tankyrase, trf1-interacting ankyrin-related adp-ribose polymerase, Cdca5 - cell division cycle associated 5, Ube2c - ubiquitin-conjugating enzyme e2c, Mki67 - antigen identified by monoclonal antibody ki 67, Mad2l1bp - mad2l1 binding protein, Ndc80 - ndc80 homolog, kinetochore complex component (s. cerevisiae), Fbxo5 - f-box protein 5, Rad21 - rad21 homolog (s. pombe), Plcb1 - phospholipa…
GO:0006281	DNA repair	1.96e-07	9.2e-05	2.12	3005	59	865	36	[Samhd1 - sam domain and hd domain, 1, 2810417H13Rik - riken cdna 2810417h13 gene, Ticrr - topbp1-interacting checkpoint and replication regulator, Cdca5 - cell division cycle associated 5, Cdc45 - cell division cycle 45, Foxm1 - forkhead box m1, Fam111a - family with sequence similarity 111, member a, Smc4 - structural maintenance of chromosomes 4, Topbp1 - topoisomerase (dna) ii binding protein…
GO:0000819	sister chromatid segregation	2.56e-07	0.000115	2.95	3005	20	865	17	[Cit - citron, Knstrn - kinetochore-localized astrin/spag5 binding, Espl1 - extra spindle poles-like 1 (s. cerevisiae), Cdca8 - cell division cycle associated 8, Sgol1 - shugoshin-like 1 (s. pombe), Kif18a - kinesin family member 18a, Incenp - inner centromere protein, Plk1 - polo-like kinase 1, Sgol2 - shugoshin-like 2 (s. pombe), Nek2 - nima (never in mitosis gene a)-related expressed kinase 2,…
GO:0010948	negative regulation of cell cycle process	7.42e-07	0.00032	2	3005	66	865	38	[Syf2 - syf2 homolog, rna splicing factor (s. cerevisiae), Slfn1 - schlafen 1, Kifc1 - kinesin family member c1, Tnks - tankyrase, trf1-interacting ankyrin-related adp-ribose polymerase, Cdk1 - cyclin-dependent kinase 1, Ticrr - topbp1-interacting checkpoint and replication regulator, E2f8 - e2f transcription factor 8, Casp2 - caspase 2, Ezh2 - enhancer of zeste homolog 2 (drosophila), Mad2l1bp -…
GO:1901990	regulation of mitotic cell cycle phase transition	1.15e-06	0.000475	1.89	3005	79	865	43	[Syf2 - syf2 homolog, rna splicing factor (s. cerevisiae), Slfn1 - schlafen 1, Cdc25b - cell division cycle 25b, Cdk1 - cyclin-dependent kinase 1, Ticrr - topbp1-interacting checkpoint and replication regulator, Cdca5 - cell division cycle associated 5, Ube2c - ubiquitin-conjugating enzyme e2c, Casp2 - caspase 2, Ezh2 - enhancer of zeste homolog 2 (drosophila), Mad2l1bp - mad2l1 binding protein, …
GO:0033045	regulation of sister chromatid segregation	1.17e-06	0.000467	2.42	3005	33	865	23	[Tnks - tankyrase, trf1-interacting ankyrin-related adp-ribose polymerase, Cit - citron, Tacc3 - transforming, acidic coiled-coil containing protein 3, Cdca5 - cell division cycle associated 5, Cep192 - centrosomal protein 192, Plk1 - polo-like kinase 1, Ube2c - ubiquitin-conjugating enzyme e2c, Ttk - ttk protein kinase, Sgol2 - shugoshin-like 2 (s. pombe), Mad2l1bp - mad2l1 binding protein, Bub1…
GO:0007093	mitotic cell cycle checkpoint	1.28e-06	0.000494	2.52	3005	29	865	21	[Syf2 - syf2 homolog, rna splicing factor (s. cerevisiae), Cdk1 - cyclin-dependent kinase 1, Ticrr - topbp1-interacting checkpoint and replication regulator, Dclre1b - dna cross-link repair 1b, pso2 homolog (s. cerevisiae), Cep192 - centrosomal protein 192, Plk1 - polo-like kinase 1, Ttk - ttk protein kinase, Mad2l1bp - mad2l1 binding protein, Topbp1 - topoisomerase (dna) ii binding protein 1, Bu…
GO:1905818	regulation of chromosome separation	1.29e-06	0.000479	2.57	3005	27	865	20	[Cit - citron, Tacc3 - transforming, acidic coiled-coil containing protein 3, Cep192 - centrosomal protein 192, Plk1 - polo-like kinase 1, Ube2c - ubiquitin-conjugating enzyme e2c, Ttk - ttk protein kinase, Mad2l1bp - mad2l1 binding protein, Chfr - checkpoint with forkhead and ring finger domains, Bub1 - budding uninhibited by benzimidazoles 1 homolog (s. cerevisiae), Bub1b - budding uninhibited …
GO:1902100	negative regulation of metaphase/anaphase transition of cell cycle	2.28e-06	0.000819	2.89	3005	18	865	15	[Cep192 - centrosomal protein 192, Plk1 - polo-like kinase 1, Ttk - ttk protein kinase, Mad2l1bp - mad2l1 binding protein, Chfr - checkpoint with forkhead and ring finger domains, Bub1 - budding uninhibited by benzimidazoles 1 homolog (s. cerevisiae), Bub1b - budding uninhibited by benzimidazoles 1 homolog, beta (s. cerevisiae), Bub3 - budding uninhibited by benzimidazoles 3 homolog (s. cerevisia…
GO:0000278	mitotic cell cycle	2.9e-06	0.00101	2.39	3005	32	865	22	[Cdc25b - cell division cycle 25b, Cit - citron, Espl1 - extra spindle poles-like 1 (s. cerevisiae), Cdca5 - cell division cycle associated 5, E2f8 - e2f transcription factor 8, Plk1 - polo-like kinase 1, Nup88 - nucleoporin 88, Chfr - checkpoint with forkhead and ring finger domains, Ncapd2 - non-smc condensin i complex, subunit d2, Tuba4a - tubulin, alpha 4a, Tubb4b - tubulin, beta 4b class ivb…
GO:0051784	negative regulation of nuclear division	3.17e-06	0.00107	2.68	3005	22	865	17	[Tnks - tankyrase, trf1-interacting ankyrin-related adp-ribose polymerase, Osm - oncostatin m, Cep192 - centrosomal protein 192, Plk1 - polo-like kinase 1, Ttk - ttk protein kinase, Mad2l1bp - mad2l1 binding protein, Chfr - checkpoint with forkhead and ring finger domains, Bub1 - budding uninhibited by benzimidazoles 1 homolog (s. cerevisiae), Bub1b - budding uninhibited by benzimidazoles 1 homol…
GO:0033047	regulation of mitotic sister chromatid segregation	3.3e-06	0.00108	2.48	3005	28	865	20	[Tnks - tankyrase, trf1-interacting ankyrin-related adp-ribose polymerase, Cit - citron, Tacc3 - transforming, acidic coiled-coil containing protein 3, Cep192 - centrosomal protein 192, Plk1 - polo-like kinase 1, Ube2c - ubiquitin-conjugating enzyme e2c, Ttk - ttk protein kinase, Mad2l1bp - mad2l1 binding protein, Bub1 - budding uninhibited by benzimidazoles 1 homolog (s. cerevisiae), Bub1b - bud…
GO:1902099	regulation of metaphase/anaphase transition of cell cycle	3.35e-06	0.00106	2.61	3005	24	865	18	[Cep192 - centrosomal protein 192, Plk1 - polo-like kinase 1, Ube2c - ubiquitin-conjugating enzyme e2c, Ttk - ttk protein kinase, Mad2l1bp - mad2l1 binding protein, Chfr - checkpoint with forkhead and ring finger domains, Bub1 - budding uninhibited by benzimidazoles 1 homolog (s. cerevisiae), Bub1b - budding uninhibited by benzimidazoles 1 homolog, beta (s. cerevisiae), Bub3 - budding uninhibited…
GO:0010965	regulation of mitotic sister chromatid separation	3.39e-06	0.00104	2.54	3005	26	865	19	[Cit - citron, Tacc3 - transforming, acidic coiled-coil containing protein 3, Cep192 - centrosomal protein 192, Plk1 - polo-like kinase 1, Ube2c - ubiquitin-conjugating enzyme e2c, Ttk - ttk protein kinase, Mad2l1bp - mad2l1 binding protein, Bub1 - budding uninhibited by benzimidazoles 1 homolog (s. cerevisiae), Bub1b - budding uninhibited by benzimidazoles 1 homolog, beta (s. cerevisiae), Bub3 -…
GO:0070192	chromosome organization involved in meiotic cell cycle	4.96e-06	0.00149	3.01	3005	15	865	13	[Sgol1 - shugoshin-like 1 (s. pombe), Ncaph - non-smc condensin i complex, subunit h, Incenp - inner centromere protein, Smc4 - structural maintenance of chromosomes 4, Sgol2 - shugoshin-like 2 (s. pombe), Bub1 - budding uninhibited by benzimidazoles 1 homolog (s. cerevisiae), Bub1b - budding uninhibited by benzimidazoles 1 homolog, beta (s. cerevisiae), Ncapd2 - non-smc condensin i complex, subu…
GO:0007088	regulation of mitotic nuclear division	5e-06	0.00145	2.11	3005	46	865	28	[Tnks - tankyrase, trf1-interacting ankyrin-related adp-ribose polymerase, Cdca5 - cell division cycle associated 5, Ube2c - ubiquitin-conjugating enzyme e2c, Mki67 - antigen identified by monoclonal antibody ki 67, Mad2l1bp - mad2l1 binding protein, Ndc80 - ndc80 homolog, kinetochore complex component (s. cerevisiae), Fbxo5 - f-box protein 5, Rad21 - rad21 homolog (s. pombe), Aurkb - aurora kina…
GO:1901988	negative regulation of cell cycle phase transition	5.08e-06	0.00144	2.03	3005	53	865	31	[Syf2 - syf2 homolog, rna splicing factor (s. cerevisiae), Slfn1 - schlafen 1, Cdk1 - cyclin-dependent kinase 1, Ticrr - topbp1-interacting checkpoint and replication regulator, Casp2 - caspase 2, Ezh2 - enhancer of zeste homolog 2 (drosophila), Mad2l1bp - mad2l1 binding protein, Topbp1 - topoisomerase (dna) ii binding protein 1, Klf4 - kruppel-like factor 4 (gut), Fbxo5 - f-box protein 5, Rad21 …
GO:0006259	DNA metabolic process	5.75e-06	0.00159	1.7	3005	106	865	52	[Samhd1 - sam domain and hd domain, 1, Ctcf - ccctc-binding factor, Hmgb2 - high mobility group box 2, Top2a - topoisomerase (dna) ii alpha, Helb - helicase (dna) b, H2afx - h2a histone family, member x, Rad21 - rad21 homolog (s. pombe), Esco2 - establishment of cohesion 1 homolog 2 (s. cerevisiae), Ube2a - ubiquitin-conjugating enzyme e2a, Rbms1 - rna binding motif, single stranded interacting p…
GO:0090068	positive regulation of cell cycle process	6.6e-06	0.00178	1.89	3005	68	865	37	[Cdc25b - cell division cycle 25b, Cdk1 - cyclin-dependent kinase 1, Cdca5 - cell division cycle associated 5, Poc1a - poc1 centriolar protein homolog a (chlamydomonas), Gpsm2 - g-protein signalling modulator 2 (ags3-like, c. elegans), E2f8 - e2f transcription factor 8, Ube2c - ubiquitin-conjugating enzyme e2c, Ezh2 - enhancer of zeste homolog 2 (drosophila), Casp2 - caspase 2, Ect2 - ect2 oncoge…
GO:0045841	negative regulation of mitotic metaphase/anaphase transition	6.71e-06	0.00176	2.86	3005	17	865	14	[Cep192 - centrosomal protein 192, Plk1 - polo-like kinase 1, Ttk - ttk protein kinase, Mad2l1bp - mad2l1 binding protein, Bub1 - budding uninhibited by benzimidazoles 1 homolog (s. cerevisiae), Bub1b - budding uninhibited by benzimidazoles 1 homolog, beta (s. cerevisiae), Bub3 - budding uninhibited by benzimidazoles 3 homolog (s. cerevisiae), Fbxo5 - f-box protein 5, Birc5 - baculoviral iap repe…
GO:1905819	negative regulation of chromosome separation	7.96e-06	0.00204	2.74	3005	19	865	15	[Cep192 - centrosomal protein 192, Plk1 - polo-like kinase 1, Ttk - ttk protein kinase, Mad2l1bp - mad2l1 binding protein, Chfr - checkpoint with forkhead and ring finger domains, Bub1 - budding uninhibited by benzimidazoles 1 homolog (s. cerevisiae), Bub1b - budding uninhibited by benzimidazoles 1 homolog, beta (s. cerevisiae), Bub3 - budding uninhibited by benzimidazoles 3 homolog (s. cerevisia…
GO:0033048	negative regulation of mitotic sister chromatid segregation	7.96e-06	0.00199	2.74	3005	19	865	15	[Tnks - tankyrase, trf1-interacting ankyrin-related adp-ribose polymerase, Cep192 - centrosomal protein 192, Plk1 - polo-like kinase 1, Ttk - ttk protein kinase, Mad2l1bp - mad2l1 binding protein, Bub1 - budding uninhibited by benzimidazoles 1 homolog (s. cerevisiae), Bub1b - budding uninhibited by benzimidazoles 1 homolog, beta (s. cerevisiae), Bub3 - budding uninhibited by benzimidazoles 3 homo…
GO:0033046	negative regulation of sister chromatid segregation	7.96e-06	0.00195	2.74	3005	19	865	15	[Tnks - tankyrase, trf1-interacting ankyrin-related adp-ribose polymerase, Cep192 - centrosomal protein 192, Plk1 - polo-like kinase 1, Ttk - ttk protein kinase, Mad2l1bp - mad2l1 binding protein, Bub1 - budding uninhibited by benzimidazoles 1 homolog (s. cerevisiae), Bub1b - budding uninhibited by benzimidazoles 1 homolog, beta (s. cerevisiae), Bub3 - budding uninhibited by benzimidazoles 3 homo…
GO:0051985	negative regulation of chromosome segregation	8.67e-06	0.00208	2.65	3005	21	865	16	[Tnks - tankyrase, trf1-interacting ankyrin-related adp-ribose polymerase, Cep192 - centrosomal protein 192, Plk1 - polo-like kinase 1, Ttk - ttk protein kinase, Mad2l1bp - mad2l1 binding protein, Bub1 - budding uninhibited by benzimidazoles 1 homolog (s. cerevisiae), Chfr - checkpoint with forkhead and ring finger domains, Bub1b - budding uninhibited by benzimidazoles 1 homolog, beta (s. cerevis…
GO:0030071	regulation of mitotic metaphase/anaphase transition	8.91e-06	0.00209	2.57	3005	23	865	17	[Cep192 - centrosomal protein 192, Plk1 - polo-like kinase 1, Ube2c - ubiquitin-conjugating enzyme e2c, Ttk - ttk protein kinase, Mad2l1bp - mad2l1 binding protein, Bub1 - budding uninhibited by benzimidazoles 1 homolog (s. cerevisiae), Bub1b - budding uninhibited by benzimidazoles 1 homolog, beta (s. cerevisiae), Bub3 - budding uninhibited by benzimidazoles 3 homolog (s. cerevisiae), Ndc80 - ndc…
GO:0000075	cell cycle checkpoint	1.32e-05	0.00302	2.25	3005	34	865	22	[Syf2 - syf2 homolog, rna splicing factor (s. cerevisiae), Cdk1 - cyclin-dependent kinase 1, Ticrr - topbp1-interacting checkpoint and replication regulator, Dclre1b - dna cross-link repair 1b, pso2 homolog (s. cerevisiae), Cep192 - centrosomal protein 192, Plk1 - polo-like kinase 1, Ttk - ttk protein kinase, Mad2l1bp - mad2l1 binding protein, Topbp1 - topoisomerase (dna) ii binding protein 1, Bu…
GO:0045930	negative regulation of mitotic cell cycle	1.6e-05	0.00359	1.87	3005	65	865	35	[Syf2 - syf2 homolog, rna splicing factor (s. cerevisiae), Slfn1 - schlafen 1, Tnks - tankyrase, trf1-interacting ankyrin-related adp-ribose polymerase, Cdk1 - cyclin-dependent kinase 1, Ticrr - topbp1-interacting checkpoint and replication regulator, Casp2 - caspase 2, Ezh2 - enhancer of zeste homolog 2 (drosophila), Mad2l1bp - mad2l1 binding protein, Topbp1 - topoisomerase (dna) ii binding prot…
GO:0006996	organelle organization	1.89e-05	0.00415	1.28	3005	490	865	180	[Haus2 - haus augmin-like complex, subunit 2, Tnks - tankyrase, trf1-interacting ankyrin-related adp-ribose polymerase, Kif18a - kinesin family member 18a, Stmn1 - stathmin 1, Psen1 - presenilin 1, Gpsm2 - g-protein signalling modulator 2 (ags3-like, c. elegans), Spink2 - serine peptidase inhibitor, kazal type 2, Top2a - topoisomerase (dna) ii alpha, Ndc80 - ndc80 homolog, kinetochore complex com…
GO:0031577	spindle checkpoint	1.95e-05	0.0042	2.82	3005	16	865	13	[Cep192 - centrosomal protein 192, Plk1 - polo-like kinase 1, Ttk - ttk protein kinase, Mad2l1bp - mad2l1 binding protein, Chfr - checkpoint with forkhead and ring finger domains, Bub1 - budding uninhibited by benzimidazoles 1 homolog (s. cerevisiae), Bub1b - budding uninhibited by benzimidazoles 1 homolog, beta (s. cerevisiae), Bub3 - budding uninhibited by benzimidazoles 3 homolog (s. cerevisia…
GO:2000816	negative regulation of mitotic sister chromatid separation	2.22e-05	0.00469	2.7	3005	18	865	14	[Cep192 - centrosomal protein 192, Plk1 - polo-like kinase 1, Ttk - ttk protein kinase, Mad2l1bp - mad2l1 binding protein, Bub1 - budding uninhibited by benzimidazoles 1 homolog (s. cerevisiae), Bub1b - budding uninhibited by benzimidazoles 1 homolog, beta (s. cerevisiae), Bub3 - budding uninhibited by benzimidazoles 3 homolog (s. cerevisiae), Fbxo5 - f-box protein 5, Birc5 - baculoviral iap repe…
GO:0044260	cellular macromolecule metabolic process	2.27e-05	0.00471	1.21	3005	738	865	257	[Tnks - tankyrase, trf1-interacting ankyrin-related adp-ribose polymerase, Slc35c1 - solute carrier family 35, member c1, Mefv - mediterranean fever, Trio - triple functional domain (ptprf interacting), Ube2c - ubiquitin-conjugating enzyme e2c, Ctcf - ccctc-binding factor, Grk5 - g protein-coupled receptor kinase 5, Fbxl2 - f-box and leucine-rich repeat protein 2, Top2a - topoisomerase (dna) ii a…
GO:0045839	negative regulation of mitotic nuclear division	2.34e-05	0.00475	2.61	3005	20	865	15	[Tnks - tankyrase, trf1-interacting ankyrin-related adp-ribose polymerase, Cep192 - centrosomal protein 192, Plk1 - polo-like kinase 1, Ttk - ttk protein kinase, Mad2l1bp - mad2l1 binding protein, Bub1 - budding uninhibited by benzimidazoles 1 homolog (s. cerevisiae), Bub1b - budding uninhibited by benzimidazoles 1 homolog, beta (s. cerevisiae), Bub3 - budding uninhibited by benzimidazoles 3 homo…
GO:0000281	mitotic cytokinesis	2.34e-05	0.00466	2.61	3005	20	865	15	[Cep55 - centrosomal protein 55, Cit - citron, Kif23 - kinesin family member 23, Ckap2 - cytoskeleton associated protein 2, Incenp - inner centromere protein, Stmn1 - stathmin 1, Plk1 - polo-like kinase 1, Ect2 - ect2 oncogene, Anln - anillin, actin binding protein, Birc5 - baculoviral iap repeat-containing 5, Cenpa - centromere protein a, Rock1 - rho-associated coiled-coil containing protein kin…
GO:0033043	regulation of organelle organization	2.4e-05	0.0047	1.33	3005	352	865	135	[Hgf - hepatocyte growth factor, Tnks - tankyrase, trf1-interacting ankyrin-related adp-ribose polymerase, Kif18a - kinesin family member 18a, Stmn1 - stathmin 1, Gpsm2 - g-protein signalling modulator 2 (ags3-like, c. elegans), Hif1a - hypoxia inducible factor 1, alpha subunit, Ctcf - ccctc-binding factor, Ube2c - ubiquitin-conjugating enzyme e2c, Atad2 - atpase family, aaa domain containing 2, …
GO:1901991	negative regulation of mitotic cell cycle phase transition	2.69e-05	0.00517	1.99	3005	49	865	28	[Syf2 - syf2 homolog, rna splicing factor (s. cerevisiae), Slfn1 - schlafen 1, Cdk1 - cyclin-dependent kinase 1, Ticrr - topbp1-interacting checkpoint and replication regulator, Casp2 - caspase 2, Ezh2 - enhancer of zeste homolog 2 (drosophila), Mad2l1bp - mad2l1 binding protein, Topbp1 - topoisomerase (dna) ii binding protein 1, Klf4 - kruppel-like factor 4 (gut), Fbxo5 - f-box protein 5, Rad21 …
GO:0045132	meiotic chromosome segregation	3.07e-05	0.00579	3.16	3005	11	865	10	[Espl1 - extra spindle poles-like 1 (s. cerevisiae), Sgol1 - shugoshin-like 1 (s. pombe), Ncaph - non-smc condensin i complex, subunit h, Plk1 - polo-like kinase 1, Smc2 - structural maintenance of chromosomes 2, Ttk - ttk protein kinase, Nuf2 - nuf2, ndc80 kinetochore complex component, homolog (s. cerevisiae), Smc4 - structural maintenance of chromosomes 4, Sgol2 - shugoshin-like 2 (s. pombe), …
GO:0006464	cellular protein modification process	3.27e-05	0.00608	1.27	3005	497	865	181	[Tnks - tankyrase, trf1-interacting ankyrin-related adp-ribose polymerase, Slc35c1 - solute carrier family 35, member c1, Phf14 - phd finger protein 14, Ing3 - inhibitor of growth family, member 3, Mefv - mediterranean fever, Psen1 - presenilin 1, Trio - triple functional domain (ptprf interacting), Ube2c - ubiquitin-conjugating enzyme e2c, Grk5 - g protein-coupled receptor kinase 5, Hipk1 - home…
GO:0036211	protein modification process	3.27e-05	0.00598	1.27	3005	497	865	181	[Tnks - tankyrase, trf1-interacting ankyrin-related adp-ribose polymerase, Slc35c1 - solute carrier family 35, member c1, Phf14 - phd finger protein 14, Ing3 - inhibitor of growth family, member 3, Mefv - mediterranean fever, Psen1 - presenilin 1, Trio - triple functional domain (ptprf interacting), Ube2c - ubiquitin-conjugating enzyme e2c, Grk5 - g protein-coupled receptor kinase 5, Hipk1 - home…
GO:0051383	kinetochore organization	4.61e-05	0.00827	3.47	3005	8	865	8	[Ndc80 - ndc80 homolog, kinetochore complex component (s. cerevisiae), Cenpa - centromere protein a, Dlgap5 - discs, large (drosophila) homolog-associated protein 5, Cenpc1 - centromere protein c1, Smc2 - structural maintenance of chromosomes 2, Nuf2 - nuf2, ndc80 kinetochore complex component, homolog (s. cerevisiae), Smc4 - structural maintenance of chromosomes 4, Cenpe - centromere protein e]
GO:0071174	mitotic spindle checkpoint	5.59e-05	0.00987	2.78	3005	15	865	12	[Bub3 - budding uninhibited by benzimidazoles 3 homolog (s. cerevisiae), Birc5 - baculoviral iap repeat-containing 5, Cep192 - centrosomal protein 192, Plk1 - polo-like kinase 1, Zfp207 - zinc finger protein 207, Stil - scl/tal1 interrupting locus, Ttk - ttk protein kinase, Aurkb - aurora kinase b, Mad2l1bp - mad2l1 binding protein, Cenpe - centromere protein e, Bub1 - budding uninhibited by benz…
GO:0070507	regulation of microtubule cytoskeleton organization	5.84e-05	0.0101	1.9	3005	53	865	29	[Kifc1 - kinesin family member c1, Kif18a - kinesin family member 18a, Poc1a - poc1 centriolar protein homolog a (chlamydomonas), Stmn1 - stathmin 1, Gpsm2 - g-protein signalling modulator 2 (ags3-like, c. elegans), Mark2 - map/microtubule affinity-regulating kinase 2, Fes - feline sarcoma oncogene, Rock1 - rho-associated coiled-coil containing protein kinase 1, Plk4 - polo-like kinase 4, Nin - n…
GO:0034502	protein localization to chromosome	6.21e-05	0.0106	2.56	3005	19	865	14	[Tnks - tankyrase, trf1-interacting ankyrin-related adp-ribose polymerase, Cdk1 - cyclin-dependent kinase 1, Plk1 - polo-like kinase 1, Ctcf - ccctc-binding factor, Ezh2 - enhancer of zeste homolog 2 (drosophila), Ttk - ttk protein kinase, Bub1b - budding uninhibited by benzimidazoles 1 homolog, beta (s. cerevisiae), Bub3 - budding uninhibited by benzimidazoles 3 homolog (s. cerevisiae), Cenpa - …
GO:0007010	cytoskeleton organization	6.49e-05	0.0109	1.4	3005	234	865	94	[Haus2 - haus augmin-like complex, subunit 2, Tnks - tankyrase, trf1-interacting ankyrin-related adp-ribose polymerase, Ccdc88c - coiled-coil domain containing 88c, Kif18a - kinesin family member 18a, Poc1a - poc1 centriolar protein homolog a (chlamydomonas), Stmn1 - stathmin 1, Gpsm2 - g-protein signalling modulator 2 (ags3-like, c. elegans), Palm - paralemmin, Cep350 - centrosomal protein 350, …
GO:0043412	macromolecule modification	6.93e-05	0.0115	1.25	3005	512	865	184	[Tnks - tankyrase, trf1-interacting ankyrin-related adp-ribose polymerase, Slc35c1 - solute carrier family 35, member c1, Phf14 - phd finger protein 14, Ing3 - inhibitor of growth family, member 3, Mefv - mediterranean fever, Psen1 - presenilin 1, Trio - triple functional domain (ptprf interacting), Ube2c - ubiquitin-conjugating enzyme e2c, Grk5 - g protein-coupled receptor kinase 5, Ctcf - ccctc…
GO:2001251	negative regulation of chromosome organization	8.81e-05	0.0144	2.07	3005	37	865	22	[Tnks - tankyrase, trf1-interacting ankyrin-related adp-ribose polymerase, Dnmt1 - dna methyltransferase (cytosine-5) 1, Cep192 - centrosomal protein 192, Plk1 - polo-like kinase 1, Atad2 - atpase family, aaa domain containing 2, Ttk - ttk protein kinase, Atad2b - atpase family, aaa domain containing 2b, Mad2l1bp - mad2l1 binding protein, Bub1 - budding uninhibited by benzimidazoles 1 homolog (s.…
GO:0051225	spindle assembly	9.44e-05	0.0152	2.23	3005	28	865	18	[Haus2 - haus augmin-like complex, subunit 2, Kifc1 - kinesin family member c1, Tnks - tankyrase, trf1-interacting ankyrin-related adp-ribose polymerase, Aspm - asp (abnormal spindle)-like, microcephaly associated (drosophila), Cep192 - centrosomal protein 192, Tpx2 - tpx2, microtubule-associated protein homolog (xenopus laevis), Kif11 - kinesin family member 11, Cdc20 - cell division cycle 20, N…
GO:0044772	mitotic cell cycle phase transition	0.000102	0.0162	1.99	3005	42	865	24	[Cdc25b - cell division cycle 25b, Cit - citron, Cdk1 - cyclin-dependent kinase 1, Cdkn2c - cyclin-dependent kinase inhibitor 2c (p18, inhibits cdk4), Cdkn2d - cyclin-dependent kinase inhibitor 2d (p19, inhibits cdk4), Tacc3 - transforming, acidic coiled-coil containing protein 3, Rhou - ras homolog gene family, member u, Foxm1 - forkhead box m1, Iqgap3 - iq motif containing gtpase activating pro…
GO:0032465	regulation of cytokinesis	0.000109	0.017	2.27	3005	26	865	17	[Cdc25b - cell division cycle 25b, Cit - citron, Kif23 - kinesin family member 23, Incenp - inner centromere protein, E2f8 - e2f transcription factor 8, Plk1 - polo-like kinase 1, Ect2 - ect2 oncogene, Prpf40a - prp40 pre-mrna processing factor 40 homolog a (yeast), Kif20b - kinesin family member 20b, Prkce - protein kinase c, epsilon, Racgap1 - rac gtpase-activating protein 1, Plk4 - polo-like k…
GO:0006796	phosphate-containing compound metabolic process	0.000111	0.017	1.25	3005	468	865	169	[Tnks - tankyrase, trf1-interacting ankyrin-related adp-ribose polymerase, Acot9 - acyl-coa thioesterase 9, Haao - 3-hydroxyanthranilate 3,4-dioxygenase, Aprt - adenine phosphoribosyl transferase, Trio - triple functional domain (ptprf interacting), Grk5 - g protein-coupled receptor kinase 5, Hipk1 - homeodomain interacting protein kinase 1, Scyl3 - scy1-like 3 (s. cerevisiae), Pik3cd - phosphati…
GO:0032886	regulation of microtubule-based process	0.000111	0.0168	1.79	3005	62	865	32	[Kifc1 - kinesin family member c1, Kif18a - kinesin family member 18a, Poc1a - poc1 centriolar protein homolog a (chlamydomonas), Stmn1 - stathmin 1, Gpsm2 - g-protein signalling modulator 2 (ags3-like, c. elegans), Mark2 - map/microtubule affinity-regulating kinase 2, Fes - feline sarcoma oncogene, Tctex1d2 - tctex1 domain containing 2, Rock1 - rho-associated coiled-coil containing protein kinas…
GO:0006468	protein phosphorylation	0.000113	0.0169	1.39	3005	225	865	90	[Taf1 - taf1 rna polymerase ii, tata box binding protein (tbp)-associated factor, Tnks - tankyrase, trf1-interacting ankyrin-related adp-ribose polymerase, Ccnt1 - cyclin t1, Map3k15 - mitogen-activated protein kinase kinase kinase 15, Trio - triple functional domain (ptprf interacting), Grk5 - g protein-coupled receptor kinase 5, Hipk1 - homeodomain interacting protein kinase 1, Scyl3 - scy1-lik…
GO:0016310	phosphorylation	0.000133	0.0197	1.34	3005	283	865	109	[Tnks - tankyrase, trf1-interacting ankyrin-related adp-ribose polymerase, Trio - triple functional domain (ptprf interacting), Grk5 - g protein-coupled receptor kinase 5, Hipk1 - homeodomain interacting protein kinase 1, Scyl3 - scy1-like 3 (s. cerevisiae), Pik3cd - phosphatidylinositol 3-kinase catalytic delta polypeptide, Map4k4 - mitogen-activated protein kinase kinase kinase kinase 4, Irak3 …
GO:0044770	cell cycle phase transition	0.000137	0.0199	1.93	3005	45	865	25	[Cdc25b - cell division cycle 25b, Cdk1 - cyclin-dependent kinase 1, Foxm1 - forkhead box m1, Ube2c - ubiquitin-conjugating enzyme e2c, Rps6kb1 - ribosomal protein s6 kinase, polypeptide 1, Ndc80 - ndc80 homolog, kinetochore complex component (s. cerevisiae), Plcb1 - phospholipase c, beta 1, Cdk2 - cyclin-dependent kinase 2, Phf8 - phd finger protein 8, Cdkn1b - cyclin-dependent kinase inhibitor …
GO:0006323	DNA packaging	0.000158	0.0227	2.73	3005	14	865	11	[Ncapd2 - non-smc condensin i complex, subunit d2, Cdk1 - cyclin-dependent kinase 1, Ncaph - non-smc condensin i complex, subunit h, Cdca5 - cell division cycle associated 5, Incenp - inner centromere protein, Smc2 - structural maintenance of chromosomes 2, Nusap1 - nucleolar and spindle associated protein 1, Smc4 - structural maintenance of chromosomes 4, Suv39h1 - suppressor of variegation 3-9 …
GO:0071173	spindle assembly checkpoint	0.000158	0.0224	2.73	3005	14	865	11	[Bub3 - budding uninhibited by benzimidazoles 3 homolog (s. cerevisiae), Birc5 - baculoviral iap repeat-containing 5, Cep192 - centrosomal protein 192, Plk1 - polo-like kinase 1, Zfp207 - zinc finger protein 207, Ttk - ttk protein kinase, Aurkb - aurora kinase b, Mad2l1bp - mad2l1 binding protein, Cenpe - centromere protein e, Bub1 - budding uninhibited by benzimidazoles 1 homolog (s. cerevisiae)…
GO:0007094	mitotic spindle assembly checkpoint	0.000158	0.0221	2.73	3005	14	865	11	[Bub3 - budding uninhibited by benzimidazoles 3 homolog (s. cerevisiae), Birc5 - baculoviral iap repeat-containing 5, Cep192 - centrosomal protein 192, Plk1 - polo-like kinase 1, Zfp207 - zinc finger protein 207, Ttk - ttk protein kinase, Aurkb - aurora kinase b, Mad2l1bp - mad2l1 binding protein, Cenpe - centromere protein e, Bub1 - budding uninhibited by benzimidazoles 1 homolog (s. cerevisiae)…
GO:0007076	mitotic chromosome condensation	0.000161	0.0222	3.47	3005	7	865	7	[Ncapd2 - non-smc condensin i complex, subunit d2, Cdca5 - cell division cycle associated 5, Ncaph - non-smc condensin i complex, subunit h, Smc2 - structural maintenance of chromosomes 2, Nusap1 - nucleolar and spindle associated protein 1, Smc4 - structural maintenance of chromosomes 4, Ncapg - non-smc condensin i complex, subunit g]
GO:0006793	phosphorus metabolic process	0.000187	0.0255	1.24	3005	472	865	169	[Tnks - tankyrase, trf1-interacting ankyrin-related adp-ribose polymerase, Acot9 - acyl-coa thioesterase 9, Haao - 3-hydroxyanthranilate 3,4-dioxygenase, Aprt - adenine phosphoribosyl transferase, Trio - triple functional domain (ptprf interacting), Grk5 - g protein-coupled receptor kinase 5, Hipk1 - homeodomain interacting protein kinase 1, Scyl3 - scy1-like 3 (s. cerevisiae), Pik3cd - phosphati…
GO:0045786	negative regulation of cell cycle	0.000198	0.0267	1.55	3005	112	865	50	[Syf2 - syf2 homolog, rna splicing factor (s. cerevisiae), Slfn1 - schlafen 1, Tnks - tankyrase, trf1-interacting ankyrin-related adp-ribose polymerase, Prr11 - proline rich 11, Klf4 - kruppel-like factor 4 (gut), Rad21 - rad21 homolog (s. pombe), Ctdsp1 - ctd (carboxy-terminal domain, rna polymerase ii, polypeptide a) small phosphatase 1, Rbl1 - retinoblastoma-like 1 (p107), Cdkn3 - cyclin-depen…
GO:0033554	cellular response to stress	0.000205	0.0272	1.31	3005	307	865	116	[Syf2 - syf2 homolog, rna splicing factor (s. cerevisiae), Nr4a2 - nuclear receptor subfamily 4, group a, member 2, Psen1 - presenilin 1, Hif1a - hypoxia inducible factor 1, alpha subunit, Hipk1 - homeodomain interacting protein kinase 1, Top2a - topoisomerase (dna) ii alpha, Gsr - glutathione reductase, H2afx - h2a histone family, member x, Map4k4 - mitogen-activated protein kinase kinase kinase…
GO:0045787	positive regulation of cell cycle	0.000232	0.0305	1.59	3005	96	865	44	[Cdc25b - cell division cycle 25b, Cdk1 - cyclin-dependent kinase 1, Cdca5 - cell division cycle associated 5, Poc1a - poc1 centriolar protein homolog a (chlamydomonas), Gpsm2 - g-protein signalling modulator 2 (ags3-like, c. elegans), E2f8 - e2f transcription factor 8, Ube2c - ubiquitin-conjugating enzyme e2c, Ezh2 - enhancer of zeste homolog 2 (drosophila), Casp2 - caspase 2, Ect2 - ect2 oncoge…
GO:0044267	cellular protein metabolic process	0.000317	0.0412	1.22	3005	537	865	188	[Tnks - tankyrase, trf1-interacting ankyrin-related adp-ribose polymerase, Slc35c1 - solute carrier family 35, member c1, Phf14 - phd finger protein 14, Psap - prosaposin, Ing3 - inhibitor of growth family, member 3, Mefv - mediterranean fever, Psen1 - presenilin 1, Trio - triple functional domain (ptprf interacting), Ube2c - ubiquitin-conjugating enzyme e2c, Grk5 - g protein-coupled receptor kin…
GO:0061640	cytoskeleton-dependent cytokinesis	0.000335	0.043	2.08	3005	30	865	18	[Cep55 - centrosomal protein 55, Ist1 - increased sodium tolerance 1 homolog (yeast), Cit - citron, Kif23 - kinesin family member 23, Actr2 - arp2 actin-related protein 2, Sept9 - septin 9, Ckap2 - cytoskeleton associated protein 2, Incenp - inner centromere protein, Stmn1 - stathmin 1, Plk1 - polo-like kinase 1, Ect2 - ect2 oncogene, Anln - anillin, actin binding protein, Birc5 - baculoviral iap…
GO:2001252	positive regulation of chromosome organization	0.000342	0.0434	1.85	3005	47	865	25	[Tnks - tankyrase, trf1-interacting ankyrin-related adp-ribose polymerase, Mad2l1bp - mad2l1 binding protein, Atf7ip - activating transcription factor 7 interacting protein, Rad21 - rad21 homolog (s. pombe), Eed - embryonic ectoderm development, Aurkb - aurora kinase b, Cenpe - centromere protein e, Fmr1 - fragile x mental retardation syndrome 1, Cul3 - cullin 3, Dnmt1 - dna methyltransferase (cy…
GO:0008608	attachment of spindle microtubules to kinetochore	0.0004	0.0501	2.84	3005	11	865	9	[Bub3 - budding uninhibited by benzimidazoles 3 homolog (s. cerevisiae), Ndc80 - ndc80 homolog, kinetochore complex component (s. cerevisiae), Kif2c - kinesin family member 2c, Sgol1 - shugoshin-like 1 (s. pombe), Cenpc1 - centromere protein c1, Zfp207 - zinc finger protein 207, Casc5 - cancer susceptibility candidate 5, Nuf2 - nuf2, ndc80 kinetochore complex component, homolog (s. cerevisiae), C…
GO:0071459	protein localization to chromosome, centromeric region	0.0004	0.0495	2.84	3005	11	865	9	[Bub3 - budding uninhibited by benzimidazoles 3 homolog (s. cerevisiae), Cdk1 - cyclin-dependent kinase 1, Cenpa - centromere protein a, Zwilch - zwilch kinetochore protein, Casc5 - cancer susceptibility candidate 5, Ctcf - ccctc-binding factor, Aurkb - aurora kinase b, Ttk - ttk protein kinase, Bub1b - budding uninhibited by benzimidazoles 1 homolog, beta (s. cerevisiae)]
GO:0043170	macromolecule metabolic process	0.000416	0.0509	1.15	3005	924	865	305	[Syf2 - syf2 homolog, rna splicing factor (s. cerevisiae), Srsf5 - serine/arginine-rich splicing factor 5, Tnks - tankyrase, trf1-interacting ankyrin-related adp-ribose polymerase, Slc35c1 - solute carrier family 35, member c1, Mefv - mediterranean fever, Trio - triple functional domain (ptprf interacting), Ube2c - ubiquitin-conjugating enzyme e2c, Grk5 - g protein-coupled receptor kinase 5, Ctcf…
GO:0051445	regulation of meiotic cell cycle	0.000438	0.053	2.67	3005	13	865	10	[Cdc25b - cell division cycle 25b, Fbxo5 - f-box protein 5, Aspm - asp (abnormal spindle)-like, microcephaly associated (drosophila), Ythdc2 - yth domain containing 2, Osm - oncostatin m, Plcb1 - phospholipase c, beta 1, Ttk - ttk protein kinase, Sgol2 - shugoshin-like 2 (s. pombe), Cdc20 - cell division cycle 20, Chfr - checkpoint with forkhead and ring finger domains]
GO:0072698	protein localization to microtubule cytoskeleton	0.000438	0.0524	2.67	3005	13	865	10	[Kif20b - kinesin family member 20b, Snx10 - sorting nexin 10, Cep192 - centrosomal protein 192, Stil - scl/tal1 interrupting locus, Ttk - ttk protein kinase, Cep350 - centrosomal protein 350, Aurka - aurora kinase a, Fam83d - family with sequence similarity 83, member d, Spag5 - sperm associated antigen 5, Diap1 - diaphanous homolog 1 (drosophila)]
GO:0030261	chromosome condensation	0.000438	0.0519	2.67	3005	13	865	10	[Ncapd2 - non-smc condensin i complex, subunit d2, Cdk1 - cyclin-dependent kinase 1, Ncaph - non-smc condensin i complex, subunit h, Cdca5 - cell division cycle associated 5, Incenp - inner centromere protein, Smc2 - structural maintenance of chromosomes 2, Nusap1 - nucleolar and spindle associated protein 1, Smc4 - structural maintenance of chromosomes 4, Ncapg - non-smc condensin i complex, sub…
GO:0032467	positive regulation of cytokinesis	0.000438	0.0513	2.67	3005	13	865	10	[Kif20b - kinesin family member 20b, Cdc25b - cell division cycle 25b, Cit - citron, Kif23 - kinesin family member 23, Prkce - protein kinase c, epsilon, Racgap1 - rac gtpase-activating protein 1, Aurkb - aurora kinase b, Kif14 - kinesin family member 14, Ect2 - ect2 oncogene, Cul3 - cullin 3]
GO:0044380	protein localization to cytoskeleton	0.000438	0.0507	2.67	3005	13	865	10	[Kif20b - kinesin family member 20b, Snx10 - sorting nexin 10, Cep192 - centrosomal protein 192, Stil - scl/tal1 interrupting locus, Ttk - ttk protein kinase, Cep350 - centrosomal protein 350, Aurka - aurora kinase a, Fam83d - family with sequence similarity 83, member d, Spag5 - sperm associated antigen 5, Diap1 - diaphanous homolog 1 (drosophila)]
GO:0031023	microtubule organizing center organization	0.000438	0.0502	2.55	3005	15	865	11	[Haus2 - haus augmin-like complex, subunit 2, 2810417H13Rik - riken cdna 2810417h13 gene, Cep192 - centrosomal protein 192, Cdk2 - cyclin-dependent kinase 2, Gadd45a - growth arrest and dna-damage-inducible 45 alpha, Plk1 - polo-like kinase 1, Plk4 - polo-like kinase 4, Aurka - aurora kinase a, Fes - feline sarcoma oncogene, Ckap5 - cytoskeleton associated protein 5, Ppp1r12a - protein phosphatas…
GO:0070925	organelle assembly	0.00046	0.0522	1.54	3005	104	865	46	[Haus2 - haus augmin-like complex, subunit 2, Kifc1 - kinesin family member c1, Tnks - tankyrase, trf1-interacting ankyrin-related adp-ribose polymerase, Ccrn4l - ccr4 carbon catabolite repression 4-like (s. cerevisiae), Gorasp2 - golgi reassembly stacking protein 2, Cds2 - cdp-diacylglycerol synthase (phosphatidate cytidylyltransferase) 2, Poc1a - poc1 centriolar protein homolog a (chlamydomonas…
GO:0000910	cytokinesis	0.000479	0.0537	2	3005	33	865	19	[Cep55 - centrosomal protein 55, Ist1 - increased sodium tolerance 1 homolog (yeast), Cit - citron, Kif23 - kinesin family member 23, Actr2 - arp2 actin-related protein 2, Sept9 - septin 9, Ckap2 - cytoskeleton associated protein 2, Incenp - inner centromere protein, Stmn1 - stathmin 1, Plk1 - polo-like kinase 1, Ect2 - ect2 oncogene, Anln - anillin, actin binding protein, Birc5 - baculoviral iap…
GO:0016570	histone modification	0.000547	0.0608	1.66	3005	69	865	33	[Taf1 - taf1 rna polymerase ii, tata box binding protein (tbp)-associated factor, Phf14 - phd finger protein 14, Ing3 - inhibitor of growth family, member 3, Incenp - inner centromere protein, Hdac7 - histone deacetylase 7, Ezh2 - enhancer of zeste homolog 2 (drosophila), Brpf1 - bromodomain and phd finger containing, 1, Dr1 - down-regulator of transcription 1, Brd8 - bromodomain containing 8, Pa…
GO:0051255	spindle midzone assembly	0.000562	0.0618	3.47	3005	6	865	6	[Kif23 - kinesin family member 23, Incenp - inner centromere protein, Kif4 - kinesin family member 4, Racgap1 - rac gtpase-activating protein 1, Aurkb - aurora kinase b, Prc1 - protein regulator of cytokinesis 1]
GO:1905508	protein localization to microtubule organizing center	0.000562	0.0611	3.47	3005	6	865	6	[Snx10 - sorting nexin 10, Cep192 - centrosomal protein 192, Stil - scl/tal1 interrupting locus, Aurka - aurora kinase a, Cep350 - centrosomal protein 350, Spag5 - sperm associated antigen 5]
GO:0071539	protein localization to centrosome	0.000562	0.0605	3.47	3005	6	865	6	[Snx10 - sorting nexin 10, Cep192 - centrosomal protein 192, Stil - scl/tal1 interrupting locus, Aurka - aurora kinase a, Cep350 - centrosomal protein 350, Spag5 - sperm associated antigen 5]
GO:0050000	chromosome localization	0.000578	0.0616	2.17	3005	24	865	15	[Kif2c - kinesin family member 2c, Actr2 - arp2 actin-related protein 2, Cdca8 - cell division cycle associated 8, Cdca5 - cell division cycle associated 5, Kif18a - kinesin family member 18a, Incenp - inner centromere protein, Fam83d - family with sequence similarity 83, member d, Ndc80 - ndc80 homolog, kinetochore complex component (s. cerevisiae), Birc5 - baculoviral iap repeat-containing 5, K…
GO:0051303	establishment of chromosome localization	0.000683	0.0721	2.21	3005	22	865	14	[Kif2c - kinesin family member 2c, Actr2 - arp2 actin-related protein 2, Cdca8 - cell division cycle associated 8, Cdca5 - cell division cycle associated 5, Kif18a - kinesin family member 18a, Incenp - inner centromere protein, Fam83d - family with sequence similarity 83, member d, Ndc80 - ndc80 homolog, kinetochore complex component (s. cerevisiae), Birc5 - baculoviral iap repeat-containing 5, K…
GO:0040020	regulation of meiotic nuclear division	0.000965	0.101	3.04	3005	8	865	7	[Fbxo5 - f-box protein 5, Osm - oncostatin m, Plcb1 - phospholipase c, beta 1, Ttk - ttk protein kinase, Sgol2 - shugoshin-like 2 (s. pombe), Cdc20 - cell division cycle 20, Chfr - checkpoint with forkhead and ring finger domains]
GO:0051988	regulation of attachment of spindle microtubules to kinetochore	0.000965	0.0999	3.04	3005	8	865	7	[Knstrn - kinetochore-localized astrin/spag5 binding, Racgap1 - rac gtpase-activating protein 1, Aurkb - aurora kinase b, Ect2 - ect2 oncogene, Cenpe - centromere protein e, Nek2 - nima (never in mitosis gene a)-related expressed kinase 2, Spag5 - sperm associated antigen 5]

## Sheet: Saline Cluster 5
Gene ontology enrichment analysis of variable genes by saline cluster.
GO Term	Description	P-value	FDR q-value	Enrichment	N	B	n	b	Genes
GO:0016070	RNA metabolic process	3.21e-08	0.000346	1.82	3005	177	644	69	[Srsf3 - serine/arginine-rich splicing factor 3, Dcp1a - dcp1 decapping enzyme homolog a (s. cerevisiae), Ddx17 - dead (asp-glu-ala-asp) box polypeptide 17, Ahr - aryl-hydrocarbon receptor, Taf2 - taf2 rna polymerase ii, tata box binding protein (tbp)-associated factor, Khdrbs1 - kh domain containing, rna binding, signal transduction associated 1, Thoc2 - tho complex 2, Lsm6 - lsm6 homolog, u6 sm…
GO:0016071	mRNA metabolic process	3.7e-08	0.000199	2.25	3005	83	644	40	[Srsf3 - serine/arginine-rich splicing factor 3, Stat3 - signal transducer and activator of transcription 3, Zc3h12d - zinc finger ccch type containing 12d, Dcp1a - dcp1 decapping enzyme homolog a (s. cerevisiae), Ddx17 - dead (asp-glu-ala-asp) box polypeptide 17, Sf3b1 - splicing factor 3b, subunit 1, Khdrbs1 - kh domain containing, rna binding, signal transduction associated 1, Thoc2 - tho comp…
GO:0006397	mRNA processing	7.2e-08	0.000258	2.45	3005	61	644	32	[Srsf3 - serine/arginine-rich splicing factor 3, Ddx17 - dead (asp-glu-ala-asp) box polypeptide 17, Sf3b1 - splicing factor 3b, subunit 1, Khdrbs1 - kh domain containing, rna binding, signal transduction associated 1, Thoc2 - tho complex 2, Srsf4 - serine/arginine-rich splicing factor 4, Lsm6 - lsm6 homolog, u6 small nuclear rna associated (s. cerevisiae), Prpf18 - prp18 pre-mrna processing facto…
GO:0006396	RNA processing	1.55e-07	0.000417	2.07	3005	99	644	44	[Srsf3 - serine/arginine-rich splicing factor 3, Ddx17 - dead (asp-glu-ala-asp) box polypeptide 17, Sf3b1 - splicing factor 3b, subunit 1, Srsf4 - serine/arginine-rich splicing factor 4, Khdrbs1 - kh domain containing, rna binding, signal transduction associated 1, Thoc2 - tho complex 2, Lsm6 - lsm6 homolog, u6 small nuclear rna associated (s. cerevisiae), Rbm39 - rna binding motif protein 39, Pr…
GO:0019219	regulation of nucleobase-containing compound metabolic process	3.06e-07	0.00066	1.33	3005	700	644	199	[Srsf3 - serine/arginine-rich splicing factor 3, Phf2 - phd finger protein 2, Crtc3 - creb regulated transcription coactivator 3, Ddx17 - dead (asp-glu-ala-asp) box polypeptide 17, Ctbp1 - c-terminal binding protein 1, Cacna1d - calcium channel, voltage-dependent, l type, alpha 1d subunit, Ercc6 - excision repair cross-complementing rodent repair deficiency, complementation group 6, Top2b - topoi…
GO:0010468	regulation of gene expression	4.34e-07	0.00078	1.3	3005	771	644	215	[Srsf3 - serine/arginine-rich splicing factor 3, Phf2 - phd finger protein 2, Crtc3 - creb regulated transcription coactivator 3, Ctbp1 - c-terminal binding protein 1, Ddx17 - dead (asp-glu-ala-asp) box polypeptide 17, Cacna1d - calcium channel, voltage-dependent, l type, alpha 1d subunit, Ercc6 - excision repair cross-complementing rodent repair deficiency, complementation group 6, Sp2 - sp2 tra…
GO:0051252	regulation of RNA metabolic process	4.74e-07	0.000729	1.34	3005	632	644	182	[Srsf3 - serine/arginine-rich splicing factor 3, Phf2 - phd finger protein 2, Vim - vimentin, Pid1 - phosphotyrosine interaction domain containing 1, Crtc3 - creb regulated transcription coactivator 3, Ddx17 - dead (asp-glu-ala-asp) box polypeptide 17, Ctbp1 - c-terminal binding protein 1, Itgb2 - integrin beta 2, Spop - speckle-type poz protein, Cacna1d - calcium channel, voltage-dependent, l ty…
GO:0090304	nucleic acid metabolic process	6.49e-07	0.000874	1.57	3005	270	644	91	[Srsf3 - serine/arginine-rich splicing factor 3, Bach1 - btb and cnc homology 1, Foxp1 - forkhead box p1, Nfix - nuclear factor i/x, Tipin - timeless interacting protein, Taok3 - tao kinase 3, Dcp1a - dcp1 decapping enzyme homolog a (s. cerevisiae), Ddx17 - dead (asp-glu-ala-asp) box polypeptide 17, Ahr - aryl-hydrocarbon receptor, Taf2 - taf2 rna polymerase ii, tata box binding protein (tbp)-ass…
GO:0008380	RNA splicing	2.57e-06	0.00307	2.38	3005	51	644	26	[Srsf3 - serine/arginine-rich splicing factor 3, Ddx17 - dead (asp-glu-ala-asp) box polypeptide 17, Sf3b1 - splicing factor 3b, subunit 1, Thoc2 - tho complex 2, Srsf4 - serine/arginine-rich splicing factor 4, Lsm6 - lsm6 homolog, u6 small nuclear rna associated (s. cerevisiae), Prpf18 - prp18 pre-mrna processing factor 18 homolog (yeast), Rbm39 - rna binding motif protein 39, Prpf8 - pre-mrna pr…
GO:0051254	positive regulation of RNA metabolic process	2.54e-05	0.0273	1.41	3005	347	644	105	[Phf2 - phd finger protein 2, Pid1 - phosphotyrosine interaction domain containing 1, Crtc3 - creb regulated transcription coactivator 3, Ddx17 - dead (asp-glu-ala-asp) box polypeptide 17, Ercc6 - excision repair cross-complementing rodent repair deficiency, complementation group 6, Rps6ka3 - ribosomal protein s6 kinase polypeptide 3, Was - wiskott-aldrich syndrome homolog (human), Chd7 - chromod…
GO:0045935	positive regulation of nucleobase-containing compound metabolic process	3.22e-05	0.0315	1.38	3005	385	644	114	[Phf2 - phd finger protein 2, Pid1 - phosphotyrosine interaction domain containing 1, Crtc3 - creb regulated transcription coactivator 3, Ddx17 - dead (asp-glu-ala-asp) box polypeptide 17, Ercc6 - excision repair cross-complementing rodent repair deficiency, complementation group 6, Top2b - topoisomerase (dna) ii beta, Rps6ka3 - ribosomal protein s6 kinase polypeptide 3, Was - wiskott-aldrich syn…
GO:1903311	regulation of mRNA metabolic process	5.09e-05	0.0457	2.12	3005	55	644	25	[Srsf3 - serine/arginine-rich splicing factor 3, Vim - vimentin, Hnrnpr - heterogeneous nuclear ribonucleoprotein r, Zc3h12d - zinc finger ccch type containing 12d, Ddx17 - dead (asp-glu-ala-asp) box polypeptide 17, Khdrbs1 - kh domain containing, rna binding, signal transduction associated 1, Srsf4 - serine/arginine-rich splicing factor 4, Zc3hav1 - zinc finger ccch type, antiviral 1, Rbm39 - rn…
GO:0034641	cellular nitrogen compound metabolic process	5.34e-05	0.0442	1.32	3005	492	644	139	[Srsf3 - serine/arginine-rich splicing factor 3, Eif3h - eukaryotic translation initiation factor 3, subunit h, Npepps - aminopeptidase puromycin sensitive, Dld - dihydrolipoamide dehydrogenase, Taok3 - tao kinase 3, Ddx17 - dead (asp-glu-ala-asp) box polypeptide 17, Taf2 - taf2 rna polymerase ii, tata box binding protein (tbp)-associated factor, Smpdl3b - sphingomyelin phosphodiesterase, acid-li…
GO:0006139	nucleobase-containing compound metabolic process	5.46e-05	0.042	1.37	3005	381	644	112	[Srsf3 - serine/arginine-rich splicing factor 3, Dld - dihydrolipoamide dehydrogenase, Taok3 - tao kinase 3, Ddx17 - dead (asp-glu-ala-asp) box polypeptide 17, Taf2 - taf2 rna polymerase ii, tata box binding protein (tbp)-associated factor, Ercc6 - excision repair cross-complementing rodent repair deficiency, complementation group 6, Top2b - topoisomerase (dna) ii beta, Prpf8 - pre-mrna processin…
GO:2000112	regulation of cellular macromolecule biosynthetic process	5.8e-05	0.0416	1.26	3005	675	644	182	[Phf2 - phd finger protein 2, Vim - vimentin, Pid1 - phosphotyrosine interaction domain containing 1, Crtc3 - creb regulated transcription coactivator 3, Ctbp1 - c-terminal binding protein 1, Ddx17 - dead (asp-glu-ala-asp) box polypeptide 17, Itgb2 - integrin beta 2, Spop - speckle-type poz protein, Cacna1d - calcium channel, voltage-dependent, l type, alpha 1d subunit, H2afy - h2a histone family…
GO:0006412	translation	8.55e-05	0.0576	2.72	3005	24	644	14	[Eif3h - eukaryotic translation initiation factor 3, subunit h, Eif3f - eukaryotic translation initiation factor 3, subunit f, Rps28 - ribosomal protein s28, Rpl8 - ribosomal protein l8, Vars - valyl-trna synthetase, Rpl18 - ribosomal protein l18, Rpl4 - ribosomal protein l4, Rps18 - ribosomal protein s18, Rplp0 - ribosomal protein, large, p0, Eif3e - eukaryotic translation initiation factor 3, s…
GO:0006355	regulation of transcription, DNA-templated	0.000112	0.0708	1.27	3005	579	644	158	[Phf2 - phd finger protein 2, Pid1 - phosphotyrosine interaction domain containing 1, Crtc3 - creb regulated transcription coactivator 3, Ctbp1 - c-terminal binding protein 1, Ddx17 - dead (asp-glu-ala-asp) box polypeptide 17, Itgb2 - integrin beta 2, Spop - speckle-type poz protein, Cacna1d - calcium channel, voltage-dependent, l type, alpha 1d subunit, H2afy - h2a histone family, member y, Ercc…
GO:0000398	mRNA splicing, via spliceosome	0.000115	0.069	2.49	3005	30	644	16	[Srsf3 - serine/arginine-rich splicing factor 3, Ddx46 - dead (asp-glu-ala-asp) box polypeptide 46, Ddx17 - dead (asp-glu-ala-asp) box polypeptide 17, Sf3b1 - splicing factor 3b, subunit 1, Srsf4 - serine/arginine-rich splicing factor 4, Lsm6 - lsm6 homolog, u6 small nuclear rna associated (s. cerevisiae), Sfpq - splicing factor proline/glutamine rich (polypyrimidine tract binding protein associa…
GO:0000377	RNA splicing, via transesterification reactions with bulged adenosine as nucleophile	0.000115	0.0653	2.49	3005	30	644	16	[Srsf3 - serine/arginine-rich splicing factor 3, Ddx46 - dead (asp-glu-ala-asp) box polypeptide 46, Ddx17 - dead (asp-glu-ala-asp) box polypeptide 17, Sf3b1 - splicing factor 3b, subunit 1, Srsf4 - serine/arginine-rich splicing factor 4, Lsm6 - lsm6 homolog, u6 small nuclear rna associated (s. cerevisiae), Sfpq - splicing factor proline/glutamine rich (polypyrimidine tract binding protein associa…
GO:0000375	RNA splicing, via transesterification reactions	0.000115	0.0621	2.49	3005	30	644	16	[Srsf3 - serine/arginine-rich splicing factor 3, Ddx46 - dead (asp-glu-ala-asp) box polypeptide 46, Ddx17 - dead (asp-glu-ala-asp) box polypeptide 17, Sf3b1 - splicing factor 3b, subunit 1, Srsf4 - serine/arginine-rich splicing factor 4, Lsm6 - lsm6 homolog, u6 small nuclear rna associated (s. cerevisiae), Sfpq - splicing factor proline/glutamine rich (polypyrimidine tract binding protein associa…
GO:0010556	regulation of macromolecule biosynthetic process	0.00012	0.0618	1.24	3005	687	644	183	[Phf2 - phd finger protein 2, Vim - vimentin, Pid1 - phosphotyrosine interaction domain containing 1, Crtc3 - creb regulated transcription coactivator 3, Ctbp1 - c-terminal binding protein 1, Ddx17 - dead (asp-glu-ala-asp) box polypeptide 17, Itgb2 - integrin beta 2, Spop - speckle-type poz protein, Cacna1d - calcium channel, voltage-dependent, l type, alpha 1d subunit, H2afy - h2a histone family…
GO:1903506	regulation of nucleic acid-templated transcription	0.000123	0.0604	1.27	3005	580	644	158	[Phf2 - phd finger protein 2, Pid1 - phosphotyrosine interaction domain containing 1, Crtc3 - creb regulated transcription coactivator 3, Ddx17 - dead (asp-glu-ala-asp) box polypeptide 17, Ctbp1 - c-terminal binding protein 1, Itgb2 - integrin beta 2, Spop - speckle-type poz protein, Cacna1d - calcium channel, voltage-dependent, l type, alpha 1d subunit, H2afy - h2a histone family, member y, Ercc…
GO:2001141	regulation of RNA biosynthetic process	0.000133	0.0622	1.27	3005	585	644	159	[Phf2 - phd finger protein 2, Pid1 - phosphotyrosine interaction domain containing 1, Crtc3 - creb regulated transcription coactivator 3, Ddx17 - dead (asp-glu-ala-asp) box polypeptide 17, Ctbp1 - c-terminal binding protein 1, Itgb2 - integrin beta 2, Spop - speckle-type poz protein, Cacna1d - calcium channel, voltage-dependent, l type, alpha 1d subunit, H2afy - h2a histone family, member y, Ercc…
GO:0031326	regulation of cellular biosynthetic process	0.000153	0.0685	1.23	3005	733	644	193	[Phf2 - phd finger protein 2, Crtc3 - creb regulated transcription coactivator 3, Ctbp1 - c-terminal binding protein 1, Ddx17 - dead (asp-glu-ala-asp) box polypeptide 17, Cacna1d - calcium channel, voltage-dependent, l type, alpha 1d subunit, Ercc6 - excision repair cross-complementing rodent repair deficiency, complementation group 6, Sp2 - sp2 transcription factor, Chd7 - chromodomain helicase …
GO:0006357	regulation of transcription by RNA polymerase II	0.000278	0.12	1.31	3005	432	644	121	[Phf2 - phd finger protein 2, Pid1 - phosphotyrosine interaction domain containing 1, Crtc3 - creb regulated transcription coactivator 3, Ctbp1 - c-terminal binding protein 1, Ddx17 - dead (asp-glu-ala-asp) box polypeptide 17, Spop - speckle-type poz protein, H2afy - h2a histone family, member y, Ercc6 - excision repair cross-complementing rodent repair deficiency, complementation group 6, Rps6ka…
GO:0031328	positive regulation of cellular biosynthetic process	0.000318	0.132	1.32	3005	400	644	113	[Phf2 - phd finger protein 2, Vim - vimentin, Pid1 - phosphotyrosine interaction domain containing 1, Crtc3 - creb regulated transcription coactivator 3, Ddx17 - dead (asp-glu-ala-asp) box polypeptide 17, Itgb2 - integrin beta 2, Ercc6 - excision repair cross-complementing rodent repair deficiency, complementation group 6, Rps6ka3 - ribosomal protein s6 kinase polypeptide 3, Was - wiskott-aldrich…
GO:0009889	regulation of biosynthetic process	0.000322	0.128	1.21	3005	746	644	194	[Phf2 - phd finger protein 2, Crtc3 - creb regulated transcription coactivator 3, Ctbp1 - c-terminal binding protein 1, Ddx17 - dead (asp-glu-ala-asp) box polypeptide 17, Cacna1d - calcium channel, voltage-dependent, l type, alpha 1d subunit, Ercc6 - excision repair cross-complementing rodent repair deficiency, complementation group 6, Sp2 - sp2 transcription factor, Chd7 - chromodomain helicase …
GO:0010628	positive regulation of gene expression	0.000396	0.152	1.3	3005	427	644	119	[Phf2 - phd finger protein 2, Vim - vimentin, Pid1 - phosphotyrosine interaction domain containing 1, Crtc3 - creb regulated transcription coactivator 3, Ddx17 - dead (asp-glu-ala-asp) box polypeptide 17, H2afy - h2a histone family, member y, Ercc6 - excision repair cross-complementing rodent repair deficiency, complementation group 6, Rps6ka3 - ribosomal protein s6 kinase polypeptide 3, Was - wi…
GO:0002467	germinal center formation	0.000447	0.166	4.67	3005	5	644	5	[Mef2c - myocyte enhancer factor 2c, Bcl6 - b cell leukemia/lymphoma 6, Nfkb2 - nuclear factor of kappa light polypeptide gene enhancer in b cells 2, p49/p100, Unc13d - unc-13 homolog d (c. elegans), Klhl6 - kelch-like 6]
GO:0043043	peptide biosynthetic process	0.000476	0.171	2.33	3005	30	644	15	[Eif3h - eukaryotic translation initiation factor 3, subunit h, Eif3f - eukaryotic translation initiation factor 3, subunit f, Rps28 - ribosomal protein s28, Rpl8 - ribosomal protein l8, Vars - valyl-trna synthetase, Rpl18 - ribosomal protein l18, Rpl4 - ribosomal protein l4, Rps18 - ribosomal protein s18, Furin - furin (paired basic amino acid cleaving enzyme), Rplp0 - ribosomal protein, large, …
GO:0009891	positive regulation of biosynthetic process	0.000481	0.167	1.3	3005	408	644	114	[Phf2 - phd finger protein 2, Vim - vimentin, Pid1 - phosphotyrosine interaction domain containing 1, Crtc3 - creb regulated transcription coactivator 3, Ddx17 - dead (asp-glu-ala-asp) box polypeptide 17, Itgb2 - integrin beta 2, Ercc6 - excision repair cross-complementing rodent repair deficiency, complementation group 6, Rps6ka3 - ribosomal protein s6 kinase polypeptide 3, Was - wiskott-aldrich…
GO:0043044	ATP-dependent chromatin remodeling	0.000483	0.163	3.63	3005	9	644	7	[Arid1a - at rich interactive domain 1a (swi-like), Anp32e - acidic (leucine-rich) nuclear phosphoprotein 32 family, member e, Smarca5 - swi/snf related, matrix associated, actin dependent regulator of chromatin, subfamily a, member 5, Pbrm1 - polybromo 1, Chd8 - chromodomain helicase dna binding protein 8, Smarcc2 - swi/snf related, matrix associated, actin dependent regulator of chromatin, subf…
GO:0010557	positive regulation of macromolecule biosynthetic process	0.000557	0.182	1.32	3005	372	644	105	[Phf2 - phd finger protein 2, Vim - vimentin, Pid1 - phosphotyrosine interaction domain containing 1, Crtc3 - creb regulated transcription coactivator 3, Ddx17 - dead (asp-glu-ala-asp) box polypeptide 17, Ercc6 - excision repair cross-complementing rodent repair deficiency, complementation group 6, Rps6ka3 - ribosomal protein s6 kinase polypeptide 3, Was - wiskott-aldrich syndrome homolog (human)…
GO:1903508	positive regulation of nucleic acid-templated transcription	0.00058	0.184	1.34	3005	323	644	93	[Phf2 - phd finger protein 2, Pid1 - phosphotyrosine interaction domain containing 1, Bach1 - btb and cnc homology 1, Crtc3 - creb regulated transcription coactivator 3, Foxp1 - forkhead box p1, Nfix - nuclear factor i/x, Nfkb1 - nuclear factor of kappa light polypeptide gene enhancer in b cells 1, p105, Dcp1a - dcp1 decapping enzyme homolog a (s. cerevisiae), Ddx17 - dead (asp-glu-ala-asp) box p…
GO:0045893	positive regulation of transcription, DNA-templated	0.00058	0.179	1.34	3005	323	644	93	[Phf2 - phd finger protein 2, Pid1 - phosphotyrosine interaction domain containing 1, Bach1 - btb and cnc homology 1, Crtc3 - creb regulated transcription coactivator 3, Foxp1 - forkhead box p1, Nfix - nuclear factor i/x, Nfkb1 - nuclear factor of kappa light polypeptide gene enhancer in b cells 1, p105, Dcp1a - dcp1 decapping enzyme homolog a (s. cerevisiae), Ddx17 - dead (asp-glu-ala-asp) box p…
GO:1902680	positive regulation of RNA biosynthetic process	0.00058	0.174	1.34	3005	323	644	93	[Phf2 - phd finger protein 2, Pid1 - phosphotyrosine interaction domain containing 1, Bach1 - btb and cnc homology 1, Crtc3 - creb regulated transcription coactivator 3, Foxp1 - forkhead box p1, Nfix - nuclear factor i/x, Nfkb1 - nuclear factor of kappa light polypeptide gene enhancer in b cells 1, p105, Dcp1a - dcp1 decapping enzyme homolog a (s. cerevisiae), Ddx17 - dead (asp-glu-ala-asp) box p…
GO:0009987	cellular process	0.000582	0.169	1.06	3005	2387	644	541	[Srsf3 - serine/arginine-rich splicing factor 3, Phf2 - phd finger protein 2, Crtc3 - creb regulated transcription coactivator 3, Kctd10 - potassium channel tetramerisation domain containing 10, Taok3 - tao kinase 3, Ddx17 - dead (asp-glu-ala-asp) box polypeptide 17, Ctbp1 - c-terminal binding protein 1, Taf2 - taf2 rna polymerase ii, tata box binding protein (tbp)-associated factor, Piga - phosp…
GO:0006725	cellular aromatic compound metabolic process	0.000701	0.199	1.29	3005	420	644	116	[Srsf3 - serine/arginine-rich splicing factor 3, Dld - dihydrolipoamide dehydrogenase, Taok3 - tao kinase 3, Ddx17 - dead (asp-glu-ala-asp) box polypeptide 17, Taf2 - taf2 rna polymerase ii, tata box binding protein (tbp)-associated factor, Ercc6 - excision repair cross-complementing rodent repair deficiency, complementation group 6, Top2b - topoisomerase (dna) ii beta, Prpf8 - pre-mrna processin…
GO:0046483	heterocycle metabolic process	0.000728	0.201	1.29	3005	412	644	114	[Srsf3 - serine/arginine-rich splicing factor 3, Dld - dihydrolipoamide dehydrogenase, Taok3 - tao kinase 3, Ddx17 - dead (asp-glu-ala-asp) box polypeptide 17, Taf2 - taf2 rna polymerase ii, tata box binding protein (tbp)-associated factor, Ercc6 - excision repair cross-complementing rodent repair deficiency, complementation group 6, Top2b - topoisomerase (dna) ii beta, Prpf8 - pre-mrna processin…
GO:0051171	regulation of nitrogen compound metabolic process	0.000737	0.199	1.15	3005	1105	644	272	[Rap2a - ras related protein 2a, Srsf3 - serine/arginine-rich splicing factor 3, Phf2 - phd finger protein 2, Crtc3 - creb regulated transcription coactivator 3, Taok3 - tao kinase 3, Ctbp1 - c-terminal binding protein 1, Ddx17 - dead (asp-glu-ala-asp) box polypeptide 17, Cacna1d - calcium channel, voltage-dependent, l type, alpha 1d subunit, Ercc6 - excision repair cross-complementing rodent rep…
GO:0060255	regulation of macromolecule metabolic process	0.00077	0.202	1.14	3005	1142	644	280	[Rap2a - ras related protein 2a, Srsf3 - serine/arginine-rich splicing factor 3, Phf2 - phd finger protein 2, Crtc3 - creb regulated transcription coactivator 3, Taok3 - tao kinase 3, Ctbp1 - c-terminal binding protein 1, Ddx17 - dead (asp-glu-ala-asp) box polypeptide 17, Cacna1d - calcium channel, voltage-dependent, l type, alpha 1d subunit, Ercc6 - excision repair cross-complementing rodent rep…
GO:0006325	chromatin organization	0.00085	0.218	1.61	3005	110	644	38	[Phf2 - phd finger protein 2, Anp32e - acidic (leucine-rich) nuclear phosphoprotein 32 family, member e, Phf20l1 - phd finger protein 20-like 1, Ctbp1 - c-terminal binding protein 1, Setd3 - set domain containing 3, Elk4 - elk4, member of ets oncogene family, Setd7 - set domain containing (lysine methyltransferase) 7, Msl2 - male-specific lethal 2 homolog (drosophila), Vrk1 - vaccinia related kin…
GO:0043604	amide biosynthetic process	0.000851	0.213	1.88	3005	57	644	23	[Eif3h - eukaryotic translation initiation factor 3, subunit h, Sgms1 - sphingomyelin synthase 1, Eif3f - eukaryotic translation initiation factor 3, subunit f, Mthfd1l - methylenetetrahydrofolate dehydrogenase (nadp+ dependent) 1-like, Dld - dihydrolipoamide dehydrogenase, Rps28 - ribosomal protein s28, Rpl8 - ribosomal protein l8, Vars - valyl-trna synthetase, Rpl18 - ribosomal protein l18, Rpl…
GO:0002699	positive regulation of immune effector process	0.00093	0.228	1.73	3005	78	644	29	[Foxp1 - forkhead box p1, Itgam - integrin alpha m, Stat5a - signal transducer and activator of transcription 5a, Stat5b - signal transducer and activator of transcription 5b, Tlr9 - toll-like receptor 9, Itgb2 - integrin beta 2, Zc3hav1 - zinc finger ccch type, antiviral 1, Cd177 - cd177 antigen, Ccr2 - chemokine (c-c motif) receptor 2, Hk1 - hexokinase 1, Ptprc - protein tyrosine phosphatase, r…
GO:0043170	macromolecule metabolic process	0.000963	0.231	1.17	3005	924	644	231	[Srsf3 - serine/arginine-rich splicing factor 3, Phf2 - phd finger protein 2, Kctd10 - potassium channel tetramerisation domain containing 10, Taok3 - tao kinase 3, Ddx17 - dead (asp-glu-ala-asp) box polypeptide 17, Taf2 - taf2 rna polymerase ii, tata box binding protein (tbp)-associated factor, Piga - phosphatidylinositol glycan anchor biosynthesis, class a, Ercc6 - excision repair cross-complem…

## Sheet: Saline Cluster 6
Gene ontology enrichment analysis of variable genes by saline cluster.
GO Term	Description	P-value	FDR q-value	Enrichment	N	B	n	b	Genes
GO:0006954	inflammatory response	4.34e-06	0.0467	2.7	3005	133	201	24	[Tnip2 - tnfaip3 interacting protein 2, Trem2 - triggering receptor expressed on myeloid cells 2, Ccl3 - chemokine (c-c motif) ligand 3, Ccl4 - chemokine (c-c motif) ligand 4, Ccrl2 - chemokine (c-c motif) receptor-like 2, Naip1 - nlr family, apoptosis inhibitory protein 1, Rbpj - recombination signal binding protein for immunoglobulin kappa j region, Serpinb1a - serine (or cysteine) peptidase in…
GO:0006952	defense response	4.94e-05	0.266	1.91	3005	289	201	37	[Tnfsf8 - tumor necrosis factor (ligand) superfamily, member 8, Fcgr2b - fc receptor, igg, low affinity iib, Tnip2 - tnfaip3 interacting protein 2, Cst3 - cystatin c, Ccl3 - chemokine (c-c motif) ligand 3, Ccl4 - chemokine (c-c motif) ligand 4, Ccrl2 - chemokine (c-c motif) receptor-like 2, Ccdc88b - coiled-coil domain containing 88b, Naip1 - nlr family, apoptosis inhibitory protein 1, Itgax - in…
GO:0050864	regulation of B cell activation	0.000229	0.822	3.43	3005	48	201	11	[Fcgr2b - fc receptor, igg, low affinity iib, Tnip2 - tnfaip3 interacting protein 2, Btla - b and t lymphocyte associated, Card11 - caspase recruitment domain family, member 11, Laptm5 - lysosomal-associated protein transmembrane 5, Gpr183 - g protein-coupled receptor 183, Atm - ataxia telangiectasia mutated homolog (human), Nfatc2 - nuclear factor of activated t cells, cytoplasmic, calcineurin d…
GO:0030888	regulation of B cell proliferation	0.000338	0.91	4.27	3005	28	201	8	[Fcgr2b - fc receptor, igg, low affinity iib, Btla - b and t lymphocyte associated, Card11 - caspase recruitment domain family, member 11, Gpr183 - g protein-coupled receptor 183, Atm - ataxia telangiectasia mutated homolog (human), Nfatc2 - nuclear factor of activated t cells, cytoplasmic, calcineurin dependent 2, Siglecg - sialic acid binding ig-like lectin g, Inpp5d - inositol polyphosphate-5-…
GO:0050869	negative regulation of B cell activation	0.000378	0.814	5.61	3005	16	201	6	[Fcgr2b - fc receptor, igg, low affinity iib, Btla - b and t lymphocyte associated, Laptm5 - lysosomal-associated protein transmembrane 5, Atm - ataxia telangiectasia mutated homolog (human), Tnfaip3 - tumor necrosis factor, alpha-induced protein 3, Inpp5d - inositol polyphosphate-5-phosphatase d]
GO:0050865	regulation of cell activation	0.000594	1	1.91	3005	211	201	27	[Fcgr2b - fc receptor, igg, low affinity iib, Tnip2 - tnfaip3 interacting protein 2, Ccdc88b - coiled-coil domain containing 88b, Btla - b and t lymphocyte associated, H2-DMa - histocompatibility 2, class ii, locus dma, Atm - ataxia telangiectasia mutated homolog (human), Sdc4 - syndecan 4, Inpp5d - inositol polyphosphate-5-phosphatase d, Il1rl2 - interleukin 1 receptor-like 2, Card11 - caspase r…
GO:0032653	regulation of interleukin-10 production	0.000782	1	4.98	3005	18	201	6	[Fcgr2b - fc receptor, igg, low affinity iib, Irf4 - interferon regulatory factor 4, Trem2 - triggering receptor expressed on myeloid cells 2, Pycard - pyd and card domain containing, Ptger4 - prostaglandin e receptor 4 (subtype ep4), Cd83 - cd83 antigen]
