# Supplementary material for: Transcriptional analysis of murine biliary atresia identifies macrophage heterogeneity and subset-specific macrophage functions
Source: Front Immunol. 2025 Jan 30;16:1506195. doi: 10.3389/fimmu.2025.1506195 (PMC11821939; doi:10.3389/fimmu.2025.1506195)
Supplement: Supplementary file 4 [file Table4.xlsx]

## Sheet: doublepos
Differentially expressed genes by macrophage subset.
baseMean	log2FC	lfcSE	stat	pvalue	padj	id	gene
1387.59	0.359387	0.164742	0	1	1	ENSMUSG00000000001	Gnai3
304.988	4.0176	0.64401	1.10254	0.270229	1	ENSMUSG00000000031	H19
427.081	0.538207	0.25393	0	1	1	ENSMUSG00000000056	Narf
124.837	-0.200302	0.499805	0	1	1	ENSMUSG00000000058	Cav2
12084.9	1.23623	0.0936107	0	1	1	ENSMUSG00000000078	Klf6
272.296	1.05277	0.301479	0	1	1	ENSMUSG00000000085	Scmh1
877.604	1.29582	0.213323	0	1	1	ENSMUSG00000000088	Cox5a
213.179	5.13243	0.644411	1.70382	0.088415	0.806765	ENSMUSG00000000127	Fer
1264.67	0.471801	0.170932	0	1	1	ENSMUSG00000000131	Xpo6
1344.15	0.331709	0.148545	0	1	1	ENSMUSG00000000134	Tfe3
289.275	0.783614	0.341098	0	1	1	ENSMUSG00000000148	Brat1
4039.68	0.478815	0.129803	0	1	1	ENSMUSG00000000149	Gna12
86.1228	4.51683	0.62775	0.714577	0.47487	1	ENSMUSG00000000154	Slc22a18
467.641	0.424732	0.260399	0	1	1	ENSMUSG00000000168	Dlat
763.521	0.692857	0.209194	0	1	1	ENSMUSG00000000171	Sdhd
228.277	1.31287	0.388495	0	1	1	ENSMUSG00000000184	Ccnd2
988.239	0.835508	0.18024	0	1	1	ENSMUSG00000000194	Gpr107
501.971	-3.5705	0.297081	-9.68939	3.34529e-22	3.71576e-20	ENSMUSG00000000204	Slfn4
4559.72	0.743015	0.155767	0	1	1	ENSMUSG00000000275	Trim25
94.1085	2.6559	0.583299	0	1	1	ENSMUSG00000000276	Dgke
1549.32	0.00110855	0.158203	0	1	1	ENSMUSG00000000278	Scpep1
977.315	0.535914	0.208031	0	1	1	ENSMUSG00000000282	Mnt
5151.1	-0.397577	0.132812	0	1	1	ENSMUSG00000000290	Itgb2
337.739	-1.11269	0.362776	-1.13819	0.255042	1	ENSMUSG00000000318	Clec10a
1050.7	0.791855	0.213112	0	1	1	ENSMUSG00000000326	Comt
89.5029	1.08813	0.475533	0	1	1	ENSMUSG00000000339	Rtca
179.186	1.68836	0.339874	0.568546	0.569664	1	ENSMUSG00000000340	Dbt
4391.92	-0.000967458	0.10593	0	1	1	ENSMUSG00000000346	Dazap2
271.507	0.290527	0.314429	0	1	1	ENSMUSG00000000355	Mcts1
765.52	-0.184652	0.186484	0	1	1	ENSMUSG00000000374	Trappc10
563.25	0.310678	0.219155	0	1	1	ENSMUSG00000000378	Ccm2
291.245	0.285454	0.356659	0	1	1	ENSMUSG00000000384	Tbrg4
414.166	-0.412641	0.294069	0	1	1	ENSMUSG00000000386	Mx1
516.111	0.699259	0.259635	0	1	1	ENSMUSG00000000399	Ndufa9
1883.11	0.736708	0.135811	0	1	1	ENSMUSG00000000420	Galnt1
172.259	0.321666	0.384595	0	1	1	ENSMUSG00000000439	Mkrn2
278.86	-0.776919	0.344688	-0.229092	0.818797	1	ENSMUSG00000000440	Pparg
532.457	0.145282	0.234134	0	1	1	ENSMUSG00000000441	Raf1
797.514	0.817951	0.305671	0	1	1	ENSMUSG00000000489	Pdgfb
730.112	1.67519	0.217586	0.928854	0.352965	1	ENSMUSG00000000530	Acvrl1
154.187	-1.48313	0.438798	-1.89347	0.0582953	0.573206	ENSMUSG00000000531	Grasp
420.647	0.0880376	0.26104	0	1	1	ENSMUSG00000000532	Acvr1b
315.33	0.897727	0.314447	0	1	1	ENSMUSG00000000538	Tom1l2
1303.66	0.659122	0.149334	0	1	1	ENSMUSG00000000552	Zfp385a
816.673	-0.904842	0.214336	-1.61164	0.107039	0.950674	ENSMUSG00000000555	Itga5
151.833	1.50626	0.42456	0	1	1	ENSMUSG00000000561	Wdr77
1444.44	0.265771	0.162078	0	1	1	ENSMUSG00000000563	Atp5f1
1862.43	-0.0960214	0.158792	0	1	1	ENSMUSG00000000568	Hnrnpd
252.417	0.812842	0.348509	0	1	1	ENSMUSG00000000579	Dynlt1c
349.536	-0.230287	0.281844	0	1	1	ENSMUSG00000000581	C1d
5124.6	-0.398384	0.140764	0	1	1	ENSMUSG00000000594	Gm2a
585.28	0.435651	0.212872	0	1	1	ENSMUSG00000000600	Krit1
906.553	0.620503	0.165037	0	1	1	ENSMUSG00000000605	Clcn4
1547.52	-0.00532236	0.160427	0	1	1	ENSMUSG00000000628	Hk2
1277.6	0.232731	0.181968	0	1	1	ENSMUSG00000000631	Myo18a
848.356	-2.59296	0.220304	-8.83755	9.78363e-19	8.80233e-17	ENSMUSG00000000682	Cd52
95.0367	1.02976	0.458363	0	1	1	ENSMUSG00000000693	Loxl3
686.159	0.996647	0.233088	0	1	1	ENSMUSG00000000708	Kat2b
1293.68	0.555556	0.154558	0	1	1	ENSMUSG00000000711	Rab5b
289.986	-0.181506	0.258928	0	1	1	ENSMUSG00000000732	Icosl
623.592	0.493289	0.257896	0	1	1	ENSMUSG00000000738	Spg7
2861.17	0.0221279	0.130861	0	1	1	ENSMUSG00000000740	Rpl13
892.323	0.581747	0.171688	0	1	1	ENSMUSG00000000743	Chmp1a
477.886	0.700341	0.278139	0	1	1	ENSMUSG00000000751	Rpa1
470.268	0.36175	0.254873	0	1	1	ENSMUSG00000000759	Tubgcp3
213.5	-0.387237	0.309883	0	1	1	ENSMUSG00000000776	Polr3d
5397.71	0.447339	0.129302	0	1	1	ENSMUSG00000000787	Ddx3x
750.254	0.791934	0.207504	0	1	1	ENSMUSG00000000804	Usp32
430.175	0.793446	0.230529	0	1	1	ENSMUSG00000000823	Zfp512b
2181.71	0.570968	0.135685	0	1	1	ENSMUSG00000000826	Dnajc5
661.272	0.629623	0.213669	0	1	1	ENSMUSG00000000827	Tpd52l2
703.693	0.692912	0.19608	0	1	1	ENSMUSG00000000838	Fmr1
149.818	1.30788	0.436427	0	1	1	ENSMUSG00000000876	Pxmp4
491.081	0.0489947	0.250375	0	1	1	ENSMUSG00000000902	Smarcb1
99.6095	-0.302498	0.42352	0	1	1	ENSMUSG00000000916	Nsun5
99.1785	3.09721	0.580789	0.733984	0.462959	1	ENSMUSG00000000934	Top1mt
1595.66	-2.60113	0.164975	-12.0837	1.288e-33	4.29191e-31	ENSMUSG00000000957	Mmp14
2385.4	1.29307	0.155852	0	1	1	ENSMUSG00000000958	Slc7a7
581.281	0.633532	0.210811	0	1	1	ENSMUSG00000000959	Oxa1l
411.369	0.143407	0.319821	0	1	1	ENSMUSG00000000976	Heatr6
1497.33	-2.45142	0.192823	-9.50285	2.04221e-21	2.18735e-19	ENSMUSG00000000982	Ccl3
238.441	-0.0185331	0.355972	0	1	1	ENSMUSG00000001016	Ilf2
946.744	0.569393	0.188049	0	1	1	ENSMUSG00000001017	Chtop
463.475	0.742913	0.257513	0	1	1	ENSMUSG00000001018	Snapin
206.805	-3.92698	0.407096	-7.31206	2.6307e-13	1.28633e-11	ENSMUSG00000001020	S100a4
909.811	-4.40192	0.31825	-11.3548	7.01841e-30	1.37271e-27	ENSMUSG00000001025	S100a6
718.206	0.289708	0.206757	0	1	1	ENSMUSG00000001034	Mapk7
254.135	5.35032	0.630009	2.72955	0.00634199	0.0827378	ENSMUSG00000001036	Epn2
876.233	0.441377	0.177606	0	1	1	ENSMUSG00000001052	Sec24b
207.267	-0.516678	0.368675	0	1	1	ENSMUSG00000001054	Rmnd5b
240.268	0.064946	0.324968	0	1	1	ENSMUSG00000001056	Nhp2
448.976	0.574928	0.232556	0	1	1	ENSMUSG00000001062	Vps9d1
339.402	0.234243	0.289697	0	1	1	ENSMUSG00000001065	Zfp276
487.178	0.0178909	0.220974	0	1	1	ENSMUSG00000001082	Mfsd10
597.887	1.69664	0.239698	0.901619	0.367259	1	ENSMUSG00000001089	Luzp1
380.586	0.53115	0.315173	0	1	1	ENSMUSG00000001098	Kctd10
345.631	1.02628	0.338584	0	1	1	ENSMUSG00000001100	Poldip2
228.434	0.573132	0.358766	0	1	1	ENSMUSG00000001105	Ift20
1800.69	0.830733	0.147914	0	1	1	ENSMUSG00000001123	Lgals9
1031.19	0.827335	0.207334	0	1	1	ENSMUSG00000001127	Araf
9549.62	2.67384	0.176169	6.55408	5.5986e-11	2.28957e-09	ENSMUSG00000001128	Cfp
363.36	0.698995	0.277362	0	1	1	ENSMUSG00000001138	Cnnm3
532.807	0.754628	0.273658	0	1	1	ENSMUSG00000001143	Lman2l
539.26	0.243558	0.241924	0	1	1	ENSMUSG00000001150	Mcm3ap
689.242	0.334867	0.256109	0	1	1	ENSMUSG00000001151	Pcnt
1255.05	-1.36256	0.198106	-4.10194	4.09701e-05	0.000830197	ENSMUSG00000001156	Mxd1
175.972	0.182989	0.380481	0	1	1	ENSMUSG00000001157	Gmcl1
168.326	0.591848	0.409923	0	1	1	ENSMUSG00000001158	Snrnp27
707.752	0.359864	0.184385	0	1	1	ENSMUSG00000001173	Ocrl
9732.29	0.225595	0.091954	0	1	1	ENSMUSG00000001175	Calm1
1561.33	1.99092	0.197926	2.49047	0.0127574	0.155526	ENSMUSG00000001211	Agpat3
285.535	0.285923	0.315294	0	1	1	ENSMUSG00000001227	Sema6b
139.923	2.13311	0.413947	1.50184	0.133139	1	ENSMUSG00000001228	Uhrf1
878.336	0.391108	0.206396	0	1	1	ENSMUSG00000001229	Dpp9
146.414	-4.0092	0.449098	-6.26882	3.63787e-10	1.3752e-08	ENSMUSG00000001247	Lsr
990.025	0.473961	0.170725	0	1	1	ENSMUSG00000001248	Gramd1a
159.859	3.43706	0.390881	4.45296	8.46939e-06	0.000191455	ENSMUSG00000001249	Hpn
2433.24	1.94277	0.236629	1.68135	0.0926946	0.840699	ENSMUSG00000001270	Ckb
1115.13	0.406256	0.161468	0	1	1	ENSMUSG00000001280	Sp1
552.382	-2.06464	0.319284	-4.32628	1.5165e-05	0.00033278	ENSMUSG00000001281	Itgb7
202.354	-0.283968	0.377437	0	1	1	ENSMUSG00000001285	Myg1
238.325	-1.24371	0.398984	-1.13423	0.256697	1	ENSMUSG00000001288	Rarg
750.425	0.457608	0.206478	0	1	1	ENSMUSG00000001289	Pfdn5
176.113	0.238545	0.438943	0	1	1	ENSMUSG00000001305	Rrp15
2641.55	1.5192	0.140629	0.619296	0.535721	1	ENSMUSG00000001348	Acp5
202.621	0.973069	0.414023	0	1	1	ENSMUSG00000001366	Fbxo9
454.449	0.449833	0.237494	0	1	1	ENSMUSG00000001376	Vps50
441.166	0.33489	0.262787	0	1	1	ENSMUSG00000001380	Hars
675.042	0.233452	0.217487	0	1	1	ENSMUSG00000001383	Zmat2
610.386	1.06406	0.272325	0	1	1	ENSMUSG00000001415	Smg5
1172.48	0.373919	0.232265	0	1	1	ENSMUSG00000001416	Cct3
1660.55	0.2364	0.158528	0	1	1	ENSMUSG00000001418	Glmp
1650.08	0.276993	0.151402	0	1	1	ENSMUSG00000001419	Mef2d
1681.17	0.634131	0.145726	0	1	1	ENSMUSG00000001424	Snd1
117.407	1.27005	0.503986	0	1	1	ENSMUSG00000001436	Slc19a1
2637.1	0.901327	0.157106	0	1	1	ENSMUSG00000001440	Kpnb1
1050.13	-0.105115	0.155162	0	1	1	ENSMUSG00000001441	Npepps
272.916	0.662789	0.340749	0	1	1	ENSMUSG00000001445	Mrpl10
177.693	-0.509139	0.361908	0	1	1	ENSMUSG00000001467	Cyp51
3175.61	0.373323	0.133539	0	1	1	ENSMUSG00000001472	Tcf25
876.429	-0.884964	0.237536	-1.24958	0.211453	1	ENSMUSG00000001473	Tubb6
173.876	-0.197445	0.355887	0	1	1	ENSMUSG00000001482	Def8
121.842	0.398928	0.451917	0	1	1	ENSMUSG00000001524	Gtf2h4
2841.94	0.699007	0.179524	0	1	1	ENSMUSG00000001525	Tubb5
302.939	-1.49453	0.392436	-1.97631	0.0481198	0.487538	ENSMUSG00000001542	Ell2
1343.94	4.62229	0.39259	6.83275	8.33037e-12	3.66703e-10	ENSMUSG00000001552	Jup
358.944	0.6876	0.344468	0	1	1	ENSMUSG00000001569	Nom1
748.307	0.643837	0.194449	0	1	1	ENSMUSG00000001576	Ergic1
2345.75	-0.22227	0.168587	0	1	1	ENSMUSG00000001627	Ifrd1
1316.53	-0.093981	0.152384	0	1	1	ENSMUSG00000001632	Brpf1
692.371	1.48521	0.19657	0.173393	0.862343	1	ENSMUSG00000001642	Akr1b3
103.182	-0.233312	0.475854	0	1	1	ENSMUSG00000001666	Ddt
391.689	0.264437	0.245958	0	1	1	ENSMUSG00000001674	Ddx18
1797.7	0.567873	0.183183	0	1	1	ENSMUSG00000001687	Ubl3
121.583	0.245917	0.410408	0	1	1	ENSMUSG00000001700	Gramd3
151.227	-0.115364	0.370003	0	1	1	ENSMUSG00000001707	Eef1e1
2932.87	0.492763	0.128229	0	1	1	ENSMUSG00000001729	Akt1
451.243	0.972431	0.298183	0	1	1	ENSMUSG00000001741	Il16
5622.42	-0.228359	0.110647	0	1	1	ENSMUSG00000001750	Tcirg1
832.557	0.0556396	0.20434	0	1	1	ENSMUSG00000001751	Naglu
228.905	0.697089	0.313327	0	1	1	ENSMUSG00000001755	Coasy
122.579	2.56424	0.478031	1.52037	0.128419	1	ENSMUSG00000001761	Smo
419.701	0.152977	0.249495	0	1	1	ENSMUSG00000001767	Crnkl1
1950.55	0.327698	0.1481	0	1	1	ENSMUSG00000001768	Rin2
530.826	0.385197	0.248007	0	1	1	ENSMUSG00000001774	Chordc1
839.905	0.247519	0.201372	0	1	1	ENSMUSG00000001783	Rtcb
277.19	-0.0136662	0.342741	0	1	1	ENSMUSG00000001785	Pwp1
219.084	1.10414	0.329087	0	1	1	ENSMUSG00000001786	Fbxo7
1973.19	0.109051	0.155865	0	1	1	ENSMUSG00000001794	Capns1
240.149	0.335491	0.35107	0	1	1	ENSMUSG00000001829	Clpb
1492.81	0.737164	0.174393	0	1	1	ENSMUSG00000001833	2021-09-07
228.963	0.40991	0.311285	0	1	1	ENSMUSG00000001844	Zdhhc4
4301.64	0.690534	0.111731	0	1	1	ENSMUSG00000001847	Rac1
746.791	0.804234	0.199224	0	1	1	ENSMUSG00000001855	Nup214
1081.4	0.286798	0.187997	0	1	1	ENSMUSG00000001891	Ugp2
485.03	0.365313	0.221122	0	1	1	ENSMUSG00000001909	Trmt1
930.916	0.273252	0.172201	0	1	1	ENSMUSG00000001910	Nacc1
381.761	-0.194954	0.229083	0	1	1	ENSMUSG00000001911	Nfix
269.776	-2.19411	0.296258	-5.2997	1.15993e-07	3.28173e-06	ENSMUSG00000001918	Slc1a5
3347.93	0.240712	0.124984	0	1	1	ENSMUSG00000001924	Uba1
82.5002	-0.629936	0.480187	-0.3871	0.698682	1	ENSMUSG00000001930	Vwf
390.355	1.58567	0.324339	0	1	1	ENSMUSG00000001942	Siae
70.6013	5.8078	0.595079	1.61916	0.105412	0.940869	ENSMUSG00000001946	Esam
736.952	0.0957148	0.213261	0	1	1	ENSMUSG00000001962	Fam50a
530.464	0.163843	0.289143	0	1	1	ENSMUSG00000001964	Emd
419.486	-0.541738	0.254412	-0.0312271	0.975088	1	ENSMUSG00000001995	Sipa1l2
222.625	0.795918	0.359921	0	1	1	ENSMUSG00000001998	Ap4e1
1307.19	1.6536	0.159114	1.3176	0.187637	1	ENSMUSG00000001999	Blvra
1020.88	0.688601	0.166964	0	1	1	ENSMUSG00000002010	Idh3g
669.67	0.248094	0.224337	0	1	1	ENSMUSG00000002014	Ssr4
991.946	0.53075	0.189967	0	1	1	ENSMUSG00000002015	Bcap31
137.855	0.940042	0.40809	0	1	1	ENSMUSG00000002017	Fam98a
1111.54	0.749714	0.255649	0	1	1	ENSMUSG00000002028	Kmt2a
294.676	0.388645	0.354143	0	1	1	ENSMUSG00000002031	Ift46
241.6	0.399331	0.316588	0	1	1	ENSMUSG00000002043	Trappc6a
1368.39	0.436766	0.140394	0	1	1	ENSMUSG00000002052	Supt6
354.501	0.581267	0.283423	0	1	1	ENSMUSG00000002058	Unc119
364.672	0.524776	0.293142	0	1	1	ENSMUSG00000002064	Sdf2
111.911	0.746661	0.454358	0	1	1	ENSMUSG00000002083	Bbc3
1067.26	0.179252	0.165152	0	1	1	ENSMUSG00000002102	Psmc3
3445.56	1.31718	0.138671	0	1	1	ENSMUSG00000002103	Acp2
256.416	1.08821	0.360935	0	1	1	ENSMUSG00000002105	Slc39a13
2889.15	0.634913	0.164325	0	1	1	ENSMUSG00000002107	Celf2
1096.93	1.94784	0.184295	2.65806	0.0078591	0.101012	ENSMUSG00000002108	Nr1h3
3767.15	0.378523	0.145247	0	1	1	ENSMUSG00000002111	Spi1
715.016	0.542991	0.217609	0	1	1	ENSMUSG00000002129	Sf3a1
3234.77	0.171654	0.119643	0	1	1	ENSMUSG00000002147	Stat6
402.119	-2.30542	0.344256	-4.66447	3.09417e-06	7.52386e-05	ENSMUSG00000002204	Napsa
382.632	0.164516	0.287633	0	1	1	ENSMUSG00000002205	Vrk3
240.316	0.0500184	0.299897	0	1	1	ENSMUSG00000002210	Smg9
277.019	0.681097	0.302385	0	1	1	ENSMUSG00000002221	Paxip1
2110.59	1.49511	0.209944	0.0947629	0.924503	1	ENSMUSG00000002222	Rmnd5a
360.418	1.04023	0.262957	0	1	1	ENSMUSG00000002227	Mov10
290.662	4.07184	0.439374	4.05799	4.94965e-05	0.0009896	ENSMUSG00000002233	Rhoc
484.036	0.0995826	0.217355	0	1	1	ENSMUSG00000002250	Ppard
329.708	-1.42831	0.303086	-2.96379	0.0030388	0.0426522	ENSMUSG00000002257	Def6
240.577	0.416608	0.360621	0	1	1	ENSMUSG00000002279	Lmf1
299.032	-0.0303282	0.29402	0	1	1	ENSMUSG00000002280	Narfl
118.161	1.75276	0.443325	0.538861	0.589983	1	ENSMUSG00000002289	Angptl4
168.324	-0.0766449	0.383635	0	1	1	ENSMUSG00000002297	Dbf4
504.865	0.541047	0.272388	0	1	1	ENSMUSG00000002307	Daxx
698.696	0.814482	0.217036	0	1	1	ENSMUSG00000002319	Ipo4
666.83	1.05861	0.215961	0	1	1	ENSMUSG00000002320	Tm9sf1
940.936	0.569717	0.192449	0	1	1	ENSMUSG00000002325	Irf9
498.139	0.925724	0.282002	0	1	1	ENSMUSG00000002326	Gmpr2
271.499	0.523573	0.354121	0	1	1	ENSMUSG00000002329	Mdp1
944.376	1.81806	0.176102	2.17657	0.029513	0.321074	ENSMUSG00000002332	Dhrs1
244.744	0.409994	0.311686	0	1	1	ENSMUSG00000002342	Tmem161a
98.3399	2.42737	0.599127	0	1	1	ENSMUSG00000002343	Armc6
205.678	0.478411	0.320743	0	1	1	ENSMUSG00000002345	Borcs8
860.722	0.460644	0.165865	0	1	1	ENSMUSG00000002365	Snx9
652.605	0.0362866	0.210128	0	1	1	ENSMUSG00000002372	Ranbp3
253.807	-0.501228	0.289051	0	1	1	ENSMUSG00000002379	Ndufa11
294.818	1.65536	0.339971	0.479011	0.631931	1	ENSMUSG00000002393	Nr2f6
578.889	-0.0267821	0.243595	0	1	1	ENSMUSG00000002395	Use1
378.948	0.431489	0.254413	0	1	1	ENSMUSG00000002396	Ocel1
174.788	0.786277	0.339289	0	1	1	ENSMUSG00000002409	Dyrk1b
737.227	0.576059	0.209488	0	1	1	ENSMUSG00000002413	Braf
122.388	0.860975	0.412358	0	1	1	ENSMUSG00000002416	Ndufb2
973.282	1.31457	0.245769	0	1	1	ENSMUSG00000002428	Hltf
688.283	0.167632	0.20336	0	1	1	ENSMUSG00000002455	Prpf6
717.989	0.898877	0.246281	0	1	1	ENSMUSG00000002458	Rgs19
219.057	0.369704	0.330675	0	1	1	ENSMUSG00000002477	Snrpd1
220.61	0.115189	0.37707	0	1	1	ENSMUSG00000002486	Tchp
470.079	-1.98602	0.292373	-4.53653	5.7188e-06	0.000132608	ENSMUSG00000002489	Tiam1
680.178	0.707388	0.207018	0	1	1	ENSMUSG00000002496	Tsc2
69.5375	3.98805	0.555372	2.75919	0.00579455	0.0772349	ENSMUSG00000002504	Slc9a3r2
989.768	0.299913	0.193866	0	1	1	ENSMUSG00000002524	Puf60
875.501	0.390914	0.197188	0	1	1	ENSMUSG00000002546	Golga2
297.818	0.873048	0.291366	0	1	1	ENSMUSG00000002550	Uck1
126.868	0.89776	0.382297	0	1	1	ENSMUSG00000002580	Mien1
14545.3	2.46482	0.167505	5.69348	1.24477e-08	3.94338e-07	ENSMUSG00000002602	Axl
4040.1	0.0566238	0.137874	0	1	1	ENSMUSG00000002603	Tgfb1
811.82	0.475223	0.202957	0	1	1	ENSMUSG00000002608	Ccdc97
590.814	0.817993	0.242482	0	1	1	ENSMUSG00000002625	Akap8l
168.255	0.396334	0.363559	0	1	1	ENSMUSG00000002635	Pdcd2l
664.165	-0.421497	0.197142	0	1	1	ENSMUSG00000002658	Gtf2f1
141.199	-0.0213686	0.381854	0	1	1	ENSMUSG00000002660	Clpp
921.441	0.826004	0.209697	0	1	1	ENSMUSG00000002668	Dennd1c
171.246	0.247712	0.368459	0	1	1	ENSMUSG00000002679	Med6
3218.84	0.985644	0.127516	0	1	1	ENSMUSG00000002699	Lcp2
574.795	0.249992	0.212491	0	1	1	ENSMUSG00000002718	Cse1l
417.221	-1.01012	0.252048	-1.71764	0.0858618	0.789069	ENSMUSG00000002728	Naa20
237.065	1.05951	0.303987	0	1	1	ENSMUSG00000002731	Prkra
295.984	0.285057	0.293531	0	1	1	ENSMUSG00000002733	Plekha3
999.318	0.860553	0.237523	0	1	1	ENSMUSG00000002741	Ykt6
1883.81	0.78794	0.146584	0	1	1	ENSMUSG00000002748	Baz1b
564.821	0.433903	0.221296	0	1	1	ENSMUSG00000002763	Pex6
302.768	-0.340783	0.340243	0	1	1	ENSMUSG00000002767	Mrpl2
219.131	0.221171	0.367757	0	1	1	ENSMUSG00000002768	Mea1
860.323	0.481225	0.213429	0	1	1	ENSMUSG00000002778	Kdelr1
92.6528	2.34599	0.573345	0	1	1	ENSMUSG00000002781	Tmem143
2131.37	0.0914774	0.123773	0	1	1	ENSMUSG00000002812	Flii
231.302	0.42234	0.327563	0	1	1	ENSMUSG00000002814	Top3a
173.924	0.518615	0.400304	0	1	1	ENSMUSG00000002820	Atg4d
88.7207	-0.822244	0.450113	-0.640232	0.522022	1	ENSMUSG00000002825	Qtrt1
453.661	0.906708	0.317395	0	1	1	ENSMUSG00000002833	Hdgfrp2
877.617	-0.0171381	0.229915	0	1	1	ENSMUSG00000002844	Adprh
233.553	0.124943	0.338532	0	1	1	ENSMUSG00000002845	Tmem39a
115.17	0.671146	0.511049	0	1	1	ENSMUSG00000002846	Timmdc1
265.619	1.20744	0.384003	0	1	1	ENSMUSG00000002870	Mcm2
764.146	0.923318	0.231511	0	1	1	ENSMUSG00000002871	Tpra1
722.466	-0.292179	0.195452	0	1	1	ENSMUSG00000002881	Nab1
7605.68	1.98974	0.117743	4.5672	4.9429e-06	0.000117338	ENSMUSG00000002885	Adgre5
1647.45	-0.694347	0.169539	-0.798087	0.42482	1	ENSMUSG00000002897	Il17ra
290.799	1.51214	0.29423	0.295728	0.767438	1	ENSMUSG00000002910	Arrdc2
1074.26	-1.0195	0.211559	-2.16473	0.0304083	0.328826	ENSMUSG00000002944	Cd36
505.496	0.731438	0.275451	0	1	1	ENSMUSG00000002948	Map2k7
574.206	0.552971	0.205801	0	1	1	ENSMUSG00000002949	Timm44
3645.56	1.0644	0.117207	0	1	1	ENSMUSG00000002957	Ap2a2
443.232	-0.358546	0.312	0	1	1	ENSMUSG00000002963	Pnkp
669.267	0.504765	0.188716	0	1	1	ENSMUSG00000002968	Med25
1569.35	0.426792	0.145977	0	1	1	ENSMUSG00000002981	Clptm1
445.383	-0.466943	0.295424	0	1	1	ENSMUSG00000002983	Relb
430.871	-0.45585	0.290975	0	1	1	ENSMUSG00000002984	Tomm40
188141	-0.295795	0.132816	0	1	1	ENSMUSG00000002985	Apoe
1169.14	0.830468	0.159652	0	1	1	ENSMUSG00000002996	Hbp1
88.2623	-3.34018	0.578453	-2.32901	0.0198585	0.231434	ENSMUSG00000002997	Prkar2b
1408.95	0.491716	0.181891	0	1	1	ENSMUSG00000003031	Cdkn1b
4390.03	1.09488	0.138908	0	1	1	ENSMUSG00000003032	Klf4
706.909	0.483653	0.214247	0	1	1	ENSMUSG00000003033	Ap1m1
1017.52	0.374694	0.200676	0	1	1	ENSMUSG00000003037	Rab8a
955.11	0.571397	0.199467	0	1	1	ENSMUSG00000003038	Hmgn2
771.632	0.527542	0.218759	0	1	1	ENSMUSG00000003039	Fam32a
492.94	0.67684	0.232352	0	1	1	ENSMUSG00000003062	Stard3nl
1304.13	-0.0166649	0.154622	0	1	1	ENSMUSG00000003068	Stk11
1031.7	0.00160781	0.155593	0	1	1	ENSMUSG00000003072	Atp5d
982.08	1.06349	0.226563	0	1	1	ENSMUSG00000003099	Ppp5c
653.106	0.725393	0.255594	0	1	1	ENSMUSG00000003119	Cdk12
316.913	-0.156827	0.270141	0	1	1	ENSMUSG00000003123	Lipe
850.467	0.74647	0.200766	0	1	1	ENSMUSG00000003131	Pafah1b2
699.138	0.244822	0.208837	0	1	1	ENSMUSG00000003134	Tbc1d8
275.895	0.233806	0.296438	0	1	1	ENSMUSG00000003135	Cnot11
142.723	-0.693594	0.359515	-0.242579	0.808332	1	ENSMUSG00000003153	Slc2a3
654.277	0.426738	0.200124	0	1	1	ENSMUSG00000003154	Foxj2
979.762	-0.0299016	0.172572	0	1	1	ENSMUSG00000003161	Sri
446.781	0.550341	0.275324	0	1	1	ENSMUSG00000003166	Dgcr2
565.105	0.70274	0.264713	0	1	1	ENSMUSG00000003184	Irf3
96.4987	0.0859628	0.411799	0	1	1	ENSMUSG00000003190	Bcl2l12
313.088	-0.349817	0.283573	0	1	1	ENSMUSG00000003199	Mpnd
772.814	0.304251	0.190436	0	1	1	ENSMUSG00000003200	Sh3gl1
347.336	2.10125	0.283667	2.08944	0.0366678	0.384499	ENSMUSG00000003206	Ebi3
2098.88	0.585893	0.157264	0	1	1	ENSMUSG00000003226	Ranbp2
212.257	-0.862898	0.352782	-0.642078	0.520823	1	ENSMUSG00000003228	Grk5
389.073	0.454612	0.273529	0	1	1	ENSMUSG00000003233	Dvl3
459.629	0.110738	0.247123	0	1	1	ENSMUSG00000003234	Abcf3
361.259	0.585523	0.337539	0	1	1	ENSMUSG00000003235	Eif2b5
504.301	0.119076	0.248606	0	1	1	ENSMUSG00000003269	Cyth2
2288.21	0.571674	0.140822	0	1	1	ENSMUSG00000003283	Hck
378.697	0.286501	0.256892	0	1	1	ENSMUSG00000003299	Mrpl4
511.544	1.24815	0.279978	0	1	1	ENSMUSG00000003308	Keap1
2988.7	0.809107	0.12495	0	1	1	ENSMUSG00000003316	Glg1
388.597	0.872866	0.315447	0	1	1	ENSMUSG00000003344	Btbd2
1001.14	0.476803	0.184087	0	1	1	ENSMUSG00000003345	Csnk1g2
685.203	0.624215	0.248977	0	1	1	ENSMUSG00000003346	Abhd17a
223.252	0.512987	0.363871	0	1	1	ENSMUSG00000003348	Mob3a
1497.38	0.723177	0.151395	0	1	1	ENSMUSG00000003360	Ddx23
3534.07	1.00002	0.130217	0	1	1	ENSMUSG00000003363	Pld3
60.0841	-2.34338	0.484273	-3.16372	0.00155767	0.0233573	ENSMUSG00000003378	Grik5
805.839	0.555545	0.283687	0	1	1	ENSMUSG00000003380	Rabac1
1013.81	-0.620568	0.187736	-0.29901	0.764932	1	ENSMUSG00000003382	Etv3
1006.97	0.742083	0.227814	0	1	1	ENSMUSG00000003402	Prkcsh
10757.7	2.14902	0.180224	3.53179	0.000412751	0.0069803	ENSMUSG00000003420	Fcgrt
466.784	0.724843	0.262847	0	1	1	ENSMUSG00000003421	Nosip
454.718	0.18035	0.247212	0	1	1	ENSMUSG00000003423	Pih1d1
4687.29	0.220258	0.137384	0	1	1	ENSMUSG00000003429	Rps11
1476.54	0.44793	0.144607	0	1	1	ENSMUSG00000003435	Supt5
947.919	-0.038342	0.200568	0	1	1	ENSMUSG00000003437	Paf1
263.104	-0.0199698	0.278075	0	1	1	ENSMUSG00000003438	Timm50
156.294	0.177927	0.366559	0	1	1	ENSMUSG00000003444	Med29
1948.86	0.787536	0.151595	0	1	1	ENSMUSG00000003458	Ncstn
499.718	0.189647	0.250641	0	1	1	ENSMUSG00000003464	Pex19
350.206	-5.10807	0.634987	-3.19732	0.00138709	0.0210295	ENSMUSG00000003484	Cyp4f18
644.615	1.94855	0.239725	1.86417	0.0622972	0.605933	ENSMUSG00000003500	Impdh1
1481.05	0.544067	0.179211	0	1	1	ENSMUSG00000003518	Dusp3
204.256	0.470344	0.392956	0	1	1	ENSMUSG00000003527	Dgcr14
350.361	0.651367	0.31588	0	1	1	ENSMUSG00000003528	Slc25a1
117.509	0.920672	0.432198	0	1	1	ENSMUSG00000003531	Dgcr6
2847.13	-2.35028	0.170887	-10.3081	6.47981e-25	8.57336e-23	ENSMUSG00000003541	Ier3
21268.9	1.06447	0.105026	0	1	1	ENSMUSG00000003545	Fosb
470.184	-0.0643389	0.238524	0	1	1	ENSMUSG00000003546	Klc4
323.228	0.556798	0.292955	0	1	1	ENSMUSG00000003559	As3mt
161.609	0.197854	0.342342	0	1	1	ENSMUSG00000003573	Homer3
188.849	0.354128	0.407716	0	1	1	ENSMUSG00000003575	Crtc1
239.475	0.2191	0.29383	0	1	1	ENSMUSG00000003581	Rnf215
96.501	0.702048	0.426785	0	1	1	ENSMUSG00000003604	Aven
106.783	1.23066	0.506899	0	1	1	ENSMUSG00000003617	Cp
372.52	1.2109	0.29526	0	1	1	ENSMUSG00000003623	Crot
1977.33	0.536223	0.177471	0	1	1	ENSMUSG00000003644	Rps6ka1
1615.1	0.198467	0.162215	0	1	1	ENSMUSG00000003660	Snrnp200
283.894	0.977708	0.299423	0	1	1	ENSMUSG00000003662	Ciao1
570.435	0.233746	0.203693	0	1	1	ENSMUSG00000003680	Taf6l
253.55	0.520606	0.27155	0	1	1	ENSMUSG00000003721	Insig2
625.069	0.884026	0.217646	0	1	1	ENSMUSG00000003731	Kpna6
940.729	-0.0159803	0.251378	0	1	1	ENSMUSG00000003746	Man1a
277.992	0.356257	0.300298	0	1	1	ENSMUSG00000003762	Coq8b
539.096	0.294223	0.220994	0	1	1	ENSMUSG00000003778	Brd8
528.512	0.0534678	0.240148	0	1	1	ENSMUSG00000003808	Farsa
184.559	0.344625	0.36736	0	1	1	ENSMUSG00000003809	Gcdh
339.652	0.102833	0.275302	0	1	1	ENSMUSG00000003810	Mast2
1563.19	0.630569	0.175094	0	1	1	ENSMUSG00000003812	Dnase2a
368.282	0.829056	0.276206	0	1	1	ENSMUSG00000003813	Rad23a
11429.9	0.45512	0.105683	0	1	1	ENSMUSG00000003814	Calr
1289.12	0.764131	0.198933	0	1	1	ENSMUSG00000003847	Nfat5
163.442	-0.275478	0.435795	0	1	1	ENSMUSG00000003848	Nob1
322.385	-0.886771	0.279798	-1.05881	0.289688	1	ENSMUSG00000003865	Gys1
335.125	0.100072	0.267148	0	1	1	ENSMUSG00000003868	Ruvbl2
751.421	-0.304068	0.191941	0	1	1	ENSMUSG00000003873	Bax
137.881	-5.71754	0.644	-3.29604	0.000980572	0.0153596	ENSMUSG00000003882	Il7r
239	0.593212	0.322717	0	1	1	ENSMUSG00000003923	Tfam
353.164	1.12866	0.272521	0	1	1	ENSMUSG00000003948	Mmd
306.02	-0.476393	0.372965	0	1	1	ENSMUSG00000003955	Fam162a
4789.21	-0.0294206	0.120519	0	1	1	ENSMUSG00000003970	Rpl8
138.522	0.158234	0.383071	0	1	1	ENSMUSG00000003992	Ssbp2
1859.22	-0.0740821	0.15575	0	1	1	ENSMUSG00000004040	Stat3
296.914	-0.93507	0.288914	-1.34923	0.177263	1	ENSMUSG00000004043	Stat5a
71.1355	6.36565	0.604569	4.52782	5.95959e-06	0.000137483	ENSMUSG00000004044	Ptrf
1112.48	0.523234	0.193571	0	1	1	ENSMUSG00000004054	Map3k11
996.821	-0.140538	0.180148	0	1	1	ENSMUSG00000004056	Akt2
314.638	0.94993	0.322821	0	1	1	ENSMUSG00000004069	Dnaja3
874.288	1.07212	0.224044	0	1	1	ENSMUSG00000004070	Hmox2
505.579	0.763517	0.229558	0	1	1	ENSMUSG00000004071	Cdip1
238.157	0.958531	0.307066	0	1	1	ENSMUSG00000004085	Zak
771.455	0.189404	0.185046	0	1	1	ENSMUSG00000004096	Cwc15
1343.34	0.214641	0.195603	0	1	1	ENSMUSG00000004099	Dnmt1
388.017	0.46863	0.277101	0	1	1	ENSMUSG00000004100	Ppan
182.444	4.1492	0.630264	1.56809	0.116859	1	ENSMUSG00000004151	Etv1
87577.9	-0.655464	0.0951277	-0.994257	0.320098	1	ENSMUSG00000004207	Psap
492.655	0.502888	0.262656	0	1	1	ENSMUSG00000004221	Ikbkg
123.651	0.343394	0.470645	0	1	1	ENSMUSG00000004233	Wars2
1125.25	0.112342	0.165335	0	1	1	ENSMUSG00000004264	Phb2
4611.18	0.217252	0.123163	0	1	1	ENSMUSG00000004266	Ptpn6
222.29	-4.10705	0.408652	-7.57141	3.69195e-14	2.03782e-12	ENSMUSG00000004267	Eno2
313.351	0.277166	0.287991	0	1	1	ENSMUSG00000004268	Emg1
740.12	0.374197	0.235403	0	1	1	ENSMUSG00000004270	Lpcat3
1027.25	0.622949	0.171296	0	1	1	ENSMUSG00000004285	Atp6v1f
811.113	0.404255	0.222607	0	1	1	ENSMUSG00000004317	Clcn5
582.224	0.872757	0.242515	0	1	1	ENSMUSG00000004319	Clcn3
433.605	0.182116	0.247089	0	1	1	ENSMUSG00000004356	Utp20
1942.94	2.96618	0.181038	8.08667	6.13186e-16	4.11704e-14	ENSMUSG00000004359	Spic
1100.33	0.340371	0.200463	0	1	1	ENSMUSG00000004364	Cul3
191.081	5.24067	0.473689	5.5113	3.56192e-08	1.05071e-06	ENSMUSG00000004383	Large
248.782	0.172183	0.291489	0	1	1	ENSMUSG00000004393	Ddx56
488.788	0.966458	0.247898	0	1	1	ENSMUSG00000004394	Tmed4
146.048	-0.498682	0.416109	0	1	1	ENSMUSG00000004446	Bid
1510.65	0.232993	0.175236	0	1	1	ENSMUSG00000004451	Ralb
1106.08	0.108315	0.1595	0	1	1	ENSMUSG00000004455	Ppp1cc
1375.8	0.143867	0.152424	0	1	1	ENSMUSG00000004460	Dnajb11
156.295	0.515914	0.334254	0	1	1	ENSMUSG00000004462	Tbccd1
959.928	0.440679	0.209601	0	1	1	ENSMUSG00000004508	Gab2
2077.66	-0.787801	0.166081	-1.41277	0.157724	1	ENSMUSG00000004530	Coro1c
1576.32	0.224346	0.166675	0	1	1	ENSMUSG00000004535	Tax1bp1
292.181	-2.69663	0.319137	-6.22369	4.85607e-10	1.79794e-08	ENSMUSG00000004552	Ctse
225.235	0.782248	0.438106	0	1	1	ENSMUSG00000004561	Mettl17
462.795	0.477023	0.304626	0	1	1	ENSMUSG00000004565	Pnpla6
878.295	0.384157	0.238354	0	1	1	ENSMUSG00000004567	Mcoln1
348.184	1.6046	0.390196	0	1	1	ENSMUSG00000004568	Arhgef18
587.643	0.787805	0.256658	0	1	1	ENSMUSG00000004591	Pkn2
1390.65	-0.525761	0.249372	-0.219027	0.826629	1	ENSMUSG00000004609	Cd33
147.322	1.26698	0.38582	0	1	1	ENSMUSG00000004610	Etfb
2471.35	0.782035	0.145107	0	1	1	ENSMUSG00000004626	Stxbp2
119.017	4.13658	0.513059	3.2883	0.00100793	0.0157436	ENSMUSG00000004631	Sgce
96.2981	5.7014	0.583308	3.79125	0.000149893	0.00276351	ENSMUSG00000004633	Chn2
429.157	0.451483	0.2544	0	1	1	ENSMUSG00000004642	Slbp
544.498	6.82899	0.643105	3.40788	0.000654693	0.0105372	ENSMUSG00000004655	Aqp1
210.068	0.382147	0.308396	0	1	1	ENSMUSG00000004661	Arid3b
755.4	-1.23847	0.222742	-2.90029	0.00372813	0.0513659	ENSMUSG00000004665	Cnn2
374.794	0.20972	0.240135	0	1	1	ENSMUSG00000004667	Polr2e
3500.63	-0.107454	0.162383	0	1	1	ENSMUSG00000004677	Myo9b
887.106	5.50496	0.317796	11.2444	2.468e-29	4.44092e-27	ENSMUSG00000004698	Hdac9
955.139	-0.0026991	0.219695	0	1	1	ENSMUSG00000004707	Ly9
8674.08	1.81342	0.148907	2.30078	0.0214041	0.246888	ENSMUSG00000004730	Adgre1
1165.19	1.00963	0.180737	0	1	1	ENSMUSG00000004771	Rab11a
282.147	0.308423	0.300855	0	1	1	ENSMUSG00000004788	Eif2b2
1541.58	0.47435	0.144899	0	1	1	ENSMUSG00000004789	Dlst
1310.46	1.81802	0.197582	1.80468	0.071124	0.673582	ENSMUSG00000004798	Ulk2
2907.64	1.02958	0.141524	0	1	1	ENSMUSG00000004814	Ccl24
189.531	-0.0589624	0.409301	0	1	1	ENSMUSG00000004815	Dgkq
122.426	0.270222	0.460458	0	1	1	ENSMUSG00000004837	Grap
536.398	0.804995	0.234298	0	1	1	ENSMUSG00000004843	Chmp2b
1819.97	0.411	0.169063	0	1	1	ENSMUSG00000004846	Plod3
511.359	-0.0405117	0.249654	0	1	1	ENSMUSG00000004849	Ap1s1
487.762	0.247961	0.240628	0	1	1	ENSMUSG00000004865	Srpk1
648.322	0.722549	0.210702	0	1	1	ENSMUSG00000004880	Lbr
339.666	0.733246	0.378747	0	1	1	ENSMUSG00000004895	Prcc
172.28	1.02338	0.380909	0	1	1	ENSMUSG00000004896	Rrnad1
1276.19	0.57114	0.189716	0	1	1	ENSMUSG00000004897	Hdgf
193.01	0.54827	0.395533	0	1	1	ENSMUSG00000004929	Thop1
327.186	-0.376178	0.283101	0	1	1	ENSMUSG00000004931	Apba3
508.491	-0.507179	0.253758	0	1	1	ENSMUSG00000004933	Matk
420.548	0.15317	0.24126	0	1	1	ENSMUSG00000004934	Pias4
1232.21	-0.517769	0.17908	0	1	1	ENSMUSG00000004936	Map2k1
734.589	0.586604	0.191001	0	1	1	ENSMUSG00000004937	Sgta
300.306	-0.422978	0.303017	0	1	1	ENSMUSG00000004945	Tmem242
247.662	-0.219397	0.347751	0	1	1	ENSMUSG00000004947	Dtx2
1882.07	-0.440947	0.14597	0	1	1	ENSMUSG00000004952	Rasa4
8161.3	0.25119	0.0896354	0	1	1	ENSMUSG00000004980	Hnrnpa2b1
131.984	1.05788	0.458727	0	1	1	ENSMUSG00000004994	Ccdc130
1375.82	1.19607	0.167584	0	1	1	ENSMUSG00000005034	Prkacb
831.083	0.204609	0.221603	0	1	1	ENSMUSG00000005043	Sgsh
1454.11	-1.28653	0.178525	-4.13792	3.50469e-05	0.000723204	ENSMUSG00000005054	Cstb
319.09	-1.01528	0.292608	-1.64538	0.0998908	0.896029	ENSMUSG00000005057	Sh2b2
626.73	1.02484	0.214788	0	1	1	ENSMUSG00000005069	Pex5
203.572	0.902543	0.358071	0	1	1	ENSMUSG00000005078	Jkamp
6740.05	0.508284	0.153863	0	1	1	ENSMUSG00000005087	Cd44
449.618	8.75493	0.600502	2.9866	0.00282098	0.0399062	ENSMUSG00000005089	Slc1a2
334.207	1.5296	0.288429	0.185356	0.85295	1	ENSMUSG00000005102	Eif2ak4
4041.15	0.507214	0.120199	0	1	1	ENSMUSG00000005103	Wdr1
410.224	-0.658071	0.26576	-0.518435	0.604154	1	ENSMUSG00000005107	Slc2a9
639.722	-2.94752	0.260743	-8.53875	1.35678e-17	1.10972e-15	ENSMUSG00000005125	Ndrg1
17280.2	1.25853	0.0824249	0	1	1	ENSMUSG00000005142	Man2b1
167.627	-0.292491	0.380615	0	1	1	ENSMUSG00000005150	Wdr83
628.845	0.665991	0.227926	0	1	1	ENSMUSG00000005161	Prdx2
3106.98	0.873837	0.128477	0	1	1	ENSMUSG00000005198	Polr2a
962.635	0.73531	0.175791	0	1	1	ENSMUSG00000005204	Senp3
131.262	2.24516	0.481701	0.845803	0.397663	1	ENSMUSG00000005225	Plekha8
450.85	0.750551	0.285441	0	1	1	ENSMUSG00000005237	Dnah2
444.447	0.271764	0.240043	0	1	1	ENSMUSG00000005262	Ufd1l
476.699	0.374534	0.292937	0	1	1	ENSMUSG00000005299	Letm1
1502.93	0.813381	0.135451	0	1	1	ENSMUSG00000005312	Ubqln1
633.485	0.373166	0.235461	0	1	1	ENSMUSG00000005354	Txn2
78.68	6.71652	0.571056	5.9549	2.60225e-09	9.14549e-08	ENSMUSG00000005360	Slc1a3
316.021	1.15171	0.322533	0	1	1	ENSMUSG00000005362	Crbn
207.758	1.23345	0.378913	0	1	1	ENSMUSG00000005370	Msh6
810.295	0.374731	0.206177	0	1	1	ENSMUSG00000005371	Fbxo11
223.211	0.482116	0.360126	0	1	1	ENSMUSG00000005374	Tbl2
275.305	0.12036	0.293387	0	1	1	ENSMUSG00000005378	Wbscr22
191.13	6.27849	0.637711	2.20823	0.0272282	0.300579	ENSMUSG00000005397	Nid1
278.674	1.28752	0.347491	0	1	1	ENSMUSG00000005410	Mcm5
16413.2	0.196089	0.14574	0	1	1	ENSMUSG00000005413	Hmox1
997.217	0.77791	0.165418	0	1	1	ENSMUSG00000005417	Mprip
2567.08	-0.162756	0.116842	0	1	1	ENSMUSG00000005442	Cic
691.055	0.496299	0.237769	0	1	1	ENSMUSG00000005469	Prkaca
667.445	1.05291	0.210489	0	1	1	ENSMUSG00000005481	Ddx39
575.756	0.726619	0.24381	0	1	1	ENSMUSG00000005483	Dnajb1
267.329	0.0789288	0.310487	0	1	1	ENSMUSG00000005501	Usp40
1646.96	0.386403	0.148807	0	1	1	ENSMUSG00000005506	Celf1
366.213	0.278857	0.287978	0	1	1	ENSMUSG00000005510	Ndufs3
2699.07	-0.45167	0.144614	0	1	1	ENSMUSG00000005514	Por
407.945	-0.0340274	0.277892	0	1	1	ENSMUSG00000005533	Igf1r
836.281	1.05684	0.198072	0	1	1	ENSMUSG00000005534	Insr
1485.88	0.560952	0.141091	0	1	1	ENSMUSG00000005566	Trim28
642.96	0.551561	0.238815	0	1	1	ENSMUSG00000005575	Ube2m
157.045	-0.142861	0.393347	0	1	1	ENSMUSG00000005580	Adcy9
818.196	-2.32798	0.228044	-7.43658	1.03322e-13	5.37336e-12	ENSMUSG00000005583	Mef2c
511.036	0.0785134	0.21194	0	1	1	ENSMUSG00000005609	Ctr9
6197.55	0.573167	0.109694	0	1	1	ENSMUSG00000005610	Eif4g2
745.828	-0.53466	0.212061	0	1	1	ENSMUSG00000005615	Pcyt1a
651.141	0.840583	0.248706	0	1	1	ENSMUSG00000005621	Zfp592
818.084	0.0693765	0.183765	0	1	1	ENSMUSG00000005625	Psmd4
1795.67	1.79943	0.167358	1.9804	0.0476585	0.483408	ENSMUSG00000005656	Snx6
460.184	0.201434	0.255679	0	1	1	ENSMUSG00000005682	Pan2
1378.28	0.282861	0.159334	0	1	1	ENSMUSG00000005683	Cs
515.555	1.30416	0.210669	0	1	1	ENSMUSG00000005686	Ampd3
650.593	0.504535	0.208061	0	1	1	ENSMUSG00000005687	Bcas2
1013.76	0.386608	0.169015	0	1	1	ENSMUSG00000005698	Ctcf
749.632	0.136356	0.24617	0	1	1	ENSMUSG00000005732	Ranbp1
182.193	0.415948	0.374699	0	1	1	ENSMUSG00000005774	Rfx5
1084.87	0.239709	0.179552	0	1	1	ENSMUSG00000005779	Psmb4
403.168	-3.11819	0.39536	-5.57597	2.46159e-08	7.43184e-07	ENSMUSG00000005800	Mmp8
508.306	0.586813	0.242834	0	1	1	ENSMUSG00000005803	Sqrdl
417.569	0.763446	0.280563	0	1	1	ENSMUSG00000005804	Bloc1s6
429.229	-0.087797	0.295676	0	1	1	ENSMUSG00000005813	Metap1
691.432	-0.0443978	0.253162	0	1	1	ENSMUSG00000005823	Gpr108
121.095	-7.07183	0.521943	-7.9856	1.39839e-15	9.11689e-14	ENSMUSG00000005824	Tnfsf14
512.056	0.7622	0.235783	0	1	1	ENSMUSG00000005846	Rsl1d1
1003.06	1.34199	0.21527	0	1	1	ENSMUSG00000005871	Apc
1228.68	0.218164	0.151288	0	1	1	ENSMUSG00000005873	Reep5
1028.7	0.677675	0.186138	0	1	1	ENSMUSG00000005881	Ergic3
152.569	1.52359	0.420431	0	1	1	ENSMUSG00000005882	Uqcc1
890.119	0.714579	0.203442	0	1	1	ENSMUSG00000005886	Ncoa2
331.744	0.80755	0.274312	0	1	1	ENSMUSG00000005893	Nr2c2
210.41	0.731378	0.317343	0	1	1	ENSMUSG00000005897	Nr2c1
353.506	0.582414	0.282223	0	1	1	ENSMUSG00000005899	Smpd4
192.891	-0.742915	0.334256	-0.459068	0.646185	1	ENSMUSG00000005907	Pex1
893.609	0.273026	0.199877	0	1	1	ENSMUSG00000005936	Kctd20
479.01	0.777087	0.265173	0	1	1	ENSMUSG00000005949	Ctns
62.4268	-2.88624	0.578579	-2.14772	0.031736	0.340726	ENSMUSG00000005968	Tuft1
168.722	3.49587	0.637819	0.765983	0.443687	1	ENSMUSG00000005973	Rcn1
683.211	0.737816	0.186065	0	1	1	ENSMUSG00000005981	Trap1
836.693	0.634493	0.212932	0	1	1	ENSMUSG00000005982	Naa60
250.672	0.557887	0.338657	0	1	1	ENSMUSG00000005986	Ankrd13d
3131.09	0.739285	0.142083	0	1	1	ENSMUSG00000006005	Tpr
438.227	0.810598	0.279596	0	1	1	ENSMUSG00000006010	BC003331
399.45	0.279264	0.273565	0	1	1	ENSMUSG00000006019	Dhx34
124.553	0.213982	0.423413	0	1	1	ENSMUSG00000006021	Kptn
1207.03	0.556207	0.160364	0	1	1	ENSMUSG00000006024	Napa
730.034	-0.0328342	0.216433	0	1	1	ENSMUSG00000006050	Sra1
323.551	0.25427	0.297487	0	1	1	ENSMUSG00000006057	Atp5g1
392.315	0.282099	0.2991	0	1	1	ENSMUSG00000006058	Snf8
455.573	-0.352058	0.223136	0	1	1	ENSMUSG00000006095	Tbcb
876.769	0.620465	0.198333	0	1	1	ENSMUSG00000006127	Inpp5k
306.636	0.830694	0.265082	0	1	1	ENSMUSG00000006134	Crkl
1480.02	0.642271	0.159951	0	1	1	ENSMUSG00000006169	Clint1
105.193	0.238658	0.43964	0	1	1	ENSMUSG00000006191	Cdkal1
291.067	0.119308	0.310995	0	1	1	ENSMUSG00000006215	Zbtb17
149.398	4.8966	0.544209	3.35499	0.000793675	0.0126384	ENSMUSG00000006235	Epor
453.289	0.345058	0.227762	0	1	1	ENSMUSG00000006262	Mob1b
4513.15	0.365242	0.125399	0	1	1	ENSMUSG00000006273	Atp6v1b2
947.164	0.335224	0.214619	0	1	1	ENSMUSG00000006276	Eps15l1
1464.98	0.19916	0.170406	0	1	1	ENSMUSG00000006281	Tep1
392.147	0.669458	0.290349	0	1	1	ENSMUSG00000006288	Ttc5
372.014	0.620582	0.284998	0	1	1	ENSMUSG00000006289	Osgep
1264.78	0.505446	0.158341	0	1	1	ENSMUSG00000006299	Aamp
635.136	0.227546	0.246474	0	1	1	ENSMUSG00000006301	Tmbim1
7492.66	0.0972405	0.108877	0	1	1	ENSMUSG00000006304	Arpc2
1204.34	0.51505	0.186314	0	1	1	ENSMUSG00000006307	Kmt2b
329.031	0.399566	0.291163	0	1	1	ENSMUSG00000006315	Tmem147
5363.24	-0.148623	0.121519	0	1	1	ENSMUSG00000006333	Rps9
140.815	0.375211	0.372716	0	1	1	ENSMUSG00000006335	Tfpt
264.061	0.858552	0.36485	0	1	1	ENSMUSG00000006344	Ggt5
266.898	6.33734	0.637317	3.42107	0.000623762	0.0100913	ENSMUSG00000006356	Crip2
901.369	-0.580302	0.223097	-0.189908	0.849382	1	ENSMUSG00000006360	Crip1
111.423	-0.571549	0.417519	-0.120333	0.90422	1	ENSMUSG00000006362	Cbfa2t3
454.843	0.466748	0.253238	0	1	1	ENSMUSG00000006373	Pgrmc1
103.473	4.23647	0.546946	3.03124	0.00243555	0.0349484	ENSMUSG00000006386	Tek
827.175	0.623205	0.22806	0	1	1	ENSMUSG00000006390	Elovl1
405.676	0.131896	0.286852	0	1	1	ENSMUSG00000006392	Med8
184.575	0.456219	0.375626	0	1	1	ENSMUSG00000006395	Hyi
164.675	0.311364	0.379138	0	1	1	ENSMUSG00000006411	Nectin4
353.299	0.343667	0.25743	0	1	1	ENSMUSG00000006412	Pfdn2
907.868	0.501445	0.236024	0	1	1	ENSMUSG00000006418	Rnf114
456.679	0.528094	0.276485	0	1	1	ENSMUSG00000006423	C330007P06Rik
100.123	3.61929	0.568471	1.46103	0.144007	1	ENSMUSG00000006435	Neurl1a
193.546	0.540353	0.314136	0	1	1	ENSMUSG00000006442	Srm
337.285	-0.0764631	0.290492	0	1	1	ENSMUSG00000006456	Rbm14
209.598	0.999145	0.320577	0	1	1	ENSMUSG00000006463	Zdhhc24
423.42	0.178212	0.277707	0	1	1	ENSMUSG00000006471	Ndor1
320.727	1.29164	0.287602	0	1	1	ENSMUSG00000006476	Nsmf
318.014	0.143663	0.329478	0	1	1	ENSMUSG00000006494	Pdk1
2760.32	0.462461	0.13468	0	1	1	ENSMUSG00000006498	Ptbp1
198.034	-0.344678	0.360619	0	1	1	ENSMUSG00000006517	Mvd
3924	-0.0366059	0.134837	0	1	1	ENSMUSG00000006519	Cyba
216.252	0.297448	0.370601	0	1	1	ENSMUSG00000006526	Tmem110
855.909	1.71979	0.227827	0.952052	0.341071	1	ENSMUSG00000006527	Sfmbt1
340.981	-0.426313	0.344496	0	1	1	ENSMUSG00000006585	Cdt1
1041.11	-1.63393	0.228341	-4.46216	8.11381e-06	0.000184343	ENSMUSG00000006589	Aprt
584.445	0.604087	0.252377	0	1	1	ENSMUSG00000006599	Gtf2h1
1612.05	1.85598	0.182842	2.04099	0.0412523	0.425627	ENSMUSG00000006611	Hfe
91.6095	3.21419	0.597263	0.38623	0.699326	1	ENSMUSG00000006641	Slc5a6
946.122	0.671411	0.192606	0	1	1	ENSMUSG00000006673	Qrich1
1595.12	0.475519	0.137177	0	1	1	ENSMUSG00000006676	Usp19
218.144	1.73036	0.410915	0.0809662	0.935469	1	ENSMUSG00000006678	Pola1
7340.29	0.383991	0.0964029	0	1	1	ENSMUSG00000006699	Cdc42
377.246	0.181407	0.302896	0	1	1	ENSMUSG00000006705	Pknox1
112.279	0.4808	0.421851	0	1	1	ENSMUSG00000006715	Gmnn
146.177	1.62406	0.505254	0	1	1	ENSMUSG00000006717	Acot13
765.337	0.434146	0.241516	0	1	1	ENSMUSG00000006728	Cdk4
840.686	-2.93684	0.244112	-9.06253	1.27456e-19	1.1945e-17	ENSMUSG00000006731	B4galnt1
119.751	-0.118334	0.434383	0	1	1	ENSMUSG00000006732	Mettl1
483.786	0.491415	0.277427	0	1	1	ENSMUSG00000006736	Tspan31
1977.45	0.589675	0.149531	0	1	1	ENSMUSG00000006740	Kif5b
555.418	0.976346	0.256936	0	1	1	ENSMUSG00000006782	Cnp
801.49	-1.73312	0.209166	-5.51747	3.4391e-08	1.02117e-06	ENSMUSG00000006800	Sulf2
1036.61	-0.307963	0.234526	0	1	1	ENSMUSG00000006818	Sod2
129.528	0.0223947	0.414378	0	1	1	ENSMUSG00000006850	Tmco6
226.394	1.46635	0.436079	0	1	1	ENSMUSG00000006906	Stambp
550.401	1.01181	0.307073	0	1	1	ENSMUSG00000006920	Ezh1
422.367	3.76171	0.397589	4.44422	8.82099e-06	0.000198406	ENSMUSG00000006930	Hap1
4838.25	-0.0261551	0.150997	0	1	1	ENSMUSG00000006932	Ctnnb1
370.436	0.782976	0.342227	0	1	1	ENSMUSG00000006941	Eif1b
1839.02	0.195366	0.202063	0	1	1	ENSMUSG00000006998	Psmd2
578.004	0.908085	0.236906	0	1	1	ENSMUSG00000007029	Vars
520.839	2.48266	0.302865	2.80686	0.00500268	0.0673789	ENSMUSG00000007035	Msh5
537.358	0.882312	0.296063	0	1	1	ENSMUSG00000007036	Abhd16a
1594.28	1.15138	0.166781	0	1	1	ENSMUSG00000007038	Neu1
2878.49	0.0559896	0.140355	0	1	1	ENSMUSG00000007041	Clic1
123.76	2.5887	0.533471	0.410916	0.681134	1	ENSMUSG00000007338	Mrpl49
654.671	0.371033	0.217033	0	1	1	ENSMUSG00000007411	Mark3
438.403	0.576224	0.236135	0	1	1	ENSMUSG00000007415	Gatad1
3427.45	0.166876	0.115462	0	1	1	ENSMUSG00000007458	M6pr
130.12	1.27836	0.394428	0	1	1	ENSMUSG00000007476	Lrrc8a
1616.17	-0.038297	0.162456	0	1	1	ENSMUSG00000007564	Ppp2r1a
141.199	0.129216	0.358674	0	1	1	ENSMUSG00000007570	Fance
359.246	0.220781	0.286685	0	1	1	ENSMUSG00000007589	Tinf2
458.031	0.275882	0.252639	0	1	1	ENSMUSG00000007603	Dus3l
138.813	1.49948	0.420099	0	1	1	ENSMUSG00000007610	Gtpbp3
2853.79	-0.167475	0.152666	0	1	1	ENSMUSG00000007613	Tgfbr1
343.463	0.96043	0.290854	0	1	1	ENSMUSG00000007617	Homer1
592.939	-0.140715	0.235115	0	1	1	ENSMUSG00000007656	Arpp19
656.813	-0.609291	0.24821	-0.0210056	0.983241	1	ENSMUSG00000007659	Bcl2l1
1347.79	0.475587	0.181888	0	1	1	ENSMUSG00000007670	Khsrp
381.546	0.436865	0.335949	0	1	1	ENSMUSG00000007721	Ccdc124
1395.78	0.195424	0.163374	0	1	1	ENSMUSG00000007739	Cct4
537.06	0.373446	0.232273	0	1	1	ENSMUSG00000007812	Zfp655
5203.29	0.484672	0.112876	0	1	1	ENSMUSG00000007815	Rhoa
2841.7	-0.25045	0.139789	0	1	1	ENSMUSG00000007817	Zmiz1
159.538	0.425541	0.375032	0	1	1	ENSMUSG00000007827	Ankrd26
957.979	0.574114	0.220884	0	1	1	ENSMUSG00000007833	Aldh16a1
3114.41	0.175213	0.142506	0	1	1	ENSMUSG00000007836	Hnrnpa0
128.434	0.97143	0.393826	0	1	1	ENSMUSG00000007837	Prrg2
3442.07	0.508721	0.117461	0	1	1	ENSMUSG00000007850	Hnrnph1
2998.83	1.92452	0.155976	2.95923	0.00308407	0.0431531	ENSMUSG00000007872	Id3
2773.14	0.525943	0.141862	0	1	1	ENSMUSG00000007880	Arid1a
18222.1	-0.4053	0.108571	0	1	1	ENSMUSG00000007891	Ctsd
4266.35	0.529825	0.134394	0	1	1	ENSMUSG00000007892	Rplp1
122.111	0.420163	0.479802	0	1	1	ENSMUSG00000007950	Abhd8
136.786	3.15813	0.643351	0.209794	0.833829	1	ENSMUSG00000007987	Ift22
305.593	-0.727003	0.314937	-0.656203	0.511694	1	ENSMUSG00000008035	Mid1ip1
1107.87	0.152461	0.201204	0	1	1	ENSMUSG00000008036	Ap2s1
663.622	0.812154	0.243361	0	1	1	ENSMUSG00000008140	Emc10
142.311	0.931724	0.404701	0	1	1	ENSMUSG00000008167	Fbxw9
1257.1	0.709402	0.212312	0	1	1	ENSMUSG00000008200	Fnbp4
133.88	4.05195	0.506769	3.19705	0.00138841	0.0210295	ENSMUSG00000008206	Cers4
119.619	3.34339	0.564081	0.928402	0.353199	1	ENSMUSG00000008226	Scrn3
283.427	0.286105	0.296143	0	1	1	ENSMUSG00000008301	Phax
301.152	1.73585	0.26901	1.0423	0.297274	1	ENSMUSG00000008305	Tle1
395.337	0.171695	0.32098	0	1	1	ENSMUSG00000008318	Relt
540.513	0.514179	0.210462	0	1	1	ENSMUSG00000008333	Snrpb2
1587.3	0.713614	0.152074	0	1	1	ENSMUSG00000008348	Ubc
384.133	0.2436	0.288303	0	1	1	ENSMUSG00000008373	Prpf31
192.167	-0.153772	0.406646	0	1	1	ENSMUSG00000008384	Sertad1
338.299	1.66882	0.28883	0.612096	0.540474	1	ENSMUSG00000008393	Carhsp1
1010.34	-0.968538	0.180847	-2.23919	0.0251433	0.281012	ENSMUSG00000008398	Elk3
750.631	0.952857	0.192118	0	1	1	ENSMUSG00000008429	Herpud2
123.772	0.23088	0.415839	0	1	1	ENSMUSG00000008435	Rdh13
126.791	0.33981	0.403441	0	1	1	ENSMUSG00000008450	Nutf2
4870.99	0.1098	0.100306	0	1	1	ENSMUSG00000008475	Arpc5
2122.08	0.332678	0.169397	0	1	1	ENSMUSG00000008496	Pou2f2
335.867	-0.299688	0.31056	0	1	1	ENSMUSG00000008540	Mgst1
70.7294	6.25149	0.621991	2.25021	0.0244358	0.274904	ENSMUSG00000008575	Nfib
492.041	0.884378	0.22143	0	1	1	ENSMUSG00000008604	Ubqln4
1619.88	0.048325	0.160105	0	1	1	ENSMUSG00000008668	Rps18
3823.77	0.23127	0.129766	0	1	1	ENSMUSG00000008682	Rpl10
1850.96	0.273661	0.165654	0	1	1	ENSMUSG00000008683	Rps15a
792.164	0.387294	0.225899	0	1	1	ENSMUSG00000008690	Ncaph2
2035.5	0.595725	0.151827	0	1	1	ENSMUSG00000008730	Hipk1
647.31	0.165518	0.23043	0	1	1	ENSMUSG00000008763	Man1a2
8741.6	6.19911	0.395874	10.2277	1.49044e-24	1.8121e-22	ENSMUSG00000008845	Cd163
1417.33	-0.810057	0.145376	-1.68006	0.0929453	0.842124	ENSMUSG00000008855	Hdac5
594.776	0.41828	0.222473	0	1	1	ENSMUSG00000008859	Rala
456.464	0.32868	0.269905	0	1	1	ENSMUSG00000008892	Vdac3
424.708	0.278494	0.272957	0	1	1	ENSMUSG00000008958	Vps72
751.802	0.478852	0.253146	0	1	1	ENSMUSG00000008976	Gabpa
1035.46	-0.152164	0.206761	0	1	1	ENSMUSG00000009013	Dynll1
356.395	0.610217	0.264321	0	1	1	ENSMUSG00000009030	Pdcl
1013.77	-0.0658854	0.181133	0	1	1	ENSMUSG00000009035	Tmem184b
777.99	0.356735	0.200267	0	1	1	ENSMUSG00000009073	Nf2
3769.64	0.301826	0.106836	0	1	1	ENSMUSG00000009079	Ewsr1
3583.95	0.57514	0.160918	0	1	1	ENSMUSG00000009090	Ap1b1
332.819	0.331253	0.253556	0	1	1	ENSMUSG00000009112	Bcl2l13
144.947	-0.424609	0.405806	0	1	1	ENSMUSG00000009207	Lnpk1
1412.5	0.709614	0.183564	0	1	1	ENSMUSG00000009291	Pttg1ip
1444.87	2.45171	0.197652	4.85261	1.21846e-06	3.12321e-05	ENSMUSG00000009292	Trpm2
568.098	1.14901	0.212521	0	1	1	ENSMUSG00000009293	Ube2g2
114.852	4.9163	0.625354	0.982659	0.325775	1	ENSMUSG00000009350	Mpo
222.268	-2.52654	0.39533	-4.6203	3.83178e-06	9.2425e-05	ENSMUSG00000009376	Met
223.848	0.654905	0.314584	0	1	1	ENSMUSG00000009406	Elk1
342.128	0.65941	0.277074	0	1	1	ENSMUSG00000009418	Nav1
2007.83	0.655627	0.140211	0	1	1	ENSMUSG00000009470	Tnpo1
396.828	0.805411	0.291507	0	1	1	ENSMUSG00000009535	Rnmt
60.0282	7.12074	0.587596	6.70109	2.06874e-11	8.65694e-10	ENSMUSG00000009545	Kcnq1
546.89	0.497641	0.300164	0	1	1	ENSMUSG00000009549	Srp14
1277.7	0.467624	0.193154	0	1	1	ENSMUSG00000009555	Cdk9
290.574	0.00783568	0.286678	0	1	1	ENSMUSG00000009563	Tor2a
129.513	0.834951	0.444216	0	1	1	ENSMUSG00000009566	Fpgs
405.729	0.0839625	0.27154	0	1	1	ENSMUSG00000009569	Mkl2
379.874	0.661949	0.357086	0	1	1	ENSMUSG00000009575	Cbx5
458.228	1.07588	0.267416	0	1	1	ENSMUSG00000009585	Apobec3
2514.13	2.30249	0.157506	5.26442	1.40636e-07	3.95407e-06	ENSMUSG00000009621	Vav2
538.771	0.815112	0.215511	0	1	1	ENSMUSG00000009630	Ppp2cb
200.311	0.237362	0.329387	0	1	1	ENSMUSG00000009640	Dmap1
133.418	0.561523	0.366799	0	1	1	ENSMUSG00000009647	Mcu
264.867	6.75219	0.639412	2.74589	0.00603478	0.0793785	ENSMUSG00000009654	Oit3
132.536	-0.435385	0.475958	-0.0984946	0.92154	1	ENSMUSG00000009681	Bcr
1927.11	-2.86681	0.176692	-12.8997	4.52074e-38	1.84878e-35	ENSMUSG00000009687	Fxyd5
221.035	2.26612	0.337867	2.06424	0.0389947	0.406059	ENSMUSG00000009739	Pou6f1
1207.37	0.251306	0.226385	0	1	1	ENSMUSG00000009741	Ubp1
1209.65	0.844954	0.207178	0	1	1	ENSMUSG00000009772	Nuak2
99.5501	1.94509	0.481683	0.544475	0.586115	1	ENSMUSG00000009828	Ick
834.81	0.17518	0.233979	0	1	1	ENSMUSG00000009863	Sdhb
180.27	0.681764	0.33654	0	1	1	ENSMUSG00000009894	Snap47
197.818	0.58799	0.313676	0	1	1	ENSMUSG00000009905	Kdsr
1663.64	0.891394	0.153118	0	1	1	ENSMUSG00000009907	Vps4b
2985.96	0.180323	0.122558	0	1	1	ENSMUSG00000009927	Rps25
567.733	0.68445	0.231037	0	1	1	ENSMUSG00000009995	Taz
155.513	1.9616	0.42607	0.647308	0.517433	1	ENSMUSG00000010021	Kif19a
647.584	0.329041	0.209906	0	1	1	ENSMUSG00000010025	Aldh3a2
240.735	1.1514	0.362178	0	1	1	ENSMUSG00000010045	Tmem115
151.423	2.14372	0.396973	1.60904	0.107607	0.954774	ENSMUSG00000010047	Hyal2
130.613	0.594681	0.408848	0	1	1	ENSMUSG00000010048	Ifrd2
155.058	0.344328	0.336125	0	1	1	ENSMUSG00000010054	Tusc2
115.812	1.7721	0.52965	0	1	1	ENSMUSG00000010057	Nprl2
315.958	0.994698	0.288173	0	1	1	ENSMUSG00000010067	Rassf1
6143.6	0.606132	0.112776	0	1	1	ENSMUSG00000010095	Slc3a2
2152.81	0.579108	0.149307	0	1	1	ENSMUSG00000010097	Nxf1
643.022	0.495249	0.215649	0	1	1	ENSMUSG00000010110	Stx5a
639.891	-1.62172	0.263645	-3.70514	0.00021127	0.003794	ENSMUSG00000010142	Tnfrsf13b
4465.29	1.02773	0.110264	0	1	1	ENSMUSG00000010277	2610507B11Rik
164.808	1.09905	0.387039	0	1	1	ENSMUSG00000010290	AI597479
2328.73	1.38836	0.160025	0	1	1	ENSMUSG00000010307	Tmem86a
335.48	0.107805	0.326868	0	1	1	ENSMUSG00000010358	Ifi35
727.508	0.257478	0.239862	0	1	1	ENSMUSG00000010376	Nedd8
620.555	1.16744	0.242528	0	1	1	ENSMUSG00000010392	Gosr1
273.666	-0.367779	0.277087	0	1	1	ENSMUSG00000010406	Mrpl52
711.207	0.778719	0.183155	0	1	1	ENSMUSG00000010453	Kansl3
317.693	0.385918	0.286888	0	1	1	ENSMUSG00000010517	Faf1
217.68	-0.263596	0.400443	0	1	1	ENSMUSG00000010554	Mettl16
3410.33	0.54181	0.12886	0	1	1	ENSMUSG00000010608	Rbm25
802.99	-0.98309	0.204033	-2.07567	0.0379243	0.396289	ENSMUSG00000010609	Psen2
2105.36	2.78142	0.173824	7.51877	5.52937e-14	2.96118e-12	ENSMUSG00000010663	Fads1
256.135	0.537685	0.278442	0	1	1	ENSMUSG00000010755	Cars
90.3562	1.7576	0.50915	0	1	1	ENSMUSG00000010911	Apip
180.364	0.743142	0.428209	0	1	1	ENSMUSG00000010914	Pdhx
940.887	0.548094	0.192875	0	1	1	ENSMUSG00000010936	Vac14
113.662	1.12165	0.480631	0	1	1	ENSMUSG00000011008	Mcoln2
370.228	1.5711	0.283183	0.231334	0.817056	1	ENSMUSG00000011096	Akt1s1
286.06	1.04887	0.327745	0	1	1	ENSMUSG00000011114	Tbrg1
1044.99	-1.10443	0.274247	-2.3211	0.0202817	0.235755	ENSMUSG00000011148	Adssl1
656.487	0.14464	0.22724	0	1	1	ENSMUSG00000011158	Brf1
657.493	0.877945	0.220115	0	1	1	ENSMUSG00000011179	Odc1
136.547	-0.0911236	0.384824	0	1	1	ENSMUSG00000011254	Thg1l
286.767	-2.0956	0.341791	-4.01832	5.86134e-05	0.00115646	ENSMUSG00000011256	Adam19
384.295	0.444275	0.274924	0	1	1	ENSMUSG00000011257	Pabpc4
85.3703	5.70864	0.568454	4.47419	7.67003e-06	0.000175145	ENSMUSG00000011263	Exoc3l2
364.057	0.104846	0.275618	0	1	1	ENSMUSG00000011306	Sugp1
215.485	-0.626958	0.376661	-0.0779496	0.937868	1	ENSMUSG00000011382	Dhdh
96.6183	1.07175	0.441114	0	1	1	ENSMUSG00000011427	Zfp790
2372.37	-0.631188	0.138163	-0.523045	0.600943	1	ENSMUSG00000011752	Pgam1
659.494	0.860296	0.195567	0	1	1	ENSMUSG00000011831	Evi5
181.09	0.504801	0.341842	0	1	1	ENSMUSG00000011832	Evi5l
117.657	1.03797	0.521056	0	1	1	ENSMUSG00000011837	Snapc2
615.084	0.751671	0.259031	0	1	1	ENSMUSG00000011877	Git1
1564.56	0.567951	0.143304	0	1	1	ENSMUSG00000011884	Gltp
2003.22	0.423534	0.151333	0	1	1	ENSMUSG00000011958	Bnip2
734.37	0.522702	0.238445	0	1	1	ENSMUSG00000011960	Ccnt1
134.008	1.1595	0.504419	0	1	1	ENSMUSG00000012076	Brms1l
1365.2	0.300631	0.177689	0	1	1	ENSMUSG00000012114	Med15
535.555	0.386019	0.267703	0	1	1	ENSMUSG00000012117	Dhdds
234.701	0.900566	0.383437	0	1	1	ENSMUSG00000012296	Tjap1
1382.22	0.550354	0.151188	0	1	1	ENSMUSG00000012405	Rpl15
485.711	0.779892	0.238228	0	1	1	ENSMUSG00000012422	Tmem167
74.1206	2.92631	0.587103	0.744165	0.456777	1	ENSMUSG00000012443	Kif11
354.982	2.16118	0.322289	1.81376	0.0697152	0.663733	ENSMUSG00000012519	Mlkl
896.28	0.326028	0.211443	0	1	1	ENSMUSG00000012535	Tnpo3
125.745	0.990294	0.466576	0	1	1	ENSMUSG00000012609	Ttll5
307.063	1.0398	0.309937	0	1	1	ENSMUSG00000012640	Zfp715
3965.55	0.343404	0.141246	0	1	1	ENSMUSG00000012848	Rps5
112.578	5.80669	0.641986	1.86792	0.0617727	0.603441	ENSMUSG00000013076	Amotl1
1381.28	1.41784	0.189118	0	1	1	ENSMUSG00000013089	Etv5
1607.51	0.0621004	0.148213	0	1	1	ENSMUSG00000013160	Atp6v0d1
434.344	-1.05585	0.327008	-1.1762	0.239517	1	ENSMUSG00000013236	Ptprs
196.051	0.607596	0.362322	0	1	1	ENSMUSG00000013275	Slc41a1
192.349	8.57988	0.497349	8.41484	3.93444e-17	3.05157e-15	ENSMUSG00000013415	Igf2bp1
506.775	0.200233	0.308654	0	1	1	ENSMUSG00000013465	Nelfb
251.654	0.404642	0.269795	0	1	1	ENSMUSG00000013495	Tmem175
289.937	0.0861427	0.297966	0	1	1	ENSMUSG00000013539	Tango2
1069.83	0.264687	0.157978	0	1	1	ENSMUSG00000013593	Ndufs2
415.153	0.149413	0.278532	0	1	1	ENSMUSG00000013622	Atraid
353.267	-0.132725	0.293269	0	1	1	ENSMUSG00000013629	Cad
258.559	0.126032	0.276121	0	1	1	ENSMUSG00000013646	Sh3bp5l
744.842	0.916522	0.198328	0	1	1	ENSMUSG00000013662	Atad1
3278.19	1.58259	0.125985	1.11323	0.265608	1	ENSMUSG00000013663	Pten
2224.19	1.30352	0.167779	0	1	1	ENSMUSG00000013698	Pea15a
244.296	0.769457	0.323273	0	1	1	ENSMUSG00000013701	Timm23
615.408	0.271594	0.249511	0	1	1	ENSMUSG00000013707	Tnfaip8l2
357.662	0.331297	0.267207	0	1	1	ENSMUSG00000013736	Trnt1
2269.87	0.822998	0.135508	0	1	1	ENSMUSG00000013787	Ehmt2
228.287	0.470662	0.366169	0	1	1	ENSMUSG00000013822	Elof1
533.163	0.478003	0.231811	0	1	1	ENSMUSG00000013833	Med16
1077.36	0.0619976	0.166589	0	1	1	ENSMUSG00000013846	St3gal1
1605.13	0.33827	0.136977	0	1	1	ENSMUSG00000013858	Tmem259
183.709	0.678449	0.360285	0	1	1	ENSMUSG00000013878	Rnf170
207.616	-1.4138	0.372472	-2.44925	0.0143153	0.171727	ENSMUSG00000013974	Mcemp1
261.061	-0.073976	0.31349	0	1	1	ENSMUSG00000013997	Nit1
154.953	0.162647	0.375151	0	1	1	ENSMUSG00000014039	Prdm15
260.029	1.00583	0.324958	0	1	1	ENSMUSG00000014074	Rnf168
158.381	-1.22206	0.416866	-1.0081	0.313407	1	ENSMUSG00000014075	Tctex1d2
1509.57	0.2508	0.174566	0	1	1	ENSMUSG00000014077	Chp1
464.704	-0.0307255	0.237657	0	1	1	ENSMUSG00000014158	Trpv4
203.838	0.50468	0.340669	0	1	1	ENSMUSG00000014177	Tvp23b
1786.35	1.18792	0.153837	0	1	1	ENSMUSG00000014195	Dnajc7
597.26	0.0873577	0.211874	0	1	1	ENSMUSG00000014226	Cacybp
401.625	-0.149147	0.260533	0	1	1	ENSMUSG00000014294	Ndufa2
617.733	0.548623	0.286505	0	1	1	ENSMUSG00000014313	Cox6c
891.046	0.348207	0.181211	0	1	1	ENSMUSG00000014349	Ube2z
1243.87	0.344243	0.185501	0	1	1	ENSMUSG00000014353	Tmem87b
1089.31	0.520241	0.176059	0	1	1	ENSMUSG00000014355	Anapc1
4094.93	1.85556	0.155193	2.50153	0.0123659	0.151782	ENSMUSG00000014361	Mertk
560.394	-0.0780485	0.238968	0	1	1	ENSMUSG00000014402	Tsg101
845.94	0.804354	0.220282	0	1	1	ENSMUSG00000014418	Hps5
360.137	0.855058	0.327123	0	1	1	ENSMUSG00000014426	Map3k4
1604.81	-0.249258	0.171331	0	1	1	ENSMUSG00000014444	Piezo1
713.479	0.68774	0.190309	0	1	1	ENSMUSG00000014470	Rnf166
148.701	-1.80752	0.431746	-2.21998	0.0264199	0.293095	ENSMUSG00000014496	Ankrd28
1104.62	0.141784	0.173905	0	1	1	ENSMUSG00000014498	Ankrd52
360.295	0.179934	0.269623	0	1	1	ENSMUSG00000014504	Srp19
42982.2	11.1663	0.379134	22.6142	3.1433e-113	9.42676e-110	ENSMUSG00000014542	Clec4f
548.2	1.27301	0.257199	0	1	1	ENSMUSG00000014547	Wdfy2
336.262	0.650237	0.33065	0	1	1	ENSMUSG00000014550	Rbsn
143.833	0.133406	0.420021	0	1	1	ENSMUSG00000014551	Mrps25
279.963	1.66789	0.333319	0.49355	0.621624	1	ENSMUSG00000014554	Dguok
125.153	0.441609	0.398817	0	1	1	ENSMUSG00000014592	Camta1
152.52	-0.354252	0.478292	-0.0943018	0.924869	1	ENSMUSG00000014599	Csf1
379.011	0.265887	0.285239	0	1	1	ENSMUSG00000014601	Strip1
921.124	0.672693	0.171407	0	1	1	ENSMUSG00000014606	Slc25a11
628.367	-0.270602	0.238935	0	1	1	ENSMUSG00000014668	Chfr
675.378	1.08257	0.214944	0	1	1	ENSMUSG00000014748	Tex261
330.708	0.635352	0.299465	0	1	1	ENSMUSG00000014763	Fam120b
184.713	0.643483	0.423115	0	1	1	ENSMUSG00000014767	Tbp
1026.59	-0.0816825	0.214007	0	1	1	ENSMUSG00000014769	Psmb1
1409.71	1.40304	0.18181	0	1	1	ENSMUSG00000014778	Fhod1
67.4387	4.01822	0.618275	1.18733	0.235099	1	ENSMUSG00000014786	Slc9a5
94.4969	-1.18513	0.478514	-1.1137	0.265407	1	ENSMUSG00000014846	Tppp3
228.32	-0.479349	0.31958	0	1	1	ENSMUSG00000014850	Msh3
189.157	0.112241	0.364282	0	1	1	ENSMUSG00000014856	Tmem208
667.744	0.618466	0.180139	0	1	1	ENSMUSG00000014859	E2f4
2282.96	0.0338227	0.16784	0	1	1	ENSMUSG00000014867	Surf4
203.996	0.764893	0.348755	0	1	1	ENSMUSG00000014873	Surf2
571.076	0.836975	0.242023	0	1	1	ENSMUSG00000014905	Dnajb9
203.934	0.14829	0.325362	0	1	1	ENSMUSG00000014907	Naf1
1315.53	0.677429	0.188175	0	1	1	ENSMUSG00000014956	Ppp1cb
687.934	0.666235	0.234298	0	1	1	ENSMUSG00000014959	Gorasp2
1246.13	0.718162	0.159173	0	1	1	ENSMUSG00000015002	Efr3a
391.666	-0.316834	0.244586	0	1	1	ENSMUSG00000015013	Trappc2l
320.727	0.112831	0.285296	0	1	1	ENSMUSG00000015023	Ddx19a
536.612	-1.90482	0.237546	-5.37119	7.82169e-08	2.23402e-06	ENSMUSG00000015027	Galns
1326.63	1.13085	0.191136	0	1	1	ENSMUSG00000015087	Rabl6
998.493	0.332184	0.183738	0	1	1	ENSMUSG00000015092	Edf1
491.285	0.616801	0.212882	0	1	1	ENSMUSG00000015095	Fbxw5
86.9175	-0.697758	0.439719	-0.250332	0.80233	1	ENSMUSG00000015112	Slc25a13
2087.69	0.407455	0.131472	0	1	1	ENSMUSG00000015120	Ube2i
106.776	0.246434	0.406043	0	1	1	ENSMUSG00000015126	Tsr3
150.615	0.578467	0.368479	0	1	1	ENSMUSG00000015127	Unkl
1110.56	0.922054	0.219645	0	1	1	ENSMUSG00000015133	Lrrk1
5341.43	3.57908	0.162235	12.7638	2.61082e-37	1.02128e-34	ENSMUSG00000015143	Actn1
1406.46	0.0572919	0.175415	0	1	1	ENSMUSG00000015149	Sirt2
2843.59	0.271762	0.1198	0	1	1	ENSMUSG00000015165	Hnrnpl
570.436	0.0342009	0.246414	0	1	1	ENSMUSG00000015176	Nolc1
490.114	0.341333	0.27791	0	1	1	ENSMUSG00000015189	Casd1
182.215	1.48994	0.3562	0.091455	0.927131	1	ENSMUSG00000015202	Cnksr3
383.68	0.354087	0.306736	0	1	1	ENSMUSG00000015214	Mtmr1
8509.87	0.70019	0.186344	0	1	1	ENSMUSG00000015243	Abca1
442.505	0.23111	0.224622	0	1	1	ENSMUSG00000015247	Nipsnap3b
166.362	0.00918865	0.380763	0	1	1	ENSMUSG00000015289	Lage3
189.8	0.793914	0.32472	0	1	1	ENSMUSG00000015290	Ubl4a
1478.4	0.49511	0.197431	0	1	1	ENSMUSG00000015291	Gdi1
2622.92	2.48618	0.152088	6.66507	2.64544e-11	1.09682e-09	ENSMUSG00000015305	Sash1
1176.79	-0.722428	0.178231	-0.993745	0.320347	1	ENSMUSG00000015312	Gadd45b
116.739	0.0303306	0.43185	0	1	1	ENSMUSG00000015314	Slamf6
117.704	0.788008	0.420475	0	1	1	ENSMUSG00000015335	Zdhhc12
11619.2	0.346644	0.110062	0	1	1	ENSMUSG00000015340	Cybb
900.95	0.63016	0.195166	0	1	1	ENSMUSG00000015341	Golga7
861.958	10.9946	0.449735	11.5649	6.20781e-31	1.46978e-28	ENSMUSG00000015354	Pcolce2
1091.73	-0.152566	0.194692	0	1	1	ENSMUSG00000015355	Cd48
367.852	0.58865	0.273899	0	1	1	ENSMUSG00000015357	Clpx
557.148	0.469777	0.221579	0	1	1	ENSMUSG00000015363	Trabd
3898.33	0.201217	0.180191	0	1	1	ENSMUSG00000015396	Cd83
1022.4	-0.0241245	0.157366	0	1	1	ENSMUSG00000015461	Atf6b
81.923	1.36181	0.473684	0	1	1	ENSMUSG00000015468	Notch4
417.216	1.13757	0.326266	0	1	1	ENSMUSG00000015474	Ppt2
264.942	-0.165557	0.329697	0	1	1	ENSMUSG00000015478	Rnf5
231.091	0.38612	0.307773	0	1	1	ENSMUSG00000015488	Cacfd1
434.525	0.380109	0.274115	0	1	1	ENSMUSG00000015501	Hivep2
1045.85	0.654857	0.184543	0	1	1	ENSMUSG00000015522	Arnt
319.936	1.04101	0.279789	0	1	1	ENSMUSG00000015536	Mocs2
136.398	2.36832	0.56304	0	1	1	ENSMUSG00000015542	Nat9
6319.18	0.300821	0.190694	0	1	1	ENSMUSG00000015568	Lpl
1272.12	0.615295	0.174668	0	1	1	ENSMUSG00000015575	Atp6v0e
553.635	1.66639	0.264107	0.575832	0.564729	1	ENSMUSG00000015597	Zfp318
705.12	-0.0754928	0.213484	0	1	1	ENSMUSG00000015605	Srf
6666.24	0.189378	0.117044	0	1	1	ENSMUSG00000015656	Hspa8
129.912	-0.71209	0.406717	-0.613722	0.539399	1	ENSMUSG00000015659	Serac1
176.731	1.41978	0.462715	0	1	1	ENSMUSG00000015668	Pdzd11
830.353	0.472819	0.221925	0	1	1	ENSMUSG00000015671	Psma2
116.242	1.43797	0.501224	0	1	1	ENSMUSG00000015672	Mrpl32
879.921	0.962682	0.233772	0	1	1	ENSMUSG00000015697	Setdb1
217.872	-0.723875	0.340589	-0.342293	0.73213	1	ENSMUSG00000015711	Prune
1787.32	-0.126305	0.162289	0	1	1	ENSMUSG00000015714	Cers2
4949.08	0.492419	0.111047	0	1	1	ENSMUSG00000015733	Capza2
2344.41	-0.583812	0.150147	-0.186601	0.851973	1	ENSMUSG00000015745	Plekho1
185.23	0.265618	0.341033	0	1	1	ENSMUSG00000015747	Vps45
315.877	0.129648	0.31063	0	1	1	ENSMUSG00000015748	Prpf3
798.808	0.0683359	0.217125	0	1	1	ENSMUSG00000015749	Anp32e
1005.87	0.313359	0.204943	0	1	1	ENSMUSG00000015750	Aph1a
2923.18	0.517595	0.135347	0	1	1	ENSMUSG00000015755	Tab2
446.607	0.725296	0.316837	0	1	1	ENSMUSG00000015757	Ppil4
325.321	0.342299	0.264872	0	1	1	ENSMUSG00000015759	Cnih1
582.188	-5.45493	0.292926	-15.401	1.61143e-53	1.03557e-50	ENSMUSG00000015766	Eps8
361.826	0.570478	0.312996	0	1	1	ENSMUSG00000015776	Med22
307.535	0.0610122	0.27525	0	1	1	ENSMUSG00000015790	Surf1
311.366	0.6441	0.254805	0	1	1	ENSMUSG00000015804	Med28
307.617	1.12102	0.278864	0	1	1	ENSMUSG00000015806	Qdpr
4497.72	0.264977	0.159778	0	1	1	ENSMUSG00000015837	Sqstm1
2343.78	0.191095	0.157372	0	1	1	ENSMUSG00000015839	Nfe2l2
5069.13	3.02351	0.148969	10.3197	5.73737e-25	7.70434e-23	ENSMUSG00000015846	Rxra
234.224	-1.74826	0.390771	-2.99004	0.00278941	0.0395583	ENSMUSG00000015850	Adamtsl4
212.406	-0.723113	0.6382	-1.31314	0.189136	1	ENSMUSG00000015852	Fcrls
15703.1	10.7762	0.636272	7.39298	1.43577e-13	7.33956e-12	ENSMUSG00000015854	Cd5l
381.688	0.55757	0.229932	0	1	1	ENSMUSG00000015869	Prpsap1
360.886	0.908947	0.29428	0	1	1	ENSMUSG00000015882	Lcorl
455.217	0.352069	0.240292	0	1	1	ENSMUSG00000015889	Lta4h
1177.61	0.524602	0.181772	0	1	1	ENSMUSG00000015932	Dstn
1926.64	-0.0995719	0.141338	0	1	1	ENSMUSG00000015937	H2afy
303.261	0.694826	0.291152	0	1	1	ENSMUSG00000015942	Gtf2ird2
360.878	-0.0569334	0.341335	0	1	1	ENSMUSG00000015944	Gatsl2
3198.22	-0.414798	0.110791	0	1	1	ENSMUSG00000015947	Fcgr1
3330.3	-0.367588	0.140608	0	1	1	ENSMUSG00000015950	Ncf1
584.833	-0.0178977	0.276365	0	1	1	ENSMUSG00000015961	Adss
268.554	-5.28805	0.599897	-4.55633	5.20563e-06	0.000122605	ENSMUSG00000015968	Cacna1d
296.688	0.63313	0.259432	0	1	1	ENSMUSG00000015971	Actr8
536.342	0.242056	0.223686	0	1	1	ENSMUSG00000015994	Fnta
411.529	0.792322	0.307648	0	1	1	ENSMUSG00000016018	Skiv2l2
140.986	1.40216	0.495454	0	1	1	ENSMUSG00000016024	Lbp
1049.07	0.297837	0.159365	0	1	1	ENSMUSG00000016087	Fli1
177.115	1.11466	0.345405	0	1	1	ENSMUSG00000016181	Diexf
383.786	1.13407	0.285489	0	1	1	ENSMUSG00000016206	H2-M3
605.337	-0.226947	0.217649	0	1	1	ENSMUSG00000016252	Atp5e
288.178	0.0548904	0.286806	0	1	1	ENSMUSG00000016253	Nelfcd
7061.25	-0.198819	0.119281	0	1	1	ENSMUSG00000016256	Ctsz
409.753	1.07503	0.283221	0	1	1	ENSMUSG00000016257	Slmo2
411.541	-0.0705649	0.233289	0	1	1	ENSMUSG00000016308	Ube2a
2865.93	0.713055	0.145335	0	1	1	ENSMUSG00000016319	Slc25a5
335.329	0.953866	0.256781	0	1	1	ENSMUSG00000016344	Ppdpf
187.471	2.49798	0.417594	1.74385	0.081186	0.752245	ENSMUSG00000016356	Col20a1
98.2982	2.49763	0.472192	1.82476	0.068038	0.649827	ENSMUSG00000016382	Pls3
325.5	0.500128	0.320353	0	1	1	ENSMUSG00000016409	Nkap
234.254	0.0897172	0.300463	0	1	1	ENSMUSG00000016427	Ndufa1
169.4	2.70717	0.640514	0	1	1	ENSMUSG00000016477	E2f3
640.294	0.859891	0.213187	0	1	1	ENSMUSG00000016481	Cr1l
198.015	0.63165	0.374058	0	1	1	ENSMUSG00000016487	Ppfibp1
719.223	0.285747	0.1987	0	1	1	ENSMUSG00000016495	Plgrkt
967.548	-0.0845705	0.186997	0	1	1	ENSMUSG00000016496	Cd274
237.712	2.51142	0.297915	3.42487	0.000615096	0.0099892	ENSMUSG00000016520	Lnx2
3154.02	-0.222139	0.135477	0	1	1	ENSMUSG00000016528	Mapkapk2
202.283	3.53527	0.641012	0.866696	0.386109	1	ENSMUSG00000016529	Il10
5654.64	0.350705	0.0988238	0	1	1	ENSMUSG00000016534	Lamp2
767.316	0.213414	0.200931	0	1	1	ENSMUSG00000016541	Atxn10
78.5963	-3.00828	0.57143	-2.22514	0.0260721	0.289837	ENSMUSG00000016552	Foxred2
681.925	0.0509171	0.197358	0	1	1	ENSMUSG00000016554	Eif3d
11772.4	0.170715	0.132097	0	1	1	ENSMUSG00000016559	H3f3b
402.701	0.0714134	0.267737	0	1	1	ENSMUSG00000016619	Nup50
1226.36	-1.2332	0.186573	-3.4019	0.000669182	0.010732	ENSMUSG00000016664	Pacsin2
185.97	1.66866	0.371747	0.715083	0.474558	1	ENSMUSG00000016756	Cmah
194.106	1.24242	0.399742	0	1	1	ENSMUSG00000016757	Ttll12
819.104	0.255261	0.201489	0	1	1	ENSMUSG00000016831	Tox4
134.325	0.447597	0.420142	0	1	1	ENSMUSG00000016833	Mrps18c
2737.92	0.438309	0.116606	0	1	1	ENSMUSG00000016921	Srsf6
309.873	0.936234	0.303385	0	1	1	ENSMUSG00000016933	Plcg1
301.591	2.01368	0.334775	1.36059	0.173643	1	ENSMUSG00000016940	Kctd2
242.651	0.384729	0.311735	0	1	1	ENSMUSG00000016946	Kctd5
110.934	0.933841	0.404017	0	1	1	ENSMUSG00000016984	Etaa1
318.337	-3.212	0.409633	-5.6585	1.52702e-08	4.77035e-07	ENSMUSG00000017002	Slpi
986.414	-1.44018	0.23846	-3.76548	0.000166231	0.00302749	ENSMUSG00000017009	Sdc4
1324.29	0.819494	0.167245	0	1	1	ENSMUSG00000017057	Il13ra1
1426.41	1.12045	0.211366	0	1	1	ENSMUSG00000017119	Nbr1
1492.61	1.50611	0.199938	0.109442	0.912852	1	ENSMUSG00000017132	Cyth1
463.557	1.24797	0.287021	0	1	1	ENSMUSG00000017144	Rnd3
73.1968	3.11852	0.572439	1.15974	0.246154	1	ENSMUSG00000017176	Nt5c3b
233.532	1.36739	0.31338	0	1	1	ENSMUSG00000017188	Coa3
509.712	0.404486	0.228228	0	1	1	ENSMUSG00000017210	Med24
1205.16	0.0563201	0.172827	0	1	1	ENSMUSG00000017221	Psmd3
624.849	0.388607	0.20561	0	1	1	ENSMUSG00000017264	Exosc10
261.506	0.699556	0.318359	0	1	1	ENSMUSG00000017286	Glod4
475.26	0.401674	0.259255	0	1	1	ENSMUSG00000017288	Vps53
1483.93	0.76077	0.150948	0	1	1	ENSMUSG00000017291	Taok1
373.929	0.422192	0.247029	0	1	1	ENSMUSG00000017299	Dnttip1
115.366	0.450478	0.401269	0	1	1	ENSMUSG00000017307	Acot8
74.7505	1.77003	0.484884	0.522123	0.601585	1	ENSMUSG00000017309	Cd300lg
292.452	0.538371	0.298805	0	1	1	ENSMUSG00000017376	Nlk
3218.6	0.0939446	0.127435	0	1	1	ENSMUSG00000017404	Rpl19
182.728	-2.13115	0.382791	-3.57871	0.0003453	0.00597435	ENSMUSG00000017417	Plxdc1
502.617	0.307899	0.32052	0	1	1	ENSMUSG00000017418	Arl5b
1353.69	0.18884	0.174635	0	1	1	ENSMUSG00000017421	Zfp207
836.821	0.290786	0.188837	0	1	1	ENSMUSG00000017428	Psmd11
83.4751	4.975	0.638602	1.04657	0.295296	1	ENSMUSG00000017446	C1qtnf1
2855.63	1.29224	0.194883	0	1	1	ENSMUSG00000017466	Timp2
924.706	0.228456	0.192638	0	1	1	ENSMUSG00000017478	Zc3h18
1445	0.511667	0.167756	0	1	1	ENSMUSG00000017485	Top2b
2879.32	2.21454	0.386393	1.4153	0.156982	1	ENSMUSG00000017493	Igfbp4
743.21	0.508975	0.17842	0	1	1	ENSMUSG00000017548	Suz12
151.203	0.190765	0.418358	0	1	1	ENSMUSG00000017550	Atad5
1199.31	-0.0285919	0.149347	0	1	1	ENSMUSG00000017561	Crlf3
168.999	0.577634	0.324987	0	1	1	ENSMUSG00000017607	Tns4
484.551	1.54277	0.278259	0.169644	0.86529	1	ENSMUSG00000017615	Tnfaip1
2924.75	-0.346624	0.144731	0	1	1	ENSMUSG00000017631	Abr
109.737	-0.949352	0.457424	-0.978083	0.328033	1	ENSMUSG00000017652	Cd40
766.192	0.48091	0.1799	0	1	1	ENSMUSG00000017664	Slc35c2
1462.8	0.346932	0.16534	0	1	1	ENSMUSG00000017670	Elmo2
2356.71	0.705815	0.144688	0	1	1	ENSMUSG00000017677	Wsb1
344.211	-0.0792692	0.311686	0	1	1	ENSMUSG00000017679	Ttpal
526.324	0.889494	0.222901	0	1	1	ENSMUSG00000017686	Rhot1
448.816	0.89269	0.302426	0	1	1	ENSMUSG00000017697	Ada
11704.9	0.808458	0.120319	0	1	1	ENSMUSG00000017707	Serinc3
156.126	0.423915	0.38966	0	1	1	ENSMUSG00000017713	Tha1
674.485	-0.639887	0.212824	-0.476996	0.633365	1	ENSMUSG00000017715	Pgs1
1607.1	0.958597	0.164293	0	1	1	ENSMUSG00000017721	Pigt
123.237	-1.62618	0.489978	-1.89254	0.0584189	0.573793	ENSMUSG00000017737	Mmp9
94.7893	4.24098	0.563522	2.54758	0.0108472	0.135357	ENSMUSG00000017740	Slc12a5
172.263	0.265631	0.327734	0	1	1	ENSMUSG00000017747	Ghdc
5977.57	2.01774	0.183203	2.77303	0.00555372	0.0742449	ENSMUSG00000017754	Pltp
1697.84	1.54426	0.182673	0.437445	0.661789	1	ENSMUSG00000017756	Slc12a7
12500	0.391361	0.101846	0	1	1	ENSMUSG00000017760	Ctsa
324.517	0.119443	0.333318	0	1	1	ENSMUSG00000017765	Slc12a4
1990.36	-0.199523	0.184896	0	1	1	ENSMUSG00000017774	Myo1c
1500.21	0.438137	0.157267	0	1	1	ENSMUSG00000017776	Crk
526.995	0.49699	0.246803	0	1	1	ENSMUSG00000017778	Cox7c
4653.24	0.0399354	0.131615	0	1	1	ENSMUSG00000017781	Pitpna
205.587	0.198873	0.360528	0	1	1	ENSMUSG00000017801	Mlx
785.096	0.100019	0.220674	0	1	1	ENSMUSG00000017802	Fam134c
749.118	0.587461	0.206247	0	1	1	ENSMUSG00000017830	Dhx58
824.115	0.370259	0.199039	0	1	1	ENSMUSG00000017831	Rab5a
523.916	0.595113	0.21868	0	1	1	ENSMUSG00000017837	Nkiras2
1543.47	0.444014	0.189975	0	1	1	ENSMUSG00000017843	Ppp2r5c
382.963	0.443785	0.288702	0	1	1	ENSMUSG00000017858	Ift52
1223.5	-0.4481	0.237626	0	1	1	ENSMUSG00000017929	B4galt5
60.7533	7.15754	0.585006	6.75824	1.39674e-11	6.01264e-10	ENSMUSG00000017969	Ptgis
555.981	-0.179871	0.210291	0	1	1	ENSMUSG00000017999	Ddx27
504.577	0.861276	0.208204	0	1	1	ENSMUSG00000018001	Cyth3
4493.91	-0.0796781	0.135627	0	1	1	ENSMUSG00000018008	Cyth4
123.145	0.793866	0.382999	0	1	1	ENSMUSG00000018012	Rac3
647.582	0.562162	0.219041	0	1	1	ENSMUSG00000018040	Rrp7a
932.657	0.562978	0.178591	0	1	1	ENSMUSG00000018042	Cyb5r3
177.366	1.04289	0.41329	0	1	1	ENSMUSG00000018068	Ints2
976.176	-0.0203805	0.222981	0	1	1	ENSMUSG00000018076	Med13l
110.31	4.02824	0.537212	2.75635	0.00584512	0.0776788	ENSMUSG00000018102	Hist1h2bc
1889.53	0.771625	0.16595	0	1	1	ENSMUSG00000018143	Mafk
861.038	0.0487375	0.210674	0	1	1	ENSMUSG00000018160	Med1
153.964	0.809278	0.367045	0	1	1	ENSMUSG00000018166	Erbb3
837.068	0.32001	0.216626	0	1	1	ENSMUSG00000018167	Stard3
142.628	-0.4656	0.429796	0	1	1	ENSMUSG00000018169	Mfng
2342.11	-0.408175	0.19595	0	1	1	ENSMUSG00000018171	Vmp1
291.602	-0.0123245	0.274747	0	1	1	ENSMUSG00000018189	Uchl5
187.082	1.40051	0.3705	0	1	1	ENSMUSG00000018196	Glrx2
224.993	1.39975	0.370087	0	1	1	ENSMUSG00000018199	Trove2
1898.54	0.338707	0.15236	0	1	1	ENSMUSG00000018209	Stk4
583.626	1.32982	0.250974	0	1	1	ENSMUSG00000018217	Pmp22
726.759	-0.267278	0.206489	0	1	1	ENSMUSG00000018286	Psmb6
311.728	0.379691	0.252493	0	1	1	ENSMUSG00000018287	Spag7
12259.4	0.308608	0.141854	0	1	1	ENSMUSG00000018293	Pfn1
545.1	0.731541	0.238463	0	1	1	ENSMUSG00000018322	Tomm34
3091.87	0.442484	0.141647	0	1	1	ENSMUSG00000018326	Ywhab
220.006	0.886787	0.297719	0	1	1	ENSMUSG00000018334	Ksr1
956.857	0.595914	0.193546	0	1	1	ENSMUSG00000018339	Gpx3
1998.51	0.753964	0.140618	0	1	1	ENSMUSG00000018340	Anxa6
180.258	-0.210966	0.334666	0	1	1	ENSMUSG00000018347	Zkscan6
184.473	0.802942	0.352547	0	1	1	ENSMUSG00000018362	Kpna2
772.355	0.98087	0.21242	0	1	1	ENSMUSG00000018363	Smurf2
209.595	0.360307	0.314253	0	1	1	ENSMUSG00000018372	Cep95
368.804	0.361266	0.272597	0	1	1	ENSMUSG00000018377	Vezf1
1497.55	0.245172	0.173554	0	1	1	ENSMUSG00000018379	Srsf1
468.333	1.365	0.237729	0	1	1	ENSMUSG00000018381	Abi3
303.226	-0.432191	0.28603	0	1	1	ENSMUSG00000018395	Kif3a
950.605	0.716841	0.224582	0	1	1	ENSMUSG00000018398	2021-09-08
463.875	0.497842	0.261052	0	1	1	ENSMUSG00000018401	Mtmr4
165.298	0.852843	0.340975	0	1	1	ENSMUSG00000018405	Mrm1
903.349	0.595683	0.174727	0	1	1	ENSMUSG00000018412	Kansl1
246.263	0.692586	0.273123	0	1	1	ENSMUSG00000018415	Gid4
672.648	2.10417	0.280618	2.09175	0.0364611	0.382966	ENSMUSG00000018425	Dhx40
163.03	0.758918	0.433781	0	1	1	ENSMUSG00000018427	Ypel2
131.499	1.18818	0.419467	0	1	1	ENSMUSG00000018428	Akap1
197.874	0.989383	0.342431	0	1	1	ENSMUSG00000018433	Nol11
559.557	0.414418	0.230704	0	1	1	ENSMUSG00000018442	Derl2
565.468	0.0492255	0.229162	0	1	1	ENSMUSG00000018446	C1qbp
165.918	0.807478	0.415028	0	1	1	ENSMUSG00000018449	Rpain
1509.74	2.97114	0.246122	5.51671	3.45405e-08	1.02224e-06	ENSMUSG00000018474	Chd3
3877.93	0.155375	0.183331	0	1	1	ENSMUSG00000018476	Kdm6b
599.605	0.521748	0.22984	0	1	1	ENSMUSG00000018481	Appbp2
2349.47	0.485065	0.173244	0	1	1	ENSMUSG00000018501	Ncor1
777.319	-0.599073	0.1939	-0.2597	0.795095	1	ENSMUSG00000018507	Trpv2
72.7976	3.04283	0.58835	0.629822	0.528811	1	ENSMUSG00000018509	Cenpv
448.558	0.035972	0.276976	0	1	1	ENSMUSG00000018541	Cwc25
639.028	0.662436	0.228792	0	1	1	ENSMUSG00000018547	Pip4k2b
233.287	1.36943	0.325213	0	1	1	ENSMUSG00000018548	Trim37
915.25	0.239059	0.177289	0	1	1	ENSMUSG00000018559	Ctdnep1
326.075	0.139574	0.275651	0	1	1	ENSMUSG00000018565	Elp5
3144.11	-0.0468546	0.139015	0	1	1	ENSMUSG00000018567	Gabarap
590.39	0.599263	0.252462	0	1	1	ENSMUSG00000018572	Phf23
433.341	-0.0425669	0.243753	0	1	1	ENSMUSG00000018574	Acadvl
1515.66	0.414085	0.166767	0	1	1	ENSMUSG00000018583	G3bp1
654.28	0.28645	0.202366	0	1	1	ENSMUSG00000018585	Atox1
597.17	4.48081	0.511134	4.13668	3.52374e-05	0.000725471	ENSMUSG00000018593	Sparc
176.303	0.692083	0.394365	0	1	1	ENSMUSG00000018651	Tada2a
1839.3	0.488837	0.150555	0	1	1	ENSMUSG00000018654	Ikzf1
257.278	0.459694	0.323383	0	1	1	ENSMUSG00000018659	Pnpo
358.759	0.844804	0.312351	0	1	1	ENSMUSG00000018661	Cog1
631.642	0.53619	0.221778	0	1	1	ENSMUSG00000018666	Cbx1
452.76	0.885635	0.239102	0	1	1	ENSMUSG00000018669	Cdk5rap3
943.161	0.900465	0.182574	0	1	1	ENSMUSG00000018677	Slc25a39
303.373	0.196396	0.278352	0	1	1	ENSMUSG00000018678	Sp2
266.95	0.675391	0.295837	0	1	1	ENSMUSG00000018697	Aatf
5063.28	0.573967	0.12711	0	1	1	ENSMUSG00000018707	Dync1h1
79.5261	-0.910569	0.458136	-0.564802	0.572209	1	ENSMUSG00000018733	Pex12
1215.56	0.095167	0.211881	0	1	1	ENSMUSG00000018736	Ndel1
1857.97	2.67596	0.156418	7.74282	9.72319e-15	5.83197e-13	ENSMUSG00000018750	Zbtb4
375.796	0.309035	0.291639	0	1	1	ENSMUSG00000018761	Mpdu1
742.952	0.708503	0.198617	0	1	1	ENSMUSG00000018765	Fxr2
1102.81	0.451177	0.213943	0	1	1	ENSMUSG00000018770	Atp5g3
6679.53	0.223768	0.124333	0	1	1	ENSMUSG00000018774	Cd68
517.151	-0.130383	0.239088	0	1	1	ENSMUSG00000018796	Acsl1
1749.81	-2.70791	0.19543	-10.6961	1.06138e-26	1.5402e-24	ENSMUSG00000018819	Lsp1
524.642	0.377228	0.223786	0	1	1	ENSMUSG00000018820	Zfyve27
151.336	0.706102	0.382083	0	1	1	ENSMUSG00000018841	Rad51d
833.697	0.951556	0.206385	0	1	1	ENSMUSG00000018846	Pank3
605.418	0.159107	0.205275	0	1	1	ENSMUSG00000018848	Rars
187.59	0.43474	0.344078	0	1	1	ENSMUSG00000018858	Ict1
192.073	0.285721	0.389419	0	1	1	ENSMUSG00000018882	Mrpl45
1638.21	1.26259	0.139781	0	1	1	ENSMUSG00000018899	Irf1
239.924	1.51439	0.367799	0	1	1	ENSMUSG00000018900	Slc22a5
116.2	6.62614	0.553604	5.78266	7.35289e-09	2.38823e-07	ENSMUSG00000018906	P4ha2
1953.63	-0.117238	0.139547	0	1	1	ENSMUSG00000018909	Arrb1
1900.13	-0.170325	0.194471	0	1	1	ENSMUSG00000018920	Cxcl16
370.224	0.276009	0.251117	0	1	1	ENSMUSG00000018921	Pelp1
204.164	-0.272505	0.33993	0	1	1	ENSMUSG00000018923	Med11
4944.99	-0.435633	0.168119	0	1	1	ENSMUSG00000018927	Ccl6
1172.85	-2.00961	0.170661	-8.38952	4.88139e-17	3.72185e-15	ENSMUSG00000018930	Ccl4
244.768	1.3448	0.327512	0	1	1	ENSMUSG00000018931	Natd1
829.644	-0.149753	0.200411	0	1	1	ENSMUSG00000018932	Map2k3
2052.75	0.734416	0.153882	0	1	1	ENSMUSG00000018965	Ywhah
622.541	0.174826	0.227196	0	1	1	ENSMUSG00000018974	Sart3
558.571	1.05131	0.261104	0	1	1	ENSMUSG00000018999	Slc35b4
338.411	0.625486	0.284482	0	1	1	ENSMUSG00000019039	Dalrd3
722.322	0.150025	0.224832	0	1	1	ENSMUSG00000019054	Fis1
3051.77	1.72319	0.161446	1.54127	0.123251	1	ENSMUSG00000019055	Plod1
394.67	-1.4935	0.277346	-3.08653	0.00202511	0.0295298	ENSMUSG00000019066	Rab3d
300.887	0.153625	0.284057	0	1	1	ENSMUSG00000019082	Slc25a22
3631.73	0.317333	0.10716	0	1	1	ENSMUSG00000019087	Atp6ap1
812.907	-0.934683	0.199705	-1.94353	0.0519517	0.521081	ENSMUSG00000019088	Dnase1l1
2737.18	-4.01369	0.422336	-6.76414	1.34107e-11	5.80079e-10	ENSMUSG00000019122	Ccl9
7793.43	0.253275	0.101098	0	1	1	ENSMUSG00000019132	BC005537
771.809	1.32307	0.243755	0	1	1	ENSMUSG00000019139	Isyna1
262.069	0.540395	0.290145	0	1	1	ENSMUSG00000019143	Hars2
263.031	0.192569	0.36585	0	1	1	ENSMUSG00000019158	Tmem160
4166.77	0.420916	0.115817	0	1	1	ENSMUSG00000019173	Rab5c
1207.12	0.205623	0.168672	0	1	1	ENSMUSG00000019179	Mdh2
1124.75	-0.345816	0.172503	0	1	1	ENSMUSG00000019188	H13
1112.87	1.38101	0.163751	0	1	1	ENSMUSG00000019189	Rnf145
310.119	3.97359	0.602161	1.92973	0.0536397	0.533846	ENSMUSG00000019194	Scn1b
1105.37	0.722886	0.23356	0	1	1	ENSMUSG00000019210	Atp6v1e1
2355.41	0.575386	0.155945	0	1	1	ENSMUSG00000019254	Ppp1r12c
332.234	0.736931	0.297402	0	1	1	ENSMUSG00000019256	Ahr
615.228	0.643757	0.216948	0	1	1	ENSMUSG00000019261	Map1s
90.7296	1.18809	0.482692	0	1	1	ENSMUSG00000019295	Tmem129
417.933	0.9872	0.290303	0	1	1	ENSMUSG00000019297	Nop9
1895.09	-0.700464	0.163334	-0.750461	0.452977	1	ENSMUSG00000019302	Atp6v0a1
282.78	0.103786	0.337263	0	1	1	ENSMUSG00000019338	Zfp687
772.214	0.27672	0.181182	0	1	1	ENSMUSG00000019362	D8Ertd738e
2058.01	0.222867	0.16091	0	1	1	ENSMUSG00000019370	Calm3
257.475	0.830136	0.316749	0	1	1	ENSMUSG00000019373	Cops3
1813.71	0.360163	0.146291	0	1	1	ENSMUSG00000019428	Fkbp8
2738.27	0.526238	0.134681	0	1	1	ENSMUSG00000019432	Ddx39b
601.321	0.913636	0.222027	0	1	1	ENSMUSG00000019433	Gipc1
708.621	0.223902	0.206942	0	1	1	ENSMUSG00000019461	Plscr3
172.77	0.822474	0.425364	0	1	1	ENSMUSG00000019464	Ptger1
625.887	0.252653	0.255083	0	1	1	ENSMUSG00000019470	Xab2
1768.92	0.330184	0.161576	0	1	1	ENSMUSG00000019471	Cdc37
132.996	0.49703	0.358982	0	1	1	ENSMUSG00000019487	Trip10
633.596	0.240124	0.206034	0	1	1	ENSMUSG00000019494	Cops6
2909.2	0.924955	0.112664	0	1	1	ENSMUSG00000019505	Ubb
317.401	0.165729	0.311405	0	1	1	ENSMUSG00000019518	Ap4m1
393.595	-0.494762	0.230939	0	1	1	ENSMUSG00000019528	Gyg
604.328	1.65419	0.323505	0.273973	0.784105	1	ENSMUSG00000019539	Rcn3
210.642	-4.02645	0.395734	-7.79898	6.24101e-15	3.84591e-13	ENSMUSG00000019558	Slc6a8
884.015	-1.24821	0.265405	-2.16691	0.0302419	0.32742	ENSMUSG00000019564	Arid3a
525.758	0.688326	0.221938	0	1	1	ENSMUSG00000019578	Ubxn6
437.46	0.477858	0.236195	0	1	1	ENSMUSG00000019579	Mydgf
63.5144	4.99984	0.615793	2.64685	0.00812446	0.104274	ENSMUSG00000019647	Sema6a
597.949	0.923638	0.26945	0	1	1	ENSMUSG00000019659	Ccdc12
425.542	0.970271	0.243132	0	1	1	ENSMUSG00000019699	Akt3
440.36	0.539967	0.23711	0	1	1	ENSMUSG00000019710	Mrpl24
256.947	0.79751	0.339532	0	1	1	ENSMUSG00000019715	Gle1
582.35	-1.15161	0.309449	-1.86956	0.0615452	0.601871	ENSMUSG00000019726	Lyst
458.483	0.447689	0.288169	0	1	1	ENSMUSG00000019731	Slc35e1
114.287	1.12258	0.405771	0	1	1	ENSMUSG00000019738	Polr2i
327.331	0.76266	0.303813	0	1	1	ENSMUSG00000019763	Rmnd1
587.502	0.978778	0.221787	0	1	1	ENSMUSG00000019777	Hdac2
317.532	0.556642	0.281188	0	1	1	ENSMUSG00000019782	Rwdd1
416.338	3.24187	0.64413	0.192566	0.847299	1	ENSMUSG00000019790	Stxbp5
322.503	0.171765	0.266497	0	1	1	ENSMUSG00000019794	Katna1
497.406	0.869832	0.22174	0	1	1	ENSMUSG00000019795	Pcmt1
96.8691	-0.0121818	0.459196	0	1	1	ENSMUSG00000019797	1700021F05Rik
1024.66	0.796919	0.197353	0	1	1	ENSMUSG00000019802	Sec63
2546.55	0.424893	0.155318	0	1	1	ENSMUSG00000019804	Snx3
128.16	0.47726	0.438239	0	1	1	ENSMUSG00000019806	Aig1
152.053	1.23784	0.446528	0	1	1	ENSMUSG00000019809	Pex3
1489.56	0.569779	0.155781	0	1	1	ENSMUSG00000019810	Fuca2
379.602	0.53896	0.302888	0	1	1	ENSMUSG00000019814	Ltv1
5195.06	2.45332	0.138047	7.25072	4.14557e-13	2.00525e-11	ENSMUSG00000019818	Cd164
368.476	0.426488	0.312684	0	1	1	ENSMUSG00000019820	Utrn
160.425	0.665451	0.376004	0	1	1	ENSMUSG00000019822	Smpd2
246.003	-1.79268	0.340228	-3.25985	0.00111471	0.0173814	ENSMUSG00000019823	Mical1
162.804	0.917102	0.370959	0	1	1	ENSMUSG00000019826	Zbtb24
2094.83	1.15132	0.163105	0	1	1	ENSMUSG00000019832	Rab32
211.402	-0.432543	0.338267	0	1	1	ENSMUSG00000019837	Gtf3c6
1499.6	0.165042	0.144966	0	1	1	ENSMUSG00000019838	Slc16a10
361.833	-0.232425	0.311566	0	1	1	ENSMUSG00000019841	Rev3l
524.777	2.15346	0.210412	3.3056	0.000947723	0.0149329	ENSMUSG00000019843	Fyn
568.326	0.357815	0.223798	0	1	1	ENSMUSG00000019849	Prep
5656.86	0.690171	0.169171	0	1	1	ENSMUSG00000019850	Tnfaip3
427.006	0.600047	0.236315	0	1	1	ENSMUSG00000019854	Reps1
384.219	1.22664	0.286363	0	1	1	ENSMUSG00000019861	Gopc
114.329	0.943554	0.422949	0	1	1	ENSMUSG00000019864	Rtn4ip1
927.766	-0.27495	0.207157	0	1	1	ENSMUSG00000019866	Aim1
247.262	2.42889	0.478202	0.464166	0.642529	1	ENSMUSG00000019868	Vta1
3630.44	1.86916	0.125652	3.42407	0.00061691	0.0100006	ENSMUSG00000019872	Smpdl3a
1673.43	0.0955086	0.148441	0	1	1	ENSMUSG00000019873	Reep3
237.849	8.33704	0.640607	5.42471	5.805e-08	1.67934e-06	ENSMUSG00000019874	Fabp7
535.53	-0.0983059	0.227257	0	1	1	ENSMUSG00000019876	Pkib
2391.21	0.749493	0.131913	0	1	1	ENSMUSG00000019877	Serinc1
118.267	0.50618	0.397329	0	1	1	ENSMUSG00000019878	Hsf2
146.924	8.42236	0.528833	8.52438	1.53626e-17	1.23408e-15	ENSMUSG00000019891	Dcbld1
345.447	0.343374	0.286843	0	1	1	ENSMUSG00000019897	Ccdc59
1145.43	0.00387958	0.177206	0	1	1	ENSMUSG00000019907	Ppp1r12a
1891.01	1.40317	0.189977	0	1	1	ENSMUSG00000019916	P4ha1
145.067	2.13069	0.643561	0	1	1	ENSMUSG00000019917	2021-09-10
1026.73	-0.561786	0.205277	-0.0413354	0.967029	1	ENSMUSG00000019920	Lims1
586.089	0.662351	0.211278	0	1	1	ENSMUSG00000019923	Zwint
368.371	0.70737	0.309253	0	1	1	ENSMUSG00000019927	Ube2d1
101.541	5.41067	0.57894	3.53006	0.00041547	0.00699688	ENSMUSG00000019942	Cdk1
6208.48	-0.14496	0.136765	0	1	1	ENSMUSG00000019943	Atp2b1
512.493	2.67229	0.280994	3.97514	7.03384e-05	0.00136681	ENSMUSG00000019944	Rhobtb1
421.253	-0.0403869	0.311624	0	1	1	ENSMUSG00000019947	Arid5b
383.92	-0.346346	0.249065	0	1	1	ENSMUSG00000019951	Uhrf1bp1l
155.674	-0.294315	0.39679	0	1	1	ENSMUSG00000019952	Poc1b
3303.99	1.12905	0.160702	0	1	1	ENSMUSG00000019960	Dusp6
1014.94	0.479324	0.177608	0	1	1	ENSMUSG00000019961	Tmpo
72.0859	7.01802	0.601062	6.61737	3.65652e-11	1.50218e-09	ENSMUSG00000019966	Kitl
1426.99	-0.0574836	0.171381	0	1	1	ENSMUSG00000019969	Psen1
4798.27	0.0234358	0.130951	0	1	1	ENSMUSG00000019970	Sgk1
203.661	2.23113	0.359758	1.80058	0.0717686	0.675766	ENSMUSG00000019971	Cep290
125.07	1.75059	0.556253	0	1	1	ENSMUSG00000019975	Ikbip
304.291	0.615344	0.322999	0	1	1	ENSMUSG00000019977	Hbs1l
2916.31	0.345605	0.122975	0	1	1	ENSMUSG00000019978	Epb41l2
994.891	0.124783	0.22007	0	1	1	ENSMUSG00000019979	Apaf1
488.695	-0.3512	0.229057	0	1	1	ENSMUSG00000019984	Med23
1001.51	-4.63959	0.283831	-13.5469	8.26515e-42	3.71808e-39	ENSMUSG00000019987	Arg1
266.596	0.60944	0.349754	0	1	1	ENSMUSG00000019988	Nedd1
282.76	0.872462	0.329481	0	1	1	ENSMUSG00000019990	Pde7b
1739.34	0.0618426	0.138497	0	1	1	ENSMUSG00000019998	Stx7
174.827	0.350574	0.40568	0	1	1	ENSMUSG00000020003	Pex7
5000.48	-0.132596	0.124555	0	1	1	ENSMUSG00000020009	Ifngr1
390.304	0.865459	0.25202	0	1	1	ENSMUSG00000020015	Cdk17
1086.84	-4.2204	0.297543	-11.6162	3.41014e-31	8.86412e-29	ENSMUSG00000020017	Hal
159.158	-0.289768	0.357899	0	1	1	ENSMUSG00000020018	Snrpf
216.59	-0.64945	0.304431	-0.201443	0.840352	1	ENSMUSG00000020021	Fgd6
248.677	0.341741	0.294374	0	1	1	ENSMUSG00000020022	Ndufa12
4108.31	3.64754	0.202724	10.5994	2.99774e-26	4.21417e-24	ENSMUSG00000020023	Tmcc3
226.827	0.241498	0.375018	0	1	1	ENSMUSG00000020024	Cep83
145.291	2.16681	0.432814	1.09394	0.273981	1	ENSMUSG00000020027	Socs2
781.22	0.601449	0.242605	0	1	1	ENSMUSG00000020029	Nudt4
650.249	0.49257	0.217759	0	1	1	ENSMUSG00000020032	Nuak1
484.689	0.109805	0.271799	0	1	1	ENSMUSG00000020034	Tcp11l2
166.943	-0.336539	0.397717	0	1	1	ENSMUSG00000020038	Cry1
9898.53	0.761391	0.10497	0	1	1	ENSMUSG00000020048	Hsp90b1
4324.37	1.69576	0.183053	1.12255	0.261628	1	ENSMUSG00000020053	Igf1
258.995	0.784116	0.364315	0	1	1	ENSMUSG00000020056	Ccdc53
422.938	0.926026	0.308858	0	1	1	ENSMUSG00000020057	Dram1
335.951	0.147961	0.334778	0	1	1	ENSMUSG00000020063	Sirt1
1057.75	1.06054	0.218252	0	1	1	ENSMUSG00000020064	Herc4
278.927	0.772092	0.297378	0	1	1	ENSMUSG00000020069	Hnrnph3
233.255	-0.13112	0.30337	0	1	1	ENSMUSG00000020070	Rufy2
1243.1	0.526519	0.180407	0	1	1	ENSMUSG00000020074	Ccar1
1316.14	0.140168	0.179368	0	1	1	ENSMUSG00000020075	Ddx21
541.488	0.68182	0.22701	0	1	1	ENSMUSG00000020076	Ddx50
3864.2	-0.822195	0.157057	-1.7765	0.0756497	0.706038	ENSMUSG00000020077	Srgn
1892.78	0.132274	0.149496	0	1	1	ENSMUSG00000020078	Vps26a
124.748	0.151348	0.459299	0	1	1	ENSMUSG00000020079	Supv3l1
192.061	-1.63431	0.337751	-2.99608	0.00273476	0.0388699	ENSMUSG00000020085	Aifm2
282.339	0.596109	0.331314	0	1	1	ENSMUSG00000020087	Tysnd1
1085.24	0.340326	0.187316	0	1	1	ENSMUSG00000020088	Sar1a
774.528	0.706417	0.2108	0	1	1	ENSMUSG00000020091	Eif4ebp2
795.133	1.63883	0.230957	0.666361	0.50518	1	ENSMUSG00000020092	Pald1
4067.46	0.0936233	0.124205	0	1	1	ENSMUSG00000020097	Sgpl1
1751.66	0.377516	0.159423	0	1	1	ENSMUSG00000020100	Slc29a3
4689.09	-0.363562	0.136257	0	1	1	ENSMUSG00000020101	Vsir
790.217	1.45847	0.222922	0	1	1	ENSMUSG00000020102	Slc16a7
304.548	1.4673	0.304575	0	1	1	ENSMUSG00000020107	Anapc16
643.093	2.67286	0.492941	2.1697	0.0300298	0.325909	ENSMUSG00000020108	Ddit4
513.735	0.716484	0.212153	0	1	1	ENSMUSG00000020109	Dnajb12
641.67	0.501439	0.233031	0	1	1	ENSMUSG00000020111	Micu1
881.345	0.749647	0.207119	0	1	1	ENSMUSG00000020114	Cand1
1371.67	0.794799	0.205868	0	1	1	ENSMUSG00000020115	Tbk1
226.423	0.138099	0.354898	0	1	1	ENSMUSG00000020116	Pno1
5693.24	-0.300802	0.178321	0	1	1	ENSMUSG00000020120	Plek
652.018	0.350246	0.276285	0	1	1	ENSMUSG00000020124	Usp15
1036.12	0.686519	0.203464	0	1	1	ENSMUSG00000020128	Vps54
510.626	0.593928	0.236294	0	1	1	ENSMUSG00000020130	Tbc1d15
670.415	0.0432296	0.21858	0	1	1	ENSMUSG00000020132	Rab21
365.041	0.186013	0.261967	0	1	1	ENSMUSG00000020133	2310011J03Rik
1250.4	1.16586	0.239052	0	1	1	ENSMUSG00000020134	Peli1
3411.25	0.600346	0.128221	0	1	1	ENSMUSG00000020143	Dock2
3090.75	-0.0342912	0.120329	0	1	1	ENSMUSG00000020149	Rab1a
114.94	0.129994	0.402216	0	1	1	ENSMUSG00000020150	Gamt
7012.14	0.105432	0.105341	0	1	1	ENSMUSG00000020152	Actr2
483.626	-0.0428447	0.306146	0	1	1	ENSMUSG00000020153	Ndufs7
521.441	4.71407	0.526097	4.23755	2.25973e-05	0.000479499	ENSMUSG00000020154	Ptprb
331.647	-0.701285	0.272574	-0.626043	0.531287	1	ENSMUSG00000020156	Mum1
309.573	1.19589	0.440966	0	1	1	ENSMUSG00000020163	Uqcr11
798.169	0.321419	0.195639	0	1	1	ENSMUSG00000020166	Cnot2
872.925	0.630467	0.2008	0	1	1	ENSMUSG00000020167	Tcf3
397.255	0.444311	0.243321	0	1	1	ENSMUSG00000020170	Frs2
403.372	0.335629	0.245606	0	1	1	ENSMUSG00000020171	Yeats4
79.1982	2.85229	0.560945	1.07488	0.282428	1	ENSMUSG00000020176	Grb10
80.0412	-0.66174	0.448206	-0.381514	0.702822	1	ENSMUSG00000020178	Adora2a
513.859	0.417317	0.256934	0	1	1	ENSMUSG00000020180	Snrpd3
1069.55	-0.0637698	0.190256	0	1	1	ENSMUSG00000020184	Mdm2
1713.37	-0.607237	0.160175	-0.28398	0.776426	1	ENSMUSG00000020189	Osbpl8
2516.52	0.34589	0.135409	0	1	1	ENSMUSG00000020190	Mknk2
1070.75	0.310115	0.173443	0	1	1	ENSMUSG00000020196	Cabin1
2752.24	0.466626	0.157784	0	1	1	ENSMUSG00000020198	Ap3d1
216.931	-2.36396	0.421686	-3.0885	0.0020117	0.029382	ENSMUSG00000020205	Phlda1
396.169	0.0154973	0.248849	0	1	1	ENSMUSG00000020211	Sf3a2
189.805	-0.318789	0.296715	0	1	1	ENSMUSG00000020212	Mdm1
327.771	0.0540628	0.271619	0	1	1	ENSMUSG00000020219	Timm13
1150.91	0.329459	0.172416	0	1	1	ENSMUSG00000020220	Vps13d
364.714	-0.0801796	0.281879	0	1	1	ENSMUSG00000020224	Llph
406.785	0.770822	0.271162	0	1	1	ENSMUSG00000020225	Tmbim4
256.525	-2.45585	0.40307	-3.86923	0.000109178	0.00205497	ENSMUSG00000020227	Irak3
343.383	-0.199103	0.280631	0	1	1	ENSMUSG00000020228	Helb
109.937	0.410405	0.427943	0	1	1	ENSMUSG00000020230	Prmt2
455.536	-0.208444	0.226472	0	1	1	ENSMUSG00000020231	Dip2a
460.095	0.411198	0.250916	0	1	1	ENSMUSG00000020232	Hmg20b
439.991	0.613607	0.313554	0	1	1	ENSMUSG00000020235	Fzr1
1221.6	0.540754	0.166284	0	1	1	ENSMUSG00000020238	Ncln
250.852	0.884867	0.324398	0	1	1	ENSMUSG00000020246	Hcfc2
196.818	0.12553	0.3693	0	1	1	ENSMUSG00000020248	Nfyb
1938.9	-0.0462912	0.161034	0	1	1	ENSMUSG00000020250	Txnrd1
419.249	-0.0209416	0.292125	0	1	1	ENSMUSG00000020253	Ppm1m
1508.74	0.302403	0.175681	0	1	1	ENSMUSG00000020255	D10Wsu102e
659.968	0.405336	0.213103	0	1	1	ENSMUSG00000020257	Wdr82
699.412	0.425779	0.198798	0	1	1	ENSMUSG00000020260	Pofut2
1562.55	-0.338337	0.155259	0	1	1	ENSMUSG00000020261	Slc36a1
1967.25	1.157	0.15877	0	1	1	ENSMUSG00000020263	Appl2
1213.37	0.856626	0.177664	0	1	1	ENSMUSG00000020265	Sumo3
834.049	0.235768	0.239081	0	1	1	ENSMUSG00000020267	Hint1
768.565	0.78191	0.196513	0	1	1	ENSMUSG00000020271	Fbxw11
2438.94	1.05314	0.16654	0	1	1	ENSMUSG00000020272	Stk10
131.4	0.462209	0.490344	0	1	1	ENSMUSG00000020273	Papolg
1168.67	0.0403802	0.238256	0	1	1	ENSMUSG00000020275	Rel
1683.46	-0.641492	0.147466	-0.551856	0.581047	1	ENSMUSG00000020277	Pfkl
278.136	0.25957	0.314385	0	1	1	ENSMUSG00000020280	Pus10
487.397	1.4846	0.269457	0.176455	0.859937	1	ENSMUSG00000020283	Pex13
208.87	-0.179167	0.318503	0	1	1	ENSMUSG00000020284	1810043G02Rik
133.281	0.740964	0.40937	0	1	1	ENSMUSG00000020288	Ahsa2
148.806	0.759356	0.376439	0	1	1	ENSMUSG00000020289	Nprl3
1258.26	0.0764954	0.19324	0	1	1	ENSMUSG00000020290	Xpo1
1034.11	1.25312	0.167285	0	1	1	ENSMUSG00000020300	Cpeb4
314.231	0.402249	0.276105	0	1	1	ENSMUSG00000020307	Cdc34
245.877	0.532391	0.320133	0	1	1	ENSMUSG00000020308	Tpgs1
342.869	1.20258	0.316901	0	1	1	ENSMUSG00000020311	Erlec1
1302.26	0.60044	0.146635	0	1	1	ENSMUSG00000020315	Sptbn1
1076.98	1.33346	0.22466	0	1	1	ENSMUSG00000020321	Mdh1
826.397	0.135185	0.219418	0	1	1	ENSMUSG00000020326	Ccng1
162.354	0.426729	0.382027	0	1	1	ENSMUSG00000020328	Nudcd2
201.961	0.128851	0.339235	0	1	1	ENSMUSG00000020329	Polrmt
326.634	-1.50187	0.280705	-3.13886	0.00169609	0.0250982	ENSMUSG00000020340	Cyfip2
1029.21	0.731905	0.167445	0	1	1	ENSMUSG00000020346	Mgat1
2138.58	0.447621	0.123885	0	1	1	ENSMUSG00000020349	Ppp2ca
392.488	6.67611	0.608436	1.48286	0.138111	1	ENSMUSG00000020357	Flt4
3142.19	0.334299	0.132906	0	1	1	ENSMUSG00000020358	Hnrnpab
185.647	0.718387	0.356773	0	1	1	ENSMUSG00000020359	Phykpl
1972.53	0.468853	0.124914	0	1	1	ENSMUSG00000020361	Hspa4
1091.58	0.362254	0.15954	0	1	1	ENSMUSG00000020362	Cnot6
783.904	1.08191	0.19363	0	1	1	ENSMUSG00000020366	Mapk9
6736.45	0.679335	0.112933	0	1	1	ENSMUSG00000020368	Canx
6002.27	0.25487	0.131611	0	1	1	ENSMUSG00000020372	Rack1
654.472	-0.0832571	0.208579	0	1	1	ENSMUSG00000020375	Rufy1
2939.24	0.0458769	0.134681	0	1	1	ENSMUSG00000020376	Rnf130
436.13	0.874648	0.256067	0	1	1	ENSMUSG00000020380	Rad50
923.359	-0.265498	0.203076	0	1	1	ENSMUSG00000020385	Clk4
359.862	0.558698	0.336001	0	1	1	ENSMUSG00000020386	Sar1b
698.042	3.35497	0.320139	5.19013	2.10149e-07	5.79973e-06	ENSMUSG00000020387	Jade2
451.937	1.19666	0.2714	0	1	1	ENSMUSG00000020388	Pdlim4
999.571	0.554669	0.194466	0	1	1	ENSMUSG00000020390	Ube2b
253.082	0.881989	0.272931	0	1	1	ENSMUSG00000020392	Cdkn2aipnl
309.942	0.377331	0.276709	0	1	1	ENSMUSG00000020393	Kremen1
188.427	0.161715	0.314882	0	1	1	ENSMUSG00000020397	Med7
670.636	-3.42351	0.3015	-9.30651	1.32104e-20	1.3206e-18	ENSMUSG00000020399	Havcr2
490.522	0.0141223	0.247978	0	1	1	ENSMUSG00000020400	Tnip1
1546.33	0.387984	0.167448	0	1	1	ENSMUSG00000020402	Vdac1
624.509	0.45374	0.27532	0	1	1	ENSMUSG00000020409	Slu7
592.647	0.597168	0.241165	0	1	1	ENSMUSG00000020412	Ascc2
2471.78	-0.0832554	0.140137	0	1	1	ENSMUSG00000020422	Tns3
12536.8	0.155816	0.131634	0	1	1	ENSMUSG00000020423	Btg2
922.428	0.324276	0.168355	0	1	1	ENSMUSG00000020430	Pes1
3428.47	1.7116	0.12787	2.05963	0.0394341	0.409772	ENSMUSG00000020432	Tcn2
1452.41	-0.63648	0.180757	-0.421794	0.673175	1	ENSMUSG00000020437	Myo1g
68.3654	2.17847	0.487038	1.1497	0.250266	1	ENSMUSG00000020439	Smtn
944.224	0.0930084	0.206854	0	1	1	ENSMUSG00000020440	Arf5
156.13	-0.0357787	0.431642	0	1	1	ENSMUSG00000020441	2310033P09Rik
181.768	0.578651	0.389534	0	1	1	ENSMUSG00000020444	Guk1
261.937	3.1494	0.642722	0.246631	0.805193	1	ENSMUSG00000020448	Rnf185
170.063	0.689706	0.372902	0	1	1	ENSMUSG00000020451	Limk2
231.436	0.457417	0.321785	0	1	1	ENSMUSG00000020453	Patz1
463.661	0.732528	0.267912	0	1	1	ENSMUSG00000020454	Eif4enif1
369.339	0.616339	0.303282	0	1	1	ENSMUSG00000020455	Trim11
1755.95	0.276095	0.153984	0	1	1	ENSMUSG00000020456	Ogdh
509.626	0.217339	0.253113	0	1	1	ENSMUSG00000020457	Drg1
3245.39	0.39009	0.122981	0	1	1	ENSMUSG00000020458	Rtn4
282.377	0.154735	0.304351	0	1	1	ENSMUSG00000020459	Mtif2
2649.73	-0.0018666	0.130447	0	1	1	ENSMUSG00000020460	Rps27a
187.809	-0.0849521	0.360322	0	1	1	ENSMUSG00000020462	Cfap36
992.986	0.478369	0.169185	0	1	1	ENSMUSG00000020463	Smek2
368.965	0.209681	0.288802	0	1	1	ENSMUSG00000020464	Pnpt1
206.084	1.84287	0.374335	0.599396	0.548909	1	ENSMUSG00000020472	Zkscan17
198.537	0.0432022	0.351184	0	1	1	ENSMUSG00000020474	Polm
1555.43	0.707132	0.149543	0	1	1	ENSMUSG00000020476	Dbnl
217.361	-0.381805	0.39965	-0.076518	0.939007	1	ENSMUSG00000020477	Mrps24
325.378	0.503619	0.32818	0	1	1	ENSMUSG00000020482	Ccdc117
659.82	2.15407	0.213498	3.23556	0.00121405	0.0188001	ENSMUSG00000020483	Dynll2
1866.08	0.328295	0.155265	0	1	1	ENSMUSG00000020484	Xbp1
404.845	0.221497	0.290348	0	1	1	ENSMUSG00000020485	Supt4a
110.636	0.560491	0.40584	0	1	1	ENSMUSG00000020491	2810021J22Rik
171.706	0.720235	0.355845	0	1	1	ENSMUSG00000020495	Smg8
969.283	0.261557	0.163462	0	1	1	ENSMUSG00000020496	Rnf187
100.744	0.852543	0.460281	0	1	1	ENSMUSG00000020514	Mrpl22
649.243	0.431173	0.223396	0	1	1	ENSMUSG00000020515	Cnot8
468.967	0.681138	0.277552	0	1	1	ENSMUSG00000020516	Rps6kb1
205.163	0.141649	0.380009	0	1	1	ENSMUSG00000020519	Sap30l
395.514	0.998615	0.224703	0	1	1	ENSMUSG00000020520	Galnt10
555.023	0.396578	0.238071	0	1	1	ENSMUSG00000020521	Rnft1
710.363	0.661482	0.197575	0	1	1	ENSMUSG00000020522	Mfap3
558.713	0.959993	0.23778	0	1	1	ENSMUSG00000020523	Fam114a2
113.314	1.58574	0.538628	0	1	1	ENSMUSG00000020525	Ppm1d
379.547	1.60737	0.344511	0	1	1	ENSMUSG00000020528	Prpsap2
1019.24	0.606987	0.199107	0	1	1	ENSMUSG00000020530	Ggnbp2
354.03	-0.119501	0.296249	0	1	1	ENSMUSG00000020532	Acaca
92.6576	0.933471	0.418467	0	1	1	ENSMUSG00000020534	Shmt1
341.687	0.107857	0.283389	0	1	1	ENSMUSG00000020536	Llgl1
405.868	0.741156	0.25449	0	1	1	ENSMUSG00000020537	Drg2
996.249	0.52727	0.26341	0	1	1	ENSMUSG00000020538	Srebf1
272.153	1.07269	0.352942	0	1	1	ENSMUSG00000020547	Bzw2
287.756	0.697259	0.316065	0	1	1	ENSMUSG00000020549	Elac2
206.513	0.985386	0.350627	0	1	1	ENSMUSG00000020553	Pctp
290.276	0.885959	0.343096	0	1	1	ENSMUSG00000020561	Twistnb
558.962	-0.230309	0.262931	0	1	1	ENSMUSG00000020564	Atxn7l1
826.435	0.380177	0.238559	0	1	1	ENSMUSG00000020570	Sypl
3686.01	0.0776826	0.126376	0	1	1	ENSMUSG00000020571	Pdia6
2040.95	1.32409	0.168873	0	1	1	ENSMUSG00000020572	Nampt
896.379	0.221764	0.212014	0	1	1	ENSMUSG00000020573	Pik3cg
257.199	0.702972	0.342736	0	1	1	ENSMUSG00000020576	Nbas
739.572	2.14259	0.274533	2.01265	0.0441516	0.4514	ENSMUSG00000020577	Tspan13
2004.18	1.00786	0.160163	0	1	1	ENSMUSG00000020580	Rock2
3705.34	1.20819	0.141085	0	1	1	ENSMUSG00000020585	Laptm4a
1368.79	1.46321	0.184772	0.0902707	0.928072	1	ENSMUSG00000020589	Fam49a
1344.04	1.19656	0.196166	0	1	1	ENSMUSG00000020590	Snx13
399.056	3.5066	0.314924	5.7553	8.64889e-09	2.78903e-07	ENSMUSG00000020593	Lpin1
2355.58	0.435483	0.14039	0	1	1	ENSMUSG00000020594	Pum2
157.694	-1.3369	0.432216	-1.72664	0.0842327	0.777273	ENSMUSG00000020604	Arsg
382.484	0.806986	0.247049	0	1	1	ENSMUSG00000020605	Hs1bp3
1100.44	0.775523	0.160209	0	1	1	ENSMUSG00000020608	Smc6
133.104	2.19659	0.564355	0	1	1	ENSMUSG00000020610	Amz2
1957.59	-0.209186	0.141685	0	1	1	ENSMUSG00000020611	Gna13
2566.6	0.298505	0.127336	0	1	1	ENSMUSG00000020612	Prkar1a
116.752	0.92862	0.485596	0	1	1	ENSMUSG00000020621	Rdh14
368.511	0.146408	0.245171	0	1	1	ENSMUSG00000020628	Trappc12
234.439	0.887453	0.277593	0	1	1	ENSMUSG00000020629	Adi1
193.11	0.964825	0.384071	0	1	1	ENSMUSG00000020630	Rnaseh1
211.511	1.74238	0.40202	0.215854	0.829102	1	ENSMUSG00000020634	Ubxn2a
254.89	1.36156	0.372691	0	1	1	ENSMUSG00000020638	Cmpk2
1478.39	0.965295	0.162128	0	1	1	ENSMUSG00000020640	Itsn2
789.863	1.49368	0.228752	0.0616043	0.950878	1	ENSMUSG00000020641	Rsad2
6864.84	1.01351	0.121912	0	1	1	ENSMUSG00000020644	Id2
711.252	-0.151903	0.243989	0	1	1	ENSMUSG00000020647	Ncoa1
115.962	3.65582	0.580353	1.23094	0.218346	1	ENSMUSG00000020649	Rrm2
437.306	0.263442	0.259273	0	1	1	ENSMUSG00000020650	Bcap29
193.969	0.313441	0.374772	0	1	1	ENSMUSG00000020652	Cenpo
387.554	0.531071	0.242918	0	1	1	ENSMUSG00000020653	Klf11
547.543	4.5916	0.337128	8.09906	5.53857e-16	3.74665e-14	ENSMUSG00000020654	Adcy3
110.288	0.895967	0.442321	0	1	1	ENSMUSG00000020659	Cbll1
2058.7	1.17741	0.19964	0	1	1	ENSMUSG00000020661	Dnmt3a
656.321	0.508302	0.205007	0	1	1	ENSMUSG00000020664	Dld
99.1512	0.979122	0.448938	0	1	1	ENSMUSG00000020668	Kif3c
2044.62	0.916387	0.156865	0	1	1	ENSMUSG00000020671	Rab10
140.159	5.79113	0.641282	2.05631	0.0397529	0.412047	ENSMUSG00000020674	Pxdn
360.164	0.598795	0.298168	0	1	1	ENSMUSG00000020677	Ddx52
819.604	0.390402	0.209203	0	1	1	ENSMUSG00000020680	Taf15
356.367	-4.47368	0.643338	-2.19142	0.0284216	0.311461	ENSMUSG00000020681	Ace
468.856	1.21386	0.233728	0	1	1	ENSMUSG00000020687	Cdc27
148.223	0.314655	0.35789	0	1	1	ENSMUSG00000020691	Mettl2
96.002	-0.608447	0.478362	0	1	1	ENSMUSG00000020692	Nle1
465.748	0.715809	0.222954	0	1	1	ENSMUSG00000020694	Tlk2
437.436	0.488945	0.229838	0	1	1	ENSMUSG00000020696	Rffl
253.294	-0.419504	0.302567	0	1	1	ENSMUSG00000020697	Lig3
1561.19	0.537046	0.151629	0	1	1	ENSMUSG00000020700	Map3k3
1188.79	0.753356	0.176547	0	1	1	ENSMUSG00000020705	Ddx42
632.959	-0.0502588	0.278571	0	1	1	ENSMUSG00000020706	Ftsj3
182.647	1.69459	0.371784	0.55965	0.575718	1	ENSMUSG00000020707	Rnf135
763.198	-0.192446	0.171366	0	1	1	ENSMUSG00000020708	Psmc5
2035.9	0.558114	0.16412	0	1	1	ENSMUSG00000020709	Adap2
964.107	0.706507	0.189026	0	1	1	ENSMUSG00000020715	Ern1
591.945	1.01372	0.245101	0	1	1	ENSMUSG00000020716	Nf1
982.448	4.20713	0.439828	4.90244	9.46526e-07	2.47555e-05	ENSMUSG00000020717	Pecam1
172.368	0.515833	0.383302	0	1	1	ENSMUSG00000020718	Polg2
14927.9	0.632209	0.0869764	0	1	1	ENSMUSG00000020719	Ddx5
665.996	0.448423	0.212321	0	1	1	ENSMUSG00000020720	Psmd12
581.439	1.48149	0.236771	0.0362482	0.971084	1	ENSMUSG00000020721	Helz
1453.67	0.476931	0.16801	0	1	1	ENSMUSG00000020733	Slc9a3r1
428.43	-0.267094	0.292789	0	1	1	ENSMUSG00000020736	Nt5c
1037.46	-0.527454	0.189729	0	1	1	ENSMUSG00000020737	Hn1
1095.87	0.20543	0.188248	0	1	1	ENSMUSG00000020738	Sumo2
308.088	0.229557	0.264138	0	1	1	ENSMUSG00000020739	Nup85
742.7	0.45832	0.209655	0	1	1	ENSMUSG00000020740	Gga3
904.369	0.402002	0.195471	0	1	1	ENSMUSG00000020741	Cluh
452.461	-0.0899733	0.240018	0	1	1	ENSMUSG00000020743	Mif4gd
219.459	0.793206	0.369004	0	1	1	ENSMUSG00000020744	Slc25a19
2056.73	0.507441	0.130911	0	1	1	ENSMUSG00000020745	Pafah1b1
772.374	0.542866	0.181666	0	1	1	ENSMUSG00000020747	Tmem94
247.076	-0.45018	0.316942	0	1	1	ENSMUSG00000020752	Recql5
275.662	0.391611	0.280246	0	1	1	ENSMUSG00000020755	Sap30bp
184.256	0.373097	0.404808	0	1	1	ENSMUSG00000020766	Galk1
401.866	0.532817	0.251237	0	1	1	ENSMUSG00000020770	Unk
615.306	1.99479	0.225952	2.44941	0.0143091	0.171727	ENSMUSG00000020773	Trim47
417.259	8.17988	0.609234	2.46519	0.0136939	0.165374	ENSMUSG00000020774	Aspa
199.895	0.00576617	0.422772	0	1	1	ENSMUSG00000020775	Mrpl38
296.356	1.27497	0.267143	0	1	1	ENSMUSG00000020776	Fbf1
1069.62	0.385981	0.16342	0	1	1	ENSMUSG00000020777	Acox1
199.284	-0.032429	0.319774	0	1	1	ENSMUSG00000020778	Ten1
811.203	0.354297	0.218408	0	1	1	ENSMUSG00000020780	Srp68
180.77	-0.347325	0.407007	0	1	1	ENSMUSG00000020781	Tsen54
437.303	0.658798	0.298394	0	1	1	ENSMUSG00000020783	Ncbp3
107.017	3.89759	0.56986	1.90852	0.0563238	0.557475	ENSMUSG00000020785	Camkk1
215.298	-0.537156	0.430674	-0.0533511	0.957452	1	ENSMUSG00000020788	Atp2a3
2279.26	0.51942	0.133522	0	1	1	ENSMUSG00000020790	Ankfy1
480.664	0.378808	0.294762	0	1	1	ENSMUSG00000020792	Exoc7
585.548	0.734029	0.257582	0	1	1	ENSMUSG00000020794	Ube2g1
274.278	0.684296	0.389954	0	1	1	ENSMUSG00000020802	Ube2o
549.584	-0.041539	0.238447	0	1	1	ENSMUSG00000020803	Txndc17
1093.05	1.18349	0.209891	0	1	1	ENSMUSG00000020806	Rhbdf2
137.525	2.25227	0.434038	1.25893	0.208055	1	ENSMUSG00000020807	4933427D14Rik
150.999	0.763552	0.39896	0	1	1	ENSMUSG00000020812	1810032O08Rik
61.2174	6.57972	0.578126	5.66959	1.43141e-08	4.48724e-07	ENSMUSG00000020814	Mxra7
712.903	0.766766	0.233751	0	1	1	ENSMUSG00000020817	Rabep1
800.766	0.332911	0.187347	0	1	1	ENSMUSG00000020818	Mfsd11
1639.79	0.521085	0.151994	0	1	1	ENSMUSG00000020821	Kif1c
2092.17	0.945375	0.145704	0	1	1	ENSMUSG00000020823	Sec14l1
1444.1	0.466861	0.146389	0	1	1	ENSMUSG00000020827	Mink1
727.295	0.777716	0.184439	0	1	1	ENSMUSG00000020828	Pld2
131.647	4.14174	0.531108	2.59298	0.00951496	0.120913	ENSMUSG00000020829	Slc46a1
171.763	0.401398	0.426737	0	1	1	ENSMUSG00000020832	Eral1
410.222	0.0344898	0.261435	0	1	1	ENSMUSG00000020840	Blmh
997.02	-0.685529	0.203635	-0.617852	0.536673	1	ENSMUSG00000020841	Cpd
151.109	0.706435	0.382424	0	1	1	ENSMUSG00000020843	Timm22
3518.38	0.473601	0.150836	0	1	1	ENSMUSG00000020849	Ywhae
2789.88	0.344307	0.123701	0	1	1	ENSMUSG00000020850	Prpf8
136.716	-0.389832	0.339406	0	1	1	ENSMUSG00000020857	Nme2
1759.45	0.500479	0.162908	0	1	1	ENSMUSG00000020859	Spag9
2154.13	0.733533	0.166077	0	1	1	ENSMUSG00000020863	Luc7l3
809.562	0.235314	0.209202	0	1	1	ENSMUSG00000020864	Ankrd40
12179.6	1.93368	0.097436	5.01486	5.30721e-07	1.4211e-05	ENSMUSG00000020865	Abcc3
584.78	-0.597519	0.227258	-0.281029	0.778688	1	ENSMUSG00000020868	Xylt2
1561.24	-0.254184	0.173763	0	1	1	ENSMUSG00000020869	Lrrc59
384.278	0.486976	0.284281	0	1	1	ENSMUSG00000020873	Slc35b1
477.47	1.83258	0.282178	1.0114	0.311826	1	ENSMUSG00000020876	Snx11
1163.7	1.24846	0.236938	0	1	1	ENSMUSG00000020883	Fbxl20
158.237	2.13182	0.421845	1.25835	0.208265	1	ENSMUSG00000020886	Dlg4
360.822	-0.547003	0.253511	0	1	1	ENSMUSG00000020888	Dvl2
145.738	4.55167	0.50255	3.92511	8.66884e-05	0.00165944	ENSMUSG00000020889	Nr1d1
3631.02	1.03769	0.315527	0	1	1	ENSMUSG00000020893	Per1
683.422	0.0454483	0.210801	0	1	1	ENSMUSG00000020894	Vamp2
329.466	0.813681	0.245393	0	1	1	ENSMUSG00000020898	Ctc1
199.494	0.702044	0.374055	0	1	1	ENSMUSG00000020899	Pfas
154.527	3.32542	0.641443	0.465273	0.641736	1	ENSMUSG00000020900	Myh10
1075.66	-1.18637	0.198084	-2.93229	0.00336476	0.0468619	ENSMUSG00000020901	Pik3r5
295.59	-0.123454	0.278233	0	1	1	ENSMUSG00000020903	Stx8
108.722	0.156337	0.424997	0	1	1	ENSMUSG00000020910	Adprm
405.589	2.06258	0.339145	1.25983	0.20773	1	ENSMUSG00000020914	Top2a
3352.28	1.17222	0.13574	0	1	1	ENSMUSG00000020917	Acly
615.008	0.749826	0.227555	0	1	1	ENSMUSG00000020918	Kat2a
1046.97	0.315182	0.173908	0	1	1	ENSMUSG00000020919	Stat5b
156.262	-0.0164014	0.344088	0	1	1	ENSMUSG00000020921	Tmem101
418.526	0.118556	0.291261	0	1	1	ENSMUSG00000020922	Lsm12
1401.99	0.0656208	0.146687	0	1	1	ENSMUSG00000020923	Ubtf
187.039	0.483744	0.336897	0	1	1	ENSMUSG00000020925	Ccdc43
890.583	-0.11338	0.208785	0	1	1	ENSMUSG00000020929	Eftud2
331.785	-0.00657806	0.285401	0	1	1	ENSMUSG00000020935	Dcakd
1847.49	0.318233	0.131323	0	1	1	ENSMUSG00000020936	Nmt1
338.492	-0.115482	0.352685	0	1	1	ENSMUSG00000020941	Map3k14
1100.75	0.745299	0.194594	0	1	1	ENSMUSG00000020946	Gosr2
118.933	1.01358	0.488441	0	1	1	ENSMUSG00000020948	Klhl28
179.612	0.0233851	0.33048	0	1	1	ENSMUSG00000020949	Fkbp3
417.026	0.222726	0.244921	0	1	1	ENSMUSG00000020952	Scfd1
787.828	0.911781	0.222719	0	1	1	ENSMUSG00000020954	Strn3
156.455	0.38019	0.358508	0	1	1	ENSMUSG00000020955	Ap4s1
80.1342	1.56154	0.480381	0	1	1	ENSMUSG00000020956	Dtd2
278.984	2.57547	0.349613	2.79267	0.00522757	0.0703026	ENSMUSG00000020961	Ston2
691.519	0.496441	0.205454	0	1	1	ENSMUSG00000020962	Gtf2a1
1807.12	0.389885	0.141779	0	1	1	ENSMUSG00000020964	Sel1l
226.282	0.856342	0.369875	0	1	1	ENSMUSG00000020978	Klhdc2
763.797	0.141093	0.196192	0	1	1	ENSMUSG00000020982	Nemf
305.079	0.701252	0.283291	0	1	1	ENSMUSG00000020986	Sec23a
496.803	0.117519	0.280414	0	1	1	ENSMUSG00000020993	Trappc6b
1138.66	1.14586	0.174135	0	1	1	ENSMUSG00000020994	Pnn
1800.25	0.700871	0.174234	0	1	1	ENSMUSG00000021000	Ctage5
1112.57	0.3428	0.177479	0	1	1	ENSMUSG00000021003	Galc
93.2442	2.65946	0.525445	1.03575	0.300317	1	ENSMUSG00000021009	Ptpn21
501.53	0.821096	0.274226	0	1	1	ENSMUSG00000021012	Zc3h14
260.123	0.0114907	0.292685	0	1	1	ENSMUSG00000021022	Ppp2r3c
93.0678	1.14268	0.451793	0	1	1	ENSMUSG00000021023	1110008L16Rik
1054	0.378596	0.176277	0	1	1	ENSMUSG00000021024	Psma6
4388.92	0.721429	0.122574	0	1	1	ENSMUSG00000021025	Nfkbia
428.214	-0.557105	0.245288	0	1	1	ENSMUSG00000021027	Ralgapa1
92.1926	2.33246	0.555353	0.136113	0.891732	1	ENSMUSG00000021028	Mbip
145.047	1.27707	0.428655	0	1	1	ENSMUSG00000021033	Gstz1
1757.89	0.256206	0.158603	0	1	1	ENSMUSG00000021036	Sptlc2
900.548	0.0285984	0.229877	0	1	1	ENSMUSG00000021037	Ahsa1
590.88	-0.159056	0.275766	0	1	1	ENSMUSG00000021038	Vipas39
455.147	0.612671	0.29598	0	1	1	ENSMUSG00000021039	Snw1
150.32	1.47645	0.410971	0	1	1	ENSMUSG00000021040	Slirp
134.31	0.712538	0.404655	0	1	1	ENSMUSG00000021044	Adck1
226.96	0.601435	0.279952	0	1	1	ENSMUSG00000021048	Mthfd1
480.676	0.47943	0.281801	0	1	1	ENSMUSG00000021051	Ppp2r5e
1449.57	1.85058	0.173519	2.31231	0.0207607	0.240082	ENSMUSG00000021054	Sgpp1
399.422	0.981179	0.250004	0	1	1	ENSMUSG00000021065	Fut8
617.966	0.138002	0.229333	0	1	1	ENSMUSG00000021067	Sav1
1794.49	0.142367	0.149154	0	1	1	ENSMUSG00000021068	Nin
2153.95	0.780567	0.143706	0	1	1	ENSMUSG00000021069	Pygl
1089.65	1.80833	0.261663	0.870772	0.383879	1	ENSMUSG00000021072	Tmx1
524.133	0.902701	0.238685	0	1	1	ENSMUSG00000021076	Actr10
444.835	0.0681025	0.311481	0	1	1	ENSMUSG00000021094	Dhrs7
761.634	0.462787	0.246128	0	1	1	ENSMUSG00000021096	Ppm1a
264.835	0.37348	0.324302	0	1	1	ENSMUSG00000021102	Glrx5
141.062	0.713327	0.437853	0	1	1	ENSMUSG00000021103	Mnat1
598.045	-0.0649724	0.247041	0	1	1	ENSMUSG00000021108	Prkch
1509.4	-0.75305	0.195421	-1.04009	0.298299	1	ENSMUSG00000021109	Hif1a
1977.82	0.638362	0.145719	0	1	1	ENSMUSG00000021111	Papola
307.534	1.34557	0.339671	0	1	1	ENSMUSG00000021112	Mpp5
132.779	0.64931	0.42069	0	1	1	ENSMUSG00000021113	Snapc1
487.968	0.494567	0.238793	0	1	1	ENSMUSG00000021114	Atp6v1d
353.883	-0.0911131	0.284958	0	1	1	ENSMUSG00000021115	Vrk1
861.584	0.310118	0.209314	0	1	1	ENSMUSG00000021116	Eif2s1
941.925	0.442093	0.17886	0	1	1	ENSMUSG00000021124	Vti1b
959.689	-0.0116537	0.259768	0	1	1	ENSMUSG00000021125	Arg2
4393.3	-0.13958	0.140693	0	1	1	ENSMUSG00000021127	Zfp36l1
300.436	0.395859	0.320638	0	1	1	ENSMUSG00000021131	Erh
1951.5	0.711901	0.198948	0	1	1	ENSMUSG00000021133	Susd6
7183.71	0.507253	0.102723	0	1	1	ENSMUSG00000021134	Srsf5
592.401	-1.01299	0.223687	-2.02013	0.0433697	0.445198	ENSMUSG00000021140	Pcnx
1218.48	0.352895	0.174924	0	1	1	ENSMUSG00000021143	Pacs2
629.764	1.08827	0.219755	0	1	1	ENSMUSG00000021144	Mta1
444.201	0.0695085	0.260128	0	1	1	ENSMUSG00000021147	Wdr37
531.747	-0.105867	0.24006	0	1	1	ENSMUSG00000021149	Gtpbp4
1240.87	1.42078	0.18485	0	1	1	ENSMUSG00000021156	Zmynd11
470.64	0.454767	0.282716	0	1	1	ENSMUSG00000021171	Esyt2
154.471	0.888644	0.451031	0	1	1	ENSMUSG00000021177	Tdp1
1146.76	0.480035	0.185188	0	1	1	ENSMUSG00000021178	Psmc1
236.818	1.09539	0.388254	0	1	1	ENSMUSG00000021179	Nrde2
130.803	0.708544	0.40897	0	1	1	ENSMUSG00000021180	Rps6ka5
261.258	0.79523	0.356244	0	1	1	ENSMUSG00000021185	9030617O03Rik
702.491	1.20911	0.268133	0	1	1	ENSMUSG00000021188	Trip11
629.363	0.610631	0.255429	0	1	1	ENSMUSG00000021189	Atxn3
22777.1	0.264418	0.0886766	0	1	1	ENSMUSG00000021190	Lgmn
461.456	0.180435	0.29976	0	1	1	ENSMUSG00000021192	Golga5
433.547	0.323467	0.229539	0	1	1	ENSMUSG00000021193	Pitrm1
722.123	-0.320635	0.217414	0	1	1	ENSMUSG00000021196	Pfkp
457.975	6.29708	0.6381	3.32541	0.000882871	0.0139845	ENSMUSG00000021200	Asb2
133.303	2.6522	0.433747	2.06686	0.0387469	0.403946	ENSMUSG00000021203	Otub2
63.831	4.75938	0.621809	1.93294	0.0532439	0.531081	ENSMUSG00000021213	Akr1c13
257.527	-0.794383	0.381048	-0.986977	0.323654	1	ENSMUSG00000021215	Net1
6831.96	0.430355	0.111257	0	1	1	ENSMUSG00000021218	Gdi2
486.001	0.388788	0.255261	0	1	1	ENSMUSG00000021224	Numb
238.625	1.40741	0.388595	0	1	1	ENSMUSG00000021226	Acot2
257.244	0.381255	0.351603	0	1	1	ENSMUSG00000021236	Entpd5
236.886	1.27137	0.343734	0	1	1	ENSMUSG00000021238	Aldh6a1
301.22	2.14459	0.311319	2.00916	0.0445201	0.453621	ENSMUSG00000021240	Abcd4
150.565	0.509216	0.354701	0	1	1	ENSMUSG00000021241	Isca2
7157.27	0.00997491	0.0980487	0	1	1	ENSMUSG00000021242	Npc2
262.494	0.344254	0.276	0	1	1	ENSMUSG00000021243	Fcf1
704.245	0.548231	0.227201	0	1	1	ENSMUSG00000021244	Ylpm1
209.938	0.391558	0.375531	0	1	1	ENSMUSG00000021245	Mlh3
4146.48	0.609754	0.124422	0	1	1	ENSMUSG00000021248	Tmed10
39152.5	0.03113	0.124449	0	1	1	ENSMUSG00000021250	Fos
186.232	-0.0512635	0.364761	0	1	1	ENSMUSG00000021252	0610007P14Rik
154.874	2.00292	0.472337	1.26515	0.205816	1	ENSMUSG00000021253	Tgfb3
368.31	0.23387	0.267597	0	1	1	ENSMUSG00000021254	Gpatch2l
425.963	-0.301037	0.280574	0	1	1	ENSMUSG00000021258	Ccnk
1444.6	0.27706	0.174501	0	1	1	ENSMUSG00000021262	Evl
147.108	0.22259	0.456249	0	1	1	ENSMUSG00000021263	Degs2
772.98	0.612998	0.183607	0	1	1	ENSMUSG00000021264	Yy1
597.144	0.119081	0.213308	0	1	1	ENSMUSG00000021266	Wars
2384.66	0.770932	0.14402	0	1	1	ENSMUSG00000021270	Hsp90aa1
301.295	1.00994	0.322764	0	1	1	ENSMUSG00000021271	Zfp839
585.6	1.39955	0.210447	0	1	1	ENSMUSG00000021275	Tecpr2
178.059	0.145813	0.313871	0	1	1	ENSMUSG00000021276	Cinp
453.675	-0.517354	0.235801	0	1	1	ENSMUSG00000021277	Traf3
1446.94	0.886884	0.182711	0	1	1	ENSMUSG00000021279	Cdc42bpb
2943.85	0.694216	0.160344	0	1	1	ENSMUSG00000021281	Tnfaip2
3252.58	0.366295	0.151871	0	1	1	ENSMUSG00000021282	Eif5
356.625	2.02085	0.404699	0.420737	0.673947	1	ENSMUSG00000021285	Ppp1r13b
130.092	-0.658197	0.415533	-0.00771756	0.993842	1	ENSMUSG00000021286	Zfyve21
122.396	-0.0467901	0.408319	0	1	1	ENSMUSG00000021287	Xrcc3
1013.72	0.0922816	0.163642	0	1	1	ENSMUSG00000021288	Klc1
398.623	-0.598518	0.276914	-0.198762	0.842449	1	ENSMUSG00000021290	2010107E04Rik
681.782	-3.54074	0.473471	-4.88536	1.03239e-06	2.67677e-05	ENSMUSG00000021298	Gpr132
111.086	0.181298	0.392779	0	1	1	ENSMUSG00000021302	Ggps1
1045.17	-0.0604174	0.209542	0	1	1	ENSMUSG00000021306	Gpr137b
1057.25	1.03015	0.205719	0	1	1	ENSMUSG00000021311	Mtr
354.036	1.08215	0.299353	0	1	1	ENSMUSG00000021322	Aoah
427.667	0.74451	0.324273	0	1	1	ENSMUSG00000021326	Trim27
537.315	0.851391	0.283332	0	1	1	ENSMUSG00000021327	Zkscan3
135.848	0.459205	0.444711	0	1	1	ENSMUSG00000021339	Mrs2
161.405	1.13937	0.395726	0	1	1	ENSMUSG00000021356	Irf4
580.574	0.464631	0.198075	0	1	1	ENSMUSG00000021357	Exoc2
217.039	-2.41924	0.385442	-4.26803	1.97209e-05	0.000423458	ENSMUSG00000021360	Gcnt2
988.275	0.854761	0.196166	0	1	1	ENSMUSG00000021361	Tmem14c
605.651	0.806429	0.251269	0	1	1	ENSMUSG00000021365	Nedd9
773.581	0.655575	0.231813	0	1	1	ENSMUSG00000021366	Hivep1
523.856	0.586394	0.265608	0	1	1	ENSMUSG00000021371	Mcur1
902.289	0.78241	0.20671	0	1	1	ENSMUSG00000021374	Nup153
565.586	0.494592	0.266391	0	1	1	ENSMUSG00000021375	Kif13a
1743.19	0.0909241	0.150343	0	1	1	ENSMUSG00000021377	Dek
320.42	-5.25015	0.620271	-3.85674	0.000114909	0.00214934	ENSMUSG00000021384	Susd3
308.481	-0.248343	0.281169	0	1	1	ENSMUSG00000021392	Nol8
663.65	0.755578	0.235399	0	1	1	ENSMUSG00000021395	Spin1
240.738	0.953603	0.357012	0	1	1	ENSMUSG00000021400	Wrnip1
772.834	0.840902	0.190097	0	1	1	ENSMUSG00000021408	Ripk1
426.029	4.34598	0.399157	5.49834	3.83374e-08	1.12352e-06	ENSMUSG00000021411	Pxdc1
1116.06	0.490475	0.195458	0	1	1	ENSMUSG00000021413	Prpf4b
457.718	0.8471	0.292549	0	1	1	ENSMUSG00000021417	Eci2
122.406	0.921373	0.420653	0	1	1	ENSMUSG00000021420	Fars2
2289.89	0.192021	0.199278	0	1	1	ENSMUSG00000021423	Ly86
1653.46	0.741634	0.14206	0	1	1	ENSMUSG00000021427	Ssr1
300.37	-0.22425	0.297772	0	1	1	ENSMUSG00000021428	Riok1
198.731	0.66055	0.334885	0	1	1	ENSMUSG00000021431	Snrnp48
182.806	0.0665092	0.365277	0	1	1	ENSMUSG00000021432	Slc35b3
2368.11	-4.14089	0.241141	-13.9278	4.2956e-44	2.03408e-41	ENSMUSG00000021451	Sema4d
902.737	1.16844	0.234358	0	1	1	ENSMUSG00000021453	Gadd45g
5335.05	0.492428	0.112992	0	1	1	ENSMUSG00000021457	Syk
230.878	-0.795793	0.321348	-0.686801	0.492208	1	ENSMUSG00000021458	2010111I01Rik
263.898	0.0392569	0.3434	0	1	1	ENSMUSG00000021460	Auh
609.151	0.390754	0.198592	0	1	1	ENSMUSG00000021468	Sptlc1
151.176	0.258384	0.387688	0	1	1	ENSMUSG00000021470	Ercc6l2
359.844	1.48455	0.277476	0	1	1	ENSMUSG00000021474	Sfxn1
241.857	-0.189493	0.313564	0	1	1	ENSMUSG00000021476	Habp4
6124.7	-0.460559	0.145213	0	1	1	ENSMUSG00000021477	Ctsl
116.794	0.79704	0.450049	0	1	1	ENSMUSG00000021481	Zfp346
199.196	0.837351	0.317513	0	1	1	ENSMUSG00000021482	Aaed1
114.413	-0.0273175	0.445995	0	1	1	ENSMUSG00000021483	Cdk20
2280.21	0.52926	0.142811	0	1	1	ENSMUSG00000021484	Lman2
2064.33	-0.279424	0.15766	0	1	1	ENSMUSG00000021486	Prelid1
1797.89	0.442248	0.168757	0	1	1	ENSMUSG00000021488	Nsd1
462.98	0.0793828	0.260248	0	1	1	ENSMUSG00000021494	Ddx41
1011.95	0.632684	0.186367	0	1	1	ENSMUSG00000021495	Fam193b
141.485	0.498765	0.434964	0	1	1	ENSMUSG00000021496	Pcbd2
294.016	0.591128	0.29238	0	1	1	ENSMUSG00000021497	Txndc15
1232.49	0.330503	0.174635	0	1	1	ENSMUSG00000021500	Ddx46
224.496	1.43741	0.363184	0	1	1	ENSMUSG00000021501	Caml
179.505	-0.28889	0.357878	0	1	1	ENSMUSG00000021504	B4galt7
105.552	-5.56807	0.644432	-2.96091	0.00306735	0.0429859	ENSMUSG00000021508	Cxcl14
186.441	0.456262	0.380408	0	1	1	ENSMUSG00000021510	Zfp729a
145.12	0.366598	0.395632	0	1	1	ENSMUSG00000021514	Zfp369
520.928	0.649386	0.263281	0	1	1	ENSMUSG00000021518	Ptdss1
176.269	0.72472	0.394384	0	1	1	ENSMUSG00000021519	Mterf3
439.631	0.565165	0.280962	0	1	1	ENSMUSG00000021520	Uqcrb
475.758	-0.274193	0.218518	0	1	1	ENSMUSG00000021537	Cetn3
417.139	1.29905	0.257712	0	1	1	ENSMUSG00000021540	Smad5
5450.71	0.422103	0.124193	0	1	1	ENSMUSG00000021546	Hnrnpk
283.143	0.704429	0.296017	0	1	1	ENSMUSG00000021548	Ccnh
1286.97	2.13342	0.245806	2.33853	0.0193596	0.226205	ENSMUSG00000021549	Rasa1
502.874	0.395196	0.24397	0	1	1	ENSMUSG00000021550	2210016F16Rik
138.21	4.66712	0.642544	1.01594	0.309658	1	ENSMUSG00000021552	Gkap1
355.653	0.333003	0.318482	0	1	1	ENSMUSG00000021555	Naa35
398.26	0.267633	0.2624	0	1	1	ENSMUSG00000021556	Golm1
334.058	-0.360684	0.290859	0	1	1	ENSMUSG00000021557	Agtpbp1
1728.77	1.85458	0.18898	1.93885	0.0525192	0.525017	ENSMUSG00000021559	Dapk1
193.633	8.16622	0.477334	9.22849	2.74464e-20	2.68408e-18	ENSMUSG00000021573	Tppp
515.278	0.447947	0.238584	0	1	1	ENSMUSG00000021576	Pdcd6
2194.11	0.575262	0.145942	0	1	1	ENSMUSG00000021577	Sdha
256.34	0.450122	0.327483	0	1	1	ENSMUSG00000021578	Ccdc127
1032.86	0.622268	0.178851	0	1	1	ENSMUSG00000021583	Erap1
832.759	-0.202383	0.220365	0	1	1	ENSMUSG00000021585	Cast
907.083	-1.02864	0.197578	-2.1924	0.0283505	0.31106	ENSMUSG00000021591	Glrx
163.506	0.685158	0.398949	0	1	1	ENSMUSG00000021592	Arsk
839.103	0.123259	0.171824	0	1	1	ENSMUSG00000021595	Nsun2
126.428	-1.2694	0.468222	-1.54916	0.121343	1	ENSMUSG00000021596	Mctp1
131.01	0.39033	0.398833	0	1	1	ENSMUSG00000021597	Slf1
232.122	2.01665	0.643916	0	1	1	ENSMUSG00000021606	Ndufs6
211.78	0.186784	0.362839	0	1	1	ENSMUSG00000021607	Mrpl36
462.157	0.282567	0.236343	0	1	1	ENSMUSG00000021608	Lpcat1
1491.32	0.580227	0.191755	0	1	1	ENSMUSG00000021610	Clptm1l
681.937	-7.81115	0.642677	-4.71914	2.36842e-06	5.90268e-05	ENSMUSG00000021614	Vcan
229.014	0.474972	0.29131	0	1	1	ENSMUSG00000021621	Zcchc9
901.959	0.116659	0.196155	0	1	1	ENSMUSG00000021624	Cd180
644.294	0.898837	0.249103	0	1	1	ENSMUSG00000021629	Slc30a5
243.574	0.204921	0.348354	0	1	1	ENSMUSG00000021635	Rad17
158.202	0.34447	0.45338	0	1	1	ENSMUSG00000021639	Gtf2h2
177.63	-0.307826	0.362505	0	1	1	ENSMUSG00000021645	Smn1
121.906	1.46495	0.450243	0	1	1	ENSMUSG00000021646	Mccc2
242.268	1.32759	0.4321	0	1	1	ENSMUSG00000021650	Ptcd2
2063.24	0.0767752	0.132952	0	1	1	ENSMUSG00000021660	Btf3
176.328	0.793696	0.393168	0	1	1	ENSMUSG00000021661	Ankra2
2279.05	-0.70948	0.135335	-1.09223	0.274734	1	ENSMUSG00000021665	Hexb
400.015	0.566102	0.263712	0	1	1	ENSMUSG00000021666	Gfm2
195.776	0.348625	0.317862	0	1	1	ENSMUSG00000021668	Polk
940.544	-0.129735	0.199746	0	1	1	ENSMUSG00000021669	Col4a3bp
412.224	0.244713	0.277404	0	1	1	ENSMUSG00000021670	Hmgcr
117.449	0.61412	0.412049	0	1	1	ENSMUSG00000021671	Poc5
1146.07	0.866485	0.189196	0	1	1	ENSMUSG00000021676	Iqgap2
509.732	0.325854	0.279466	0	1	1	ENSMUSG00000021681	Aggf1
111.376	1.54411	0.423511	0.0528008	0.957891	1	ENSMUSG00000021684	Pde8b
1243.07	0.668869	0.180154	0	1	1	ENSMUSG00000021686	Ap3b1
660.593	-0.172112	0.226708	0	1	1	ENSMUSG00000021687	Scamp1
446.349	1.63549	0.315966	0.212267	0.831899	1	ENSMUSG00000021690	Jmy
383.015	-0.391577	0.298134	0	1	1	ENSMUSG00000021693	Kif2a
3365.25	-0.639399	0.138663	-0.642129	0.520789	1	ENSMUSG00000021701	Plk2
405.315	0.264041	0.248788	0	1	1	ENSMUSG00000021703	Serinc5
183.373	0.368248	0.341972	0	1	1	ENSMUSG00000021704	Mtx3
384.851	1.9918	0.302129	1.44718	0.147848	1	ENSMUSG00000021706	Zfyve16
2488.05	0.750248	0.154966	0	1	1	ENSMUSG00000021709	Erbb2ip
430.851	-0.0168653	0.239804	0	1	1	ENSMUSG00000021710	Nln
347.131	0.604048	0.287618	0	1	1	ENSMUSG00000021711	Trappc13
167.903	1.64273	0.457474	0	1	1	ENSMUSG00000021712	Trim23
204.128	0.228758	0.317463	0	1	1	ENSMUSG00000021713	Ppwd1
197.419	0.862093	0.429499	0	1	1	ENSMUSG00000021715	Cwc27
284.711	0.435985	0.31217	0	1	1	ENSMUSG00000021716	Srek1ip1
75.032	5.48703	0.614351	1.1785	0.238597	1	ENSMUSG00000021719	Rgs7bp
147.676	3.25656	0.637966	0.549858	0.582417	1	ENSMUSG00000021720	Rnf180
501.985	-0.482554	0.265988	0	1	1	ENSMUSG00000021725	Parp8
1271.85	-3.13864	0.473104	-4.12898	3.64369e-05	0.000746748	ENSMUSG00000021728	Emb
115.932	1.16661	0.405448	0	1	1	ENSMUSG00000021731	Mrps30
477.393	0.486772	0.283194	0	1	1	ENSMUSG00000021733	Slc4a7
580.797	0.0132479	0.247129	0	1	1	ENSMUSG00000021737	Psmd6
704.736	0.583435	0.233555	0	1	1	ENSMUSG00000021738	Atxn7
634.934	0.741609	0.211474	0	1	1	ENSMUSG00000021748	Pdhb
386.596	1.52179	0.244489	0.286889	0.774198	1	ENSMUSG00000021752	Kctd6
1725.01	-0.645361	0.148067	-0.506137	0.61276	1	ENSMUSG00000021754	Map3k1
1369.73	0.621868	0.192556	0	1	1	ENSMUSG00000021756	Il6st
148.64	6.18746	0.629618	1.83635	0.0663062	0.636774	ENSMUSG00000021759	Plpp1
295.686	0.161216	0.303439	0	1	1	ENSMUSG00000021764	Ndufs4
239.862	0.884249	0.347023	0	1	1	ENSMUSG00000021767	Kat6b
672.123	0.290454	0.18721	0	1	1	ENSMUSG00000021770	Samd8
1964.24	0.351119	0.172674	0	1	1	ENSMUSG00000021771	Vdac2
156.017	0.377223	0.383371	0	1	1	ENSMUSG00000021772	Nkiras1
243.706	0.323258	0.376848	0	1	1	ENSMUSG00000021774	Ube2e1
415.789	2.08349	0.257367	2.36466	0.0180468	0.211967	ENSMUSG00000021775	Nr1d2
183.986	8.75132	0.515638	8.95248	3.47595e-19	3.19113e-17	ENSMUSG00000021779	Thrb
313.177	0.884341	0.304899	0	1	1	ENSMUSG00000021785	Ngly1
3773.96	0.535584	0.106787	0	1	1	ENSMUSG00000021794	Glud1
182.595	7.41959	0.593385	2.13968	0.032381	0.346	ENSMUSG00000021796	Bmpr1a
1780.1	8.19116	0.553072	8.32979	8.09856e-17	5.9238e-15	ENSMUSG00000021806	Nid2
555.232	0.680951	0.235544	0	1	1	ENSMUSG00000021807	2700060E02Rik
148.353	0.13302	0.411032	0	1	1	ENSMUSG00000021809	Nudt13
404.664	0.266091	0.294659	0	1	1	ENSMUSG00000021810	Ecd
199.204	1.26522	0.442163	0	1	1	ENSMUSG00000021811	Dnajc9
796.015	-0.246228	0.219596	0	1	1	ENSMUSG00000021814	Anxa7
763.034	0.295086	0.217082	0	1	1	ENSMUSG00000021816	Ppp3cb
2061.88	0.476504	0.145175	0	1	1	ENSMUSG00000021819	Zswim8
340.383	0.641762	0.321214	0	1	1	ENSMUSG00000021820	Camk2g
697.904	0.260989	0.323464	0	1	1	ENSMUSG00000021822	Plau
199.57	-0.944572	0.397368	-0.921959	0.35655	1	ENSMUSG00000021823	Vcl
531.361	0.203337	0.265094	0	1	1	ENSMUSG00000021824	Ap3m1
437.368	0.944256	0.295226	0	1	1	ENSMUSG00000021830	Txndc16
782.426	-1.1548	0.232787	-2.57553	0.0100087	0.125765	ENSMUSG00000021831	Ero1l
575.444	0.369549	0.218406	0	1	1	ENSMUSG00000021832	Psmc6
346.251	3.85582	0.335555	6.45076	1.11292e-10	4.43051e-09	ENSMUSG00000021838	Samd4
973.748	0.416686	0.191644	0	1	1	ENSMUSG00000021840	Mapk1ip1l
492.911	0.620784	0.270067	0	1	1	ENSMUSG00000021843	Ktn1
194.683	-1.55312	0.353319	-2.37965	0.0173292	0.204072	ENSMUSG00000021846	Peli2
522.636	0.441514	0.242946	0	1	1	ENSMUSG00000021866	Anxa11
114.63	0.612822	0.389323	0	1	1	ENSMUSG00000021868	Ppif
1007.49	0.874066	0.210798	0	1	1	ENSMUSG00000021870	Slmap
549.629	0.719655	0.232934	0	1	1	ENSMUSG00000021871	Pnp
1006.18	-2.38944	0.212635	-8.257	1.49377e-16	1.05822e-14	ENSMUSG00000021876	Rnase4
1419.79	0.0968208	0.163993	0	1	1	ENSMUSG00000021877	Arf4
116.56	-0.941378	0.482824	-1.17961	0.238155	1	ENSMUSG00000021880	Rnase6
2075.19	0.722924	0.164798	0	1	1	ENSMUSG00000021886	Gpr65
681.191	0.578351	0.206691	0	1	1	ENSMUSG00000021890	Eaf1
261.466	-0.152625	0.351241	0	1	1	ENSMUSG00000021891	Mettl6
1987.2	1.92039	0.123795	3.85607	0.000115223	0.00215075	ENSMUSG00000021892	Sh3bp5
671.369	0.968916	0.225176	0	1	1	ENSMUSG00000021893	Capn7
776.985	1.8579	0.20567	1.92669	0.054018	0.537017	ENSMUSG00000021895	Arhgef3
181.117	0.596415	0.322576	0	1	1	ENSMUSG00000021900	Btd
587.766	0.512556	0.233166	0	1	1	ENSMUSG00000021901	Bap1
90.2728	-0.525127	0.508171	0	1	1	ENSMUSG00000021902	Phf7
127.705	0.563533	0.372065	0	1	1	ENSMUSG00000021905	Dph3
4324.98	-0.139273	0.140119	0	1	1	ENSMUSG00000021910	Nisch
550.979	0.156322	0.238848	0	1	1	ENSMUSG00000021911	Parg
296.016	1.16427	0.313856	0	1	1	ENSMUSG00000021916	Glt8d1
562.181	0.608553	0.225869	0	1	1	ENSMUSG00000021917	Spcs1
158.549	0.415128	0.393291	0	1	1	ENSMUSG00000021918	Nek4
116.002	-0.887783	0.425199	-0.887276	0.37493	1	ENSMUSG00000021928	Ebpl
461.307	0.401492	0.241055	0	1	1	ENSMUSG00000021929	Kpna3
106.025	0.0473044	0.48156	0	1	1	ENSMUSG00000021930	Spryd7
166.17	0.520862	0.365064	0	1	1	ENSMUSG00000021932	Rnaseh2b
270.957	0.61331	0.358459	0	1	1	ENSMUSG00000021936	Mapk8
302.164	-0.123238	0.295879	0	1	1	ENSMUSG00000021938	Pspc1
77614.1	0.458032	0.11193	0	1	1	ENSMUSG00000021939	Ctsb
578.319	1.07507	0.239589	0	1	1	ENSMUSG00000021945	Zmym2
437.311	1.0854	0.230708	0	1	1	ENSMUSG00000021947	Cryl1
3614.51	-0.543036	0.108432	0	1	1	ENSMUSG00000021948	Prkcd
97.6107	-0.49769	0.509902	0	1	1	ENSMUSG00000021951	Eef1akmt1
152.655	1.32564	0.496641	0	1	1	ENSMUSG00000021952	Xpo4
2054.08	0.0412982	0.169323	0	1	1	ENSMUSG00000021957	Tkt
591.933	-0.12157	0.231907	0	1	1	ENSMUSG00000021959	Lats2
454.765	-0.0960587	0.231	0	1	1	ENSMUSG00000021962	Dcp1a
530.617	0.0157485	0.214582	0	1	1	ENSMUSG00000021963	Sap18
151.314	1.05528	0.487645	0	1	1	ENSMUSG00000021967	Mrpl57
892.014	0.690681	0.187687	0	1	1	ENSMUSG00000021969	Zdhhc20
781.103	0.94232	0.264462	0	1	1	ENSMUSG00000021972	Hmbox1
643.128	0.292728	0.273525	0	1	1	ENSMUSG00000021973	Micu2
249.787	0.303274	0.330231	0	1	1	ENSMUSG00000021975	Ints9
1150.51	0.0776693	0.201236	0	1	1	ENSMUSG00000021978	Extl3
233.732	0.62876	0.358673	0	1	1	ENSMUSG00000021981	Cab39l
157.931	1.50509	0.391769	0	1	1	ENSMUSG00000021982	Cdadc1
1222.69	0.201725	0.15721	0	1	1	ENSMUSG00000021987	Mtmr6
268.492	-0.562145	0.442477	-0.649605	0.515947	1	ENSMUSG00000021990	Spata13
88.3502	1.39767	0.511019	0	1	1	ENSMUSG00000021993	Mipep
1015.16	-0.660878	0.198801	-0.436124	0.662747	1	ENSMUSG00000021996	Esd
13547.8	0.0113237	0.0889667	0	1	1	ENSMUSG00000021998	Lcp1
1051.8	-0.0787188	0.16382	0	1	1	ENSMUSG00000022000	Zc3h13
160.718	-0.368323	0.365511	0	1	1	ENSMUSG00000022003	Slc25a30
648.441	0.235151	0.190981	0	1	1	ENSMUSG00000022008	Gpalpp1
217.215	-0.179763	0.327764	0	1	1	ENSMUSG00000022009	Nufip1
666.79	-0.031081	0.232151	0	1	1	ENSMUSG00000022010	Tsc22d1
100.64	0.848127	0.422906	0	1	1	ENSMUSG00000022013	Dnajc15
683.735	1.80108	0.24539	1.17984	0.238064	1	ENSMUSG00000022014	Epsti1
442.057	0.871164	0.233467	0	1	1	ENSMUSG00000022016	Akap11
244.848	0.612826	0.304858	0	1	1	ENSMUSG00000022019	Tdrd3
225.085	0.310394	0.364675	0	1	1	ENSMUSG00000022020	Naa16
413.871	0.634276	0.265749	0	1	1	ENSMUSG00000022023	Wbp4
461.456	0.473859	0.231571	0	1	1	ENSMUSG00000022024	Sugt1
342.432	1.11229	0.288099	0	1	1	ENSMUSG00000022031	Elp3
143.519	2.07591	0.449804	0.594514	0.552168	1	ENSMUSG00000022035	Ccdc25
649.044	0.714795	0.252675	0	1	1	ENSMUSG00000022043	Trim35
362.333	-0.554007	0.264057	-0.0276657	0.977929	1	ENSMUSG00000022048	Dpysl2
991.702	0.531203	0.169958	0	1	1	ENSMUSG00000022051	Bnip3l
603.018	0.833995	0.23029	0	1	1	ENSMUSG00000022052	Ppp2r2a
1583.41	5.96141	0.620388	3.4993	0.000466481	0.00778652	ENSMUSG00000022057	Adamdec1
[truncated: 7,000 more rows]

## Sheet: LY6C+
Differentially expressed genes by macrophage subset.
baseMean	log2FC	lfcSE	stat	pvalue	padj	id	gene
1657.65	0.531541	0.132332	0	1	1	ENSMUSG00000000001	Gnai3
149.375	1.06226	0.253564	0	1	1	ENSMUSG00000000028	Cdc45
711.979	0.229947	0.164593	0	1	1	ENSMUSG00000000056	Narf
131.2	-0.262277	0.275225	0	1	1	ENSMUSG00000000058	Cav2
6267.1	0.45206	0.110053	0	1	1	ENSMUSG00000000078	Klf6
256.609	0.952645	0.23099	0	1	1	ENSMUSG00000000085	Scmh1
562.713	-0.178237	0.171211	0	1	1	ENSMUSG00000000088	Cox5a
1512.7	0.451087	0.124668	0	1	1	ENSMUSG00000000131	Xpo6
1209.18	-0.417565	0.153419	0	1	1	ENSMUSG00000000134	Tfe3
263.411	0.0269954	0.242062	0	1	1	ENSMUSG00000000148	Brat1
763.92	-0.409212	0.171531	0	1	1	ENSMUSG00000000149	Gna12
395.498	-0.0901873	0.183329	0	1	1	ENSMUSG00000000168	Dlat
831.621	0.112451	0.150591	0	1	1	ENSMUSG00000000171	Sdhd
144.912	1.51246	0.281835	0.338338	0.735108	1	ENSMUSG00000000184	Ccnd2
882.499	0.0248716	0.169261	0	1	1	ENSMUSG00000000194	Gpr107
1586.61	0.0464109	0.186865	0	1	1	ENSMUSG00000000204	Slfn4
4162.69	0.0464969	0.145514	0	1	1	ENSMUSG00000000275	Trim25
1033.37	0.466891	0.139243	0	1	1	ENSMUSG00000000278	Scpep1
1445.81	0.699857	0.151758	0	1	1	ENSMUSG00000000282	Mnt
11250.6	-0.133067	0.101168	0	1	1	ENSMUSG00000000290	Itgb2
106.106	-0.0402119	0.274412	0	1	1	ENSMUSG00000000318	Clec10a
440.39	-0.631038	0.206619	0	1	1	ENSMUSG00000000326	Comt
168.348	0.0192238	0.2709	0	1	1	ENSMUSG00000000339	Rtca
126.331	0.187544	0.266295	0	1	1	ENSMUSG00000000340	Dbt
4924.21	0.132653	0.0940128	0	1	1	ENSMUSG00000000346	Dazap2
405.15	0.16911	0.187471	0	1	1	ENSMUSG00000000355	Mcts1
1054.05	0.262321	0.162298	0	1	1	ENSMUSG00000000374	Trappc10
655.384	0.363261	0.17364	0	1	1	ENSMUSG00000000378	Ccm2
278.259	-0.0777841	0.226523	0	1	1	ENSMUSG00000000384	Tbrg4
692.022	1.18869	0.180931	0.0961598	0.923394	1	ENSMUSG00000000386	Mx1
551.503	-0.206301	0.172002	0	1	1	ENSMUSG00000000399	Ndufa9
1448.78	0.188591	0.133551	0	1	1	ENSMUSG00000000420	Galnt1
180.334	0.636795	0.23957	0	1	1	ENSMUSG00000000439	Mkrn2
156.621	0.739111	0.264873	0	1	1	ENSMUSG00000000440	Pparg
921.984	0.271008	0.134983	0	1	1	ENSMUSG00000000441	Raf1
191.326	0.496022	0.283055	0	1	1	ENSMUSG00000000489	Pdgfb
438.57	-0.276287	0.211501	0	1	1	ENSMUSG00000000530	Acvrl1
201.716	0.268856	0.261456	0	1	1	ENSMUSG00000000531	Grasp
616.707	-0.709013	0.183922	0	1	1	ENSMUSG00000000532	Acvr1b
223.33	0.401859	0.225417	0	1	1	ENSMUSG00000000538	Tom1l2
993.802	0.125352	0.16645	0	1	1	ENSMUSG00000000552	Zfp385a
1756.06	-0.8097	0.149407	0	1	1	ENSMUSG00000000555	Itga5
110.057	0.175963	0.278631	0	1	1	ENSMUSG00000000561	Wdr77
1728.48	0.0656785	0.132852	0	1	1	ENSMUSG00000000563	Atp5f1
2909.42	0.328008	0.105076	0	1	1	ENSMUSG00000000568	Hnrnpd
279.914	0.450218	0.228459	0	1	1	ENSMUSG00000000579	Dynlt1c
417.703	0.482594	0.211683	0	1	1	ENSMUSG00000000581	C1d
6713.79	-0.0216521	0.128968	0	1	1	ENSMUSG00000000594	Gm2a
732.335	0.465855	0.162129	0	1	1	ENSMUSG00000000600	Krit1
942.314	0.0119697	0.138546	0	1	1	ENSMUSG00000000605	Clcn4
2184	-0.340362	0.150999	0	1	1	ENSMUSG00000000628	Hk2
1597.17	0.250723	0.135665	0	1	1	ENSMUSG00000000631	Myo18a
192.475	1.83491	0.249266	1.94628	0.0516205	1	ENSMUSG00000000673	Haao
3041.84	0.0584752	0.105325	0	1	1	ENSMUSG00000000682	Cd52
852.758	0.390437	0.14571	0	1	1	ENSMUSG00000000708	Kat2b
1416.04	0.129219	0.130348	0	1	1	ENSMUSG00000000711	Rab5b
557.335	0.507949	0.16116	0	1	1	ENSMUSG00000000732	Icosl
612.887	0.0296476	0.165043	0	1	1	ENSMUSG00000000738	Spg7
3163.58	-0.0502174	0.107053	0	1	1	ENSMUSG00000000740	Rpl13
938.161	-0.246089	0.142146	0	1	1	ENSMUSG00000000743	Chmp1a
550.198	0.353176	0.177032	0	1	1	ENSMUSG00000000751	Rpa1
671.191	0.0434298	0.172389	0	1	1	ENSMUSG00000000759	Tubgcp3
157.755	-0.403575	0.258311	0	1	1	ENSMUSG00000000776	Polr3d
6055.82	0.0959427	0.110835	0	1	1	ENSMUSG00000000787	Ddx3x
884.537	0.415235	0.188917	0	1	1	ENSMUSG00000000804	Usp32
225.994	0.637008	0.245751	0	1	1	ENSMUSG00000000823	Zfp512b
2278.77	0.0930591	0.133247	0	1	1	ENSMUSG00000000826	Dnajc5
590.802	-0.305928	0.178925	0	1	1	ENSMUSG00000000827	Tpd52l2
1013.91	0.845899	0.149466	0	1	1	ENSMUSG00000000838	Fmr1
135.928	1.59311	0.261804	1.19752	0.231103	1	ENSMUSG00000000861	Bcl11a
223.207	1.02911	0.266529	0	1	1	ENSMUSG00000000876	Pxmp4
509.984	0.0121088	0.198414	0	1	1	ENSMUSG00000000902	Smarcb1
815.852	-1.72778	0.217244	-2.95071	0.00317044	0.198712	ENSMUSG00000000957	Mmp14
1068.76	-0.473107	0.163004	0	1	1	ENSMUSG00000000958	Slc7a7
617.021	0.17787	0.199728	0	1	1	ENSMUSG00000000959	Oxa1l
435.856	-0.0588791	0.195954	0	1	1	ENSMUSG00000000976	Heatr6
1184.81	-0.547641	0.157959	0	1	1	ENSMUSG00000000982	Ccl3
403.896	1.11038	0.187527	0	1	1	ENSMUSG00000001016	Ilf2
1291.3	0.532579	0.140535	0	1	1	ENSMUSG00000001017	Chtop
343.054	0.203343	0.220281	0	1	1	ENSMUSG00000001018	Snapin
923.002	0.0985507	0.146476	0	1	1	ENSMUSG00000001020	S100a4
3114.34	-0.444076	0.121393	0	1	1	ENSMUSG00000001025	S100a6
137.751	0.492066	0.285453	0	1	1	ENSMUSG00000001029	Icam2
730.426	0.283545	0.180373	0	1	1	ENSMUSG00000001034	Mapk7
1419.96	0.141163	0.130879	0	1	1	ENSMUSG00000001052	Sec24b
266.599	0.12997	0.201569	0	1	1	ENSMUSG00000001054	Rmnd5b
227.735	-0.0926112	0.229863	0	1	1	ENSMUSG00000001056	Nhp2
414.098	0.0647421	0.202904	0	1	1	ENSMUSG00000001062	Vps9d1
452.14	-0.206384	0.185836	0	1	1	ENSMUSG00000001065	Zfp276
506.193	-0.188422	0.171726	0	1	1	ENSMUSG00000001082	Mfsd10
444.142	0.254437	0.187305	0	1	1	ENSMUSG00000001089	Luzp1
797.854	0.475339	0.143362	0	1	1	ENSMUSG00000001098	Kctd10
227.222	-0.402888	0.241192	0	1	1	ENSMUSG00000001100	Poldip2
275.97	-0.41409	0.236635	0	1	1	ENSMUSG00000001105	Ift20
1224.47	0.117115	0.142363	0	1	1	ENSMUSG00000001123	Lgals9
810.55	0.037217	0.153465	0	1	1	ENSMUSG00000001127	Araf
1774.6	-0.580921	0.128573	0	1	1	ENSMUSG00000001128	Cfp
300.312	0.670562	0.204921	0	1	1	ENSMUSG00000001138	Cnnm3
632.319	0.329014	0.182905	0	1	1	ENSMUSG00000001143	Lman2l
527.183	0.212989	0.213315	0	1	1	ENSMUSG00000001150	Mcm3ap
855.387	0.87876	0.159752	0	1	1	ENSMUSG00000001151	Pcnt
2842.39	-0.290919	0.154826	0	1	1	ENSMUSG00000001156	Mxd1
227.804	0.0947717	0.216671	0	1	1	ENSMUSG00000001157	Gmcl1
210.686	-0.0121134	0.223458	0	1	1	ENSMUSG00000001158	Snrnp27
499.454	-0.0429433	0.185428	0	1	1	ENSMUSG00000001173	Ocrl
9975.56	-0.122773	0.0867316	0	1	1	ENSMUSG00000001175	Calm1
328.491	-0.914701	0.222555	-0.196214	0.844443	1	ENSMUSG00000001211	Agpat3
313.294	-2.53058	0.282357	-1.47673	0.139747	1	ENSMUSG00000001227	Sema6b
322.007	1.48972	0.263463	0.672686	0.501147	1	ENSMUSG00000001228	Uhrf1
913.108	-0.311728	0.162839	0	1	1	ENSMUSG00000001229	Dpp9
171.788	-1.18646	0.287701	0	1	1	ENSMUSG00000001247	Lsr
1148.71	0.153574	0.180649	0	1	1	ENSMUSG00000001248	Gramd1a
618.162	0.486704	0.20394	0	1	1	ENSMUSG00000001270	Ckb
1503.81	0.578198	0.11287	0	1	1	ENSMUSG00000001280	Sp1
2633.01	0.626988	0.134817	0	1	1	ENSMUSG00000001281	Itgb7
198.788	0.213485	0.24283	0	1	1	ENSMUSG00000001285	Myg1
952.081	0.357554	0.170408	0	1	1	ENSMUSG00000001288	Rarg
876.196	-0.0747369	0.161898	0	1	1	ENSMUSG00000001289	Pfdn5
122.531	-0.0879558	0.287025	0	1	1	ENSMUSG00000001305	Rrp15
433.591	-1.77847	0.246546	-2.62074	0.00877381	0.45326	ENSMUSG00000001348	Acp5
210.496	0.214141	0.239731	0	1	1	ENSMUSG00000001366	Fbxo9
386.91	-0.304075	0.210976	0	1	1	ENSMUSG00000001376	Vps50
495.885	-0.221252	0.192692	0	1	1	ENSMUSG00000001380	Hars
846.229	-0.0391026	0.156234	0	1	1	ENSMUSG00000001383	Zmat2
592.209	2.133	0.229598	2.90933	0.00362204	0.223726	ENSMUSG00000001403	Ube2c
756.165	-0.0817481	0.167614	0	1	1	ENSMUSG00000001415	Smg5
813.119	-0.243658	0.151568	0	1	1	ENSMUSG00000001416	Cct3
910.004	-0.274954	0.167723	0	1	1	ENSMUSG00000001418	Glmp
2370.26	0.526856	0.118178	0	1	1	ENSMUSG00000001419	Mef2d
1953.05	0.0109018	0.124389	0	1	1	ENSMUSG00000001424	Snd1
2356.13	0.444688	0.112788	0	1	1	ENSMUSG00000001440	Kpnb1
1525.28	-0.103562	0.148156	0	1	1	ENSMUSG00000001441	Npepps
297.938	0.509117	0.223022	0	1	1	ENSMUSG00000001445	Mrpl10
281.589	1.10103	0.230483	0.0265834	0.978792	1	ENSMUSG00000001467	Cyp51
3931.95	-0.0759346	0.0967372	0	1	1	ENSMUSG00000001472	Tcf25
1343.63	-0.761735	0.167148	0	1	1	ENSMUSG00000001473	Tubb6
367.761	0.265401	0.226034	0	1	1	ENSMUSG00000001482	Def8
527.14	2.33713	0.227498	3.87119	0.000108303	0.0112583	ENSMUSG00000001517	Foxm1
3494.27	1.12237	0.159836	0	1	1	ENSMUSG00000001525	Tubb5
411.824	-1.41227	0.254755	-1.30967	0.190309	1	ENSMUSG00000001542	Ell2
170.62	0.774008	0.276457	0	1	1	ENSMUSG00000001552	Jup
374.07	-0.127084	0.195664	0	1	1	ENSMUSG00000001569	Nom1
239.31	-0.48783	0.207742	0	1	1	ENSMUSG00000001576	Ergic1
106.071	0.718817	0.286304	0	1	1	ENSMUSG00000001588	Acap1
2636.85	-0.280157	0.152717	0	1	1	ENSMUSG00000001627	Ifrd1
2369.41	0.129682	0.100768	0	1	1	ENSMUSG00000001632	Brpf1
520.307	0.44738	0.201887	0	1	1	ENSMUSG00000001642	Akr1b3
207.145	-0.644172	0.256666	0	1	1	ENSMUSG00000001674	Ddx18
2124.96	0.279148	0.113903	0	1	1	ENSMUSG00000001687	Ubl3
167.742	0.615958	0.267432	0	1	1	ENSMUSG00000001700	Gramd3
103.534	-0.245253	0.280099	0	1	1	ENSMUSG00000001707	Eef1e1
3646.8	-0.0996598	0.114843	0	1	1	ENSMUSG00000001729	Akt1
443.891	-0.298719	0.214187	0	1	1	ENSMUSG00000001741	Il16
5283.68	-0.0646878	0.109784	0	1	1	ENSMUSG00000001750	Tcirg1
232.415	-0.376282	0.224327	0	1	1	ENSMUSG00000001751	Naglu
171.888	-0.359601	0.25549	0	1	1	ENSMUSG00000001755	Coasy
598.441	-0.179058	0.184645	0	1	1	ENSMUSG00000001767	Crnkl1
1085.05	-0.362947	0.169458	0	1	1	ENSMUSG00000001768	Rin2
457.96	0.311187	0.215343	0	1	1	ENSMUSG00000001774	Chordc1
949.091	-0.00598648	0.156401	0	1	1	ENSMUSG00000001783	Rtcb
261.915	-0.40651	0.267873	0	1	1	ENSMUSG00000001785	Pwp1
188.304	0.64884	0.237539	0	1	1	ENSMUSG00000001786	Fbxo7
2105.6	-0.17692	0.112766	0	1	1	ENSMUSG00000001794	Capns1
178.249	0.362684	0.264175	0	1	1	ENSMUSG00000001829	Clpb
1713.48	0.209333	0.137262	0	1	1	ENSMUSG00000001833	2021-09-07
239.717	0.13059	0.226256	0	1	1	ENSMUSG00000001844	Zdhhc4
4522.2	0.111508	0.102615	0	1	1	ENSMUSG00000001847	Rac1
736.788	0.837555	0.156965	0	1	1	ENSMUSG00000001855	Nup214
1481.19	-0.347836	0.146602	0	1	1	ENSMUSG00000001891	Ugp2
376.785	0.00743239	0.1875	0	1	1	ENSMUSG00000001909	Trmt1
928.367	0.124661	0.137633	0	1	1	ENSMUSG00000001910	Nacc1
578.189	0.346506	0.170097	0	1	1	ENSMUSG00000001911	Nfix
442.363	-0.531343	0.193773	0	1	1	ENSMUSG00000001918	Slc1a5
3539.03	0.150487	0.111595	0	1	1	ENSMUSG00000001924	Uba1
179.047	0.253895	0.266579	0	1	1	ENSMUSG00000001942	Siae
665.398	-0.389019	0.179987	0	1	1	ENSMUSG00000001962	Fam50a
901.88	-0.587669	0.14934	0	1	1	ENSMUSG00000001964	Emd
101.276	1.79347	0.274316	1.43546	0.151156	1	ENSMUSG00000001986	Gria3
663.833	-1.01169	0.148886	-1.05491	0.291465	1	ENSMUSG00000001995	Sipa1l2
235.689	0.0380062	0.220693	0	1	1	ENSMUSG00000001998	Ap4e1
407.139	-0.364292	0.202669	0	1	1	ENSMUSG00000001999	Blvra
1161.21	0.427876	0.147202	0	1	1	ENSMUSG00000002010	Idh3g
713.988	-0.561941	0.153401	0	1	1	ENSMUSG00000002014	Ssr4
891.961	-0.118541	0.1572	0	1	1	ENSMUSG00000002015	Bcap31
188.614	0.112687	0.271957	0	1	1	ENSMUSG00000002017	Fam98a
1223.92	0.696026	0.139017	0	1	1	ENSMUSG00000002028	Kmt2a
221.584	0.603507	0.238392	0	1	1	ENSMUSG00000002031	Ift46
243.658	-0.501548	0.212212	0	1	1	ENSMUSG00000002043	Trappc6a
1609.7	0.0366134	0.122219	0	1	1	ENSMUSG00000002052	Supt6
445.265	2.229	0.240556	3.19398	0.00140324	0.105852	ENSMUSG00000002055	Spag5
563.265	0.0743887	0.181925	0	1	1	ENSMUSG00000002058	Unc119
336.322	-0.204169	0.216046	0	1	1	ENSMUSG00000002064	Sdf2
81.4854	2.06399	0.288091	0.53542	0.59236	1	ENSMUSG00000002068	Ccne1
204.951	2.12843	0.248851	2.75817	0.00581266	0.328127	ENSMUSG00000002083	Bbc3
98.481	-1.2821	0.286359	-0.684886	0.493416	1	ENSMUSG00000002100	Mybpc3
944.791	-0.122748	0.14776	0	1	1	ENSMUSG00000002102	Psmc3
1092.46	-0.90118	0.173506	-0.15078	0.880149	1	ENSMUSG00000002103	Acp2
264.136	-0.322121	0.213765	0	1	1	ENSMUSG00000002105	Slc39a13
3409.1	0.555101	0.11784	0	1	1	ENSMUSG00000002107	Celf2
227.846	-1.12812	0.269215	-1.13489	0.256422	1	ENSMUSG00000002108	Nr1h3
5091.09	-0.171298	0.113838	0	1	1	ENSMUSG00000002111	Spi1
790.789	0.0701434	0.158172	0	1	1	ENSMUSG00000002129	Sf3a1
3767.87	-0.221077	0.101433	0	1	1	ENSMUSG00000002147	Stat6
2799.56	0.372461	0.124112	0	1	1	ENSMUSG00000002204	Napsa
491.516	-0.0199714	0.187509	0	1	1	ENSMUSG00000002205	Vrk3
299.359	0.272451	0.218921	0	1	1	ENSMUSG00000002210	Smg9
415.99	0.247344	0.189551	0	1	1	ENSMUSG00000002221	Paxip1
1376.69	0.501152	0.131155	0	1	1	ENSMUSG00000002222	Rmnd5a
184.758	0.82954	0.235921	0	1	1	ENSMUSG00000002227	Mov10
687.729	-0.284677	0.189617	0	1	1	ENSMUSG00000002250	Ppard
951.181	0.363295	0.162008	0	1	1	ENSMUSG00000002257	Def6
194.3	-0.0433554	0.239033	0	1	1	ENSMUSG00000002279	Lmf1
321.867	-0.571176	0.211335	0	1	1	ENSMUSG00000002280	Narfl
439.222	1.40284	0.214242	0.948134	0.343061	1	ENSMUSG00000002297	Dbf4
746.328	0.682561	0.179455	0	1	1	ENSMUSG00000002307	Daxx
272.243	-0.272355	0.231126	0	1	1	ENSMUSG00000002319	Ipo4
563.956	0.00792738	0.19108	0	1	1	ENSMUSG00000002320	Tm9sf1
1153.47	0.116773	0.163066	0	1	1	ENSMUSG00000002325	Irf9
501.728	-0.232952	0.162324	0	1	1	ENSMUSG00000002326	Gmpr2
261.707	0.215436	0.206962	0	1	1	ENSMUSG00000002329	Mdp1
702.669	-0.302181	0.163347	0	1	1	ENSMUSG00000002332	Dhrs1
213.843	-0.236719	0.229869	0	1	1	ENSMUSG00000002342	Tmem161a
228.656	-0.0950599	0.240378	0	1	1	ENSMUSG00000002345	Borcs8
557.29	-0.435284	0.171143	0	1	1	ENSMUSG00000002365	Snx9
848.946	0.377684	0.158359	0	1	1	ENSMUSG00000002372	Ranbp3
241.739	-0.529431	0.223912	0	1	1	ENSMUSG00000002379	Ndufa11
173.449	-0.137192	0.24982	0	1	1	ENSMUSG00000002393	Nr2f6
873.967	-0.312958	0.158369	0	1	1	ENSMUSG00000002395	Use1
365.701	-0.021217	0.193695	0	1	1	ENSMUSG00000002396	Ocel1
153.192	1.31456	0.244462	0.498808	0.617915	1	ENSMUSG00000002409	Dyrk1b
1104.7	0.155567	0.15964	0	1	1	ENSMUSG00000002413	Braf
164.12	-0.270254	0.257921	0	1	1	ENSMUSG00000002416	Ndufb2
991.905	0.603667	0.162999	0	1	1	ENSMUSG00000002428	Hltf
668.42	-0.0167443	0.154646	0	1	1	ENSMUSG00000002455	Prpf6
1101.46	0.0563453	0.14055	0	1	1	ENSMUSG00000002458	Rgs19
278.08	0.164355	0.247018	0	1	1	ENSMUSG00000002477	Snrpd1
113.013	0.155626	0.278686	0	1	1	ENSMUSG00000002486	Tchp
1905.78	0.839082	0.120518	0	1	1	ENSMUSG00000002489	Tiam1
642.694	0.406055	0.188331	0	1	1	ENSMUSG00000002496	Tsc2
1165.73	0.118304	0.128802	0	1	1	ENSMUSG00000002524	Puf60
1002.09	0.0448737	0.155441	0	1	1	ENSMUSG00000002546	Golga2
275.391	-0.24859	0.231367	0	1	1	ENSMUSG00000002550	Uck1
176.182	0.0484258	0.235574	0	1	1	ENSMUSG00000002580	Mien1
1763.56	0.611953	0.153187	0	1	1	ENSMUSG00000002602	Axl
5265.25	-0.00419098	0.111262	0	1	1	ENSMUSG00000002603	Tgfb1
904.043	0.0227831	0.165768	0	1	1	ENSMUSG00000002608	Ccdc97
582.689	0.436272	0.164487	0	1	1	ENSMUSG00000002625	Akap8l
162.721	0.170389	0.277798	0	1	1	ENSMUSG00000002635	Pdcd2l
877.707	-0.240332	0.172293	0	1	1	ENSMUSG00000002658	Gtf2f1
105.562	-0.329933	0.287678	0	1	1	ENSMUSG00000002660	Clpp
1047.53	0.202691	0.148058	0	1	1	ENSMUSG00000002668	Dennd1c
188.283	-0.0209193	0.261069	0	1	1	ENSMUSG00000002679	Med6
3422.45	0.163053	0.0972562	0	1	1	ENSMUSG00000002699	Lcp2
574.864	0.591896	0.178059	0	1	1	ENSMUSG00000002718	Cse1l
266.759	0.345749	0.238936	0	1	1	ENSMUSG00000002728	Naa20
216.165	0.327859	0.228625	0	1	1	ENSMUSG00000002731	Prkra
268.469	-0.198988	0.245158	0	1	1	ENSMUSG00000002733	Plekha3
930.037	-0.0608218	0.172849	0	1	1	ENSMUSG00000002741	Ykt6
2109.99	0.571602	0.13605	0	1	1	ENSMUSG00000002748	Baz1b
549.962	0.155728	0.164976	0	1	1	ENSMUSG00000002763	Pex6
328.573	0.122476	0.220461	0	1	1	ENSMUSG00000002767	Mrpl2
217.551	-1.08336	0.280109	0	1	1	ENSMUSG00000002768	Mea1
716.065	0.130717	0.165478	0	1	1	ENSMUSG00000002778	Kdelr1
2801.26	0.260903	0.116404	0	1	1	ENSMUSG00000002812	Flii
176.083	0.238625	0.263452	0	1	1	ENSMUSG00000002814	Top3a
531.499	0.195515	0.161665	0	1	1	ENSMUSG00000002820	Atg4d
622.45	-0.0157082	0.187746	0	1	1	ENSMUSG00000002833	Hdgfrp2
148.507	1.86216	0.279533	1.20057	0.229916	1	ENSMUSG00000002835	Chaf1a
1108.65	-0.0900189	0.14253	0	1	1	ENSMUSG00000002844	Adprh
335.367	-0.234877	0.204796	0	1	1	ENSMUSG00000002845	Tmem39a
131.304	-0.0434907	0.25109	0	1	1	ENSMUSG00000002846	Timmdc1
277.991	1.06864	0.242607	0	1	1	ENSMUSG00000002870	Mcm2
485.02	0.366204	0.19404	0	1	1	ENSMUSG00000002871	Tpra1
1313.24	-0.101833	0.165016	0	1	1	ENSMUSG00000002881	Nab1
10821.4	0.770497	0.110078	0	1	1	ENSMUSG00000002885	Adgre5
6417.57	0.383352	0.100022	0	1	1	ENSMUSG00000002897	Il17ra
134.793	-0.102747	0.262673	0	1	1	ENSMUSG00000002910	Arrdc2
415.439	1.36218	0.290083	0	1	1	ENSMUSG00000002944	Cd36
462.867	0.15217	0.19805	0	1	1	ENSMUSG00000002948	Map2k7
581.907	-0.08812	0.157589	0	1	1	ENSMUSG00000002949	Timm44
3014.51	-0.226974	0.124334	0	1	1	ENSMUSG00000002957	Ap2a2
1097.92	0.124842	0.160749	0	1	1	ENSMUSG00000002963	Pnkp
561.773	-0.0441051	0.173602	0	1	1	ENSMUSG00000002968	Med25
1352.26	-0.222201	0.125257	0	1	1	ENSMUSG00000002981	Clptm1
530.342	-0.859101	0.219672	0	1	1	ENSMUSG00000002983	Relb
495.516	-0.289506	0.165418	0	1	1	ENSMUSG00000002984	Tomm40
46836.8	-1.13624	0.121779	-2.41654	0.0156686	0.71422	ENSMUSG00000002985	Apoe
985.261	0.54958	0.147698	0	1	1	ENSMUSG00000002996	Hbp1
420.884	0.678371	0.189658	0	1	1	ENSMUSG00000002997	Prkar2b
2828.66	0.347781	0.0962428	0	1	1	ENSMUSG00000003031	Cdkn1b
5271.49	0.627777	0.108372	0	1	1	ENSMUSG00000003032	Klf4
1275.57	0.064784	0.140627	0	1	1	ENSMUSG00000003033	Ap1m1
1685.01	0.0739651	0.116016	0	1	1	ENSMUSG00000003037	Rab8a
2068.13	1.36319	0.155016	1.03925	0.298689	1	ENSMUSG00000003038	Hmgn2
1437.75	-0.272196	0.126305	0	1	1	ENSMUSG00000003039	Fam32a
317.769	0.481242	0.2125	0	1	1	ENSMUSG00000003062	Stard3nl
1746.17	0.123133	0.115471	0	1	1	ENSMUSG00000003068	Stk11
1213.39	0.14182	0.146576	0	1	1	ENSMUSG00000003072	Atp5d
611.452	0.430107	0.180499	0	1	1	ENSMUSG00000003099	Ppp5c
862.828	0.248753	0.162782	0	1	1	ENSMUSG00000003119	Cdk12
640.688	0.273358	0.186798	0	1	1	ENSMUSG00000003123	Lipe
786.513	0.263988	0.160998	0	1	1	ENSMUSG00000003131	Pafah1b2
1154.44	0.871483	0.148705	0	1	1	ENSMUSG00000003134	Tbc1d8
262.171	0.107653	0.201501	0	1	1	ENSMUSG00000003135	Cnot11
197.132	-0.700399	0.283238	0	1	1	ENSMUSG00000003153	Slc2a3
825.78	0.494325	0.146682	0	1	1	ENSMUSG00000003154	Foxj2
1186.72	-0.362775	0.148847	0	1	1	ENSMUSG00000003161	Sri
468.867	0.297282	0.203035	0	1	1	ENSMUSG00000003166	Dgcr2
573.904	-0.240235	0.166223	0	1	1	ENSMUSG00000003184	Irf3
102.464	0.25224	0.271489	0	1	1	ENSMUSG00000003190	Bcl2l12
106.023	0.360589	0.275157	0	1	1	ENSMUSG00000003198	Zfp959
413.059	0.0253254	0.209339	0	1	1	ENSMUSG00000003199	Mpnd
590.105	-0.154998	0.162889	0	1	1	ENSMUSG00000003200	Sh3gl1
275.662	1.00032	0.258154	0	1	1	ENSMUSG00000003206	Ebi3
1925.52	0.219036	0.113439	0	1	1	ENSMUSG00000003226	Ranbp2
902.289	0.420609	0.188764	0	1	1	ENSMUSG00000003228	Grk5
362.257	0.485369	0.21579	0	1	1	ENSMUSG00000003233	Dvl3
480.898	-0.402735	0.187014	0	1	1	ENSMUSG00000003234	Abcf3
437.619	0.0847275	0.226943	0	1	1	ENSMUSG00000003235	Eif2b5
768.852	0.337218	0.156217	0	1	1	ENSMUSG00000003269	Cyth2
91.0639	1.97488	0.286547	1.66857	0.0952023	1	ENSMUSG00000003282	Plag1
3300	-0.0275445	0.109048	0	1	1	ENSMUSG00000003283	Hck
565.001	-0.10514	0.187237	0	1	1	ENSMUSG00000003299	Mrpl4
454.128	0.082867	0.164698	0	1	1	ENSMUSG00000003308	Keap1
3128.81	-0.111844	0.107854	0	1	1	ENSMUSG00000003316	Glg1
289.532	0.147779	0.2354	0	1	1	ENSMUSG00000003344	Btbd2
1197.4	-0.151536	0.151009	0	1	1	ENSMUSG00000003345	Csnk1g2
571.689	-0.148625	0.198755	0	1	1	ENSMUSG00000003346	Abhd17a
384.01	0.184399	0.185607	0	1	1	ENSMUSG00000003348	Mob3a
1543.63	0.274813	0.128783	0	1	1	ENSMUSG00000003360	Ddx23
432.7	-0.925252	0.203724	-0.219421	0.826322	1	ENSMUSG00000003363	Pld3
721.78	-0.722681	0.166428	0	1	1	ENSMUSG00000003380	Rabac1
1250.97	0.658276	0.150589	0	1	1	ENSMUSG00000003382	Etv3
847.755	-0.252411	0.182332	0	1	1	ENSMUSG00000003402	Prkcsh
1790.76	0.40017	0.167415	0	1	1	ENSMUSG00000003420	Fcgrt
484.114	-0.0235474	0.187968	0	1	1	ENSMUSG00000003421	Nosip
410.172	-0.241895	0.189505	0	1	1	ENSMUSG00000003423	Pih1d1
5619.43	0.303689	0.105096	0	1	1	ENSMUSG00000003429	Rps11
1777.31	0.0350474	0.136649	0	1	1	ENSMUSG00000003435	Supt5
1354.07	-0.039988	0.122497	0	1	1	ENSMUSG00000003437	Paf1
248.738	-0.337397	0.259525	0	1	1	ENSMUSG00000003438	Timm50
150.78	-0.955219	0.248696	-0.279533	0.779836	1	ENSMUSG00000003444	Med29
1854.96	0.224541	0.111375	0	1	1	ENSMUSG00000003458	Ncstn
480.255	0.193141	0.17938	0	1	1	ENSMUSG00000003464	Pex19
966.723	-0.784594	0.16462	0	1	1	ENSMUSG00000003484	Cyp4f18
223.74	-1.32115	0.261036	-1.58149	0.113765	1	ENSMUSG00000003500	Impdh1
1493.67	0.245902	0.121662	0	1	1	ENSMUSG00000003518	Dusp3
190.973	0.0688942	0.24921	0	1	1	ENSMUSG00000003527	Dgcr14
302.228	-0.161162	0.22353	0	1	1	ENSMUSG00000003528	Slc25a1
1982.5	-3.37407	0.15912	-14.6925	7.19753e-49	6.13517e-45	ENSMUSG00000003541	Ier3
6908.43	-0.945546	0.132284	-0.768906	0.441949	1	ENSMUSG00000003545	Fosb
330.136	-0.556013	0.217631	0	1	1	ENSMUSG00000003546	Klc4
209.582	-0.00909242	0.242168	0	1	1	ENSMUSG00000003559	As3mt
148.625	-0.309956	0.24237	0	1	1	ENSMUSG00000003573	Homer3
115.214	-0.130397	0.273476	0	1	1	ENSMUSG00000003575	Crtc1
320.007	-0.395584	0.239258	0	1	1	ENSMUSG00000003581	Rnf215
139.767	-0.363609	0.285071	0	1	1	ENSMUSG00000003604	Aven
325.2	0.687661	0.21257	0	1	1	ENSMUSG00000003623	Crot
2454.4	0.40583	0.112247	0	1	1	ENSMUSG00000003644	Rps6ka1
1831.12	0.269258	0.121186	0	1	1	ENSMUSG00000003660	Snrnp200
276.901	0.382219	0.222124	0	1	1	ENSMUSG00000003662	Ciao1
495.645	-0.174391	0.162315	0	1	1	ENSMUSG00000003680	Taf6l
213.468	-0.156171	0.259248	0	1	1	ENSMUSG00000003721	Insig2
535.438	-0.109461	0.173284	0	1	1	ENSMUSG00000003731	Kpna6
892.722	0.704957	0.16313	0	1	1	ENSMUSG00000003746	Man1a
92.4261	0.535562	0.278563	0	1	1	ENSMUSG00000003752	Itpkc
198.339	-0.883355	0.242262	-0.287448	0.773769	1	ENSMUSG00000003762	Coq8b
901.374	0.961719	0.160168	0	1	1	ENSMUSG00000003778	Brd8
439.188	1.62326	0.248861	1.89836	0.0576483	1	ENSMUSG00000003779	Kif20a
624.949	0.117129	0.197093	0	1	1	ENSMUSG00000003808	Farsa
120.818	0.160818	0.266558	0	1	1	ENSMUSG00000003809	Gcdh
405.917	-0.000240638	0.187933	0	1	1	ENSMUSG00000003810	Mast2
536.903	-0.237048	0.162731	0	1	1	ENSMUSG00000003812	Dnase2a
318.948	-0.57544	0.20393	0	1	1	ENSMUSG00000003813	Rad23a
8849.52	-0.433787	0.101066	0	1	1	ENSMUSG00000003814	Calr
1559	0.519559	0.168941	0	1	1	ENSMUSG00000003847	Nfat5
136.583	-1.08461	0.284448	0	1	1	ENSMUSG00000003848	Nob1
388.521	-1.64283	0.241962	-2.9675	0.00300232	0.190983	ENSMUSG00000003865	Gys1
453.826	-0.667215	0.200378	0	1	1	ENSMUSG00000003868	Ruvbl2
763.589	-0.701181	0.19116	0	1	1	ENSMUSG00000003873	Bax
181.955	0.181174	0.252903	0	1	1	ENSMUSG00000003923	Tfam
118.289	-0.990348	0.267584	-0.212471	0.83174	1	ENSMUSG00000003948	Mmd
228.881	-1.34448	0.276312	-1.92299	0.0544818	1	ENSMUSG00000003955	Fam162a
6086.47	0.00256671	0.102529	0	1	1	ENSMUSG00000003970	Rpl8
272.873	0.413662	0.254419	0	1	1	ENSMUSG00000003992	Ssbp2
107.719	-0.641538	0.289348	0	1	1	ENSMUSG00000004018	Fancl
3674.07	-0.234283	0.133462	0	1	1	ENSMUSG00000004040	Stat3
488.443	0.341474	0.169171	0	1	1	ENSMUSG00000004043	Stat5a
1183.92	-0.0778835	0.146459	0	1	1	ENSMUSG00000004054	Map3k11
1058.41	0.135963	0.140524	0	1	1	ENSMUSG00000004056	Akt2
244.883	0.169912	0.221154	0	1	1	ENSMUSG00000004069	Dnaja3
487.204	-0.404723	0.208163	0	1	1	ENSMUSG00000004070	Hmox2
374.505	0.40898	0.196493	0	1	1	ENSMUSG00000004071	Cdip1
292.671	0.489871	0.209134	0	1	1	ENSMUSG00000004085	Zak
900.971	-0.127919	0.166074	0	1	1	ENSMUSG00000004096	Cwc15
1584.82	0.923803	0.152964	0	1	1	ENSMUSG00000004099	Dnmt1
187.704	-0.0813253	0.253674	0	1	1	ENSMUSG00000004100	Ppan
84673.3	0.179311	0.106016	0	1	1	ENSMUSG00000004207	Psap
385.615	0.235862	0.222756	0	1	1	ENSMUSG00000004221	Ikbkg
1133.74	-0.223415	0.139118	0	1	1	ENSMUSG00000004264	Phb2
6791.66	-0.260779	0.112047	0	1	1	ENSMUSG00000004266	Ptpn6
260.729	-5.2401	0.2401	-3.2878	0.00100973	0.0804383	ENSMUSG00000004267	Eno2
456.592	-0.230841	0.209616	0	1	1	ENSMUSG00000004268	Emg1
571.244	-0.251972	0.171856	0	1	1	ENSMUSG00000004270	Lpcat3
893.749	-0.103595	0.139162	0	1	1	ENSMUSG00000004285	Atp6v1f
414.766	-0.221028	0.178512	0	1	1	ENSMUSG00000004317	Clcn5
575.592	-0.437146	0.166131	0	1	1	ENSMUSG00000004319	Clcn3
351.465	0.143839	0.20757	0	1	1	ENSMUSG00000004356	Utp20
1567.02	0.336872	0.132041	0	1	1	ENSMUSG00000004364	Cul3
233.827	-0.373026	0.22917	0	1	1	ENSMUSG00000004393	Ddx56
461.742	-0.111632	0.190541	0	1	1	ENSMUSG00000004394	Tmed4
312.875	0.469575	0.202945	0	1	1	ENSMUSG00000004446	Bid
1613.05	-0.398847	0.122744	0	1	1	ENSMUSG00000004451	Ralb
1424.37	0.0332088	0.142001	0	1	1	ENSMUSG00000004455	Ppp1cc
1843.73	-0.232534	0.139181	0	1	1	ENSMUSG00000004460	Dnajb11
96.0553	-0.760936	0.290032	0	1	1	ENSMUSG00000004462	Tbccd1
907.881	-0.196736	0.157397	0	1	1	ENSMUSG00000004508	Gab2
2242.11	-0.0473575	0.130589	0	1	1	ENSMUSG00000004530	Coro1c
2249.08	0.233509	0.117129	0	1	1	ENSMUSG00000004535	Tax1bp1
1278.41	0.58186	0.152522	0	1	1	ENSMUSG00000004552	Ctse
192.667	0.304566	0.253764	0	1	1	ENSMUSG00000004561	Mettl17
429.71	0.256551	0.209853	0	1	1	ENSMUSG00000004565	Pnpla6
662.934	0.224362	0.185294	0	1	1	ENSMUSG00000004567	Mcoln1
912.002	1.38508	0.18067	1.02515	0.30529	1	ENSMUSG00000004568	Arhgef18
635.24	0.283177	0.165078	0	1	1	ENSMUSG00000004591	Pkn2
2901.06	-0.0710269	0.258047	0	1	1	ENSMUSG00000004609	Cd33
127.732	-0.0969188	0.281885	0	1	1	ENSMUSG00000004610	Etfb
2858.14	-0.253127	0.116937	0	1	1	ENSMUSG00000004626	Stxbp2
120.486	2.56189	0.285949	2.40422	0.0162072	0.727104	ENSMUSG00000004633	Chn2
750.82	0.530142	0.161032	0	1	1	ENSMUSG00000004642	Slbp
368.499	-0.0311321	0.192992	0	1	1	ENSMUSG00000004661	Arid3b
3127.25	0.211549	0.10378	0	1	1	ENSMUSG00000004665	Cnn2
486.705	-0.315348	0.186843	0	1	1	ENSMUSG00000004667	Polr2e
3621.98	-0.0772286	0.106349	0	1	1	ENSMUSG00000004677	Myo9b
113.688	1.27167	0.287428	0.738178	0.460406	1	ENSMUSG00000004698	Hdac9
503.757	0.630691	0.183588	0	1	1	ENSMUSG00000004707	Ly9
357.5	-0.182416	0.256085	0	1	1	ENSMUSG00000004709	Cd244
2167.63	0.0419814	0.137827	0	1	1	ENSMUSG00000004730	Adgre1
902.501	0.187768	0.168248	0	1	1	ENSMUSG00000004771	Rab11a
403.683	-0.148339	0.202417	0	1	1	ENSMUSG00000004788	Eif2b2
2154.41	0.313393	0.116074	0	1	1	ENSMUSG00000004789	Dlst
403.784	0.254258	0.193555	0	1	1	ENSMUSG00000004798	Ulk2
1022.61	-2.16185	0.202527	-5.39672	6.78684e-08	1.99486e-05	ENSMUSG00000004814	Ccl24
193.431	0.449408	0.246567	0	1	1	ENSMUSG00000004815	Dgkq
490.836	0.201333	0.169009	0	1	1	ENSMUSG00000004843	Chmp2b
3147.09	0.0459089	0.112973	0	1	1	ENSMUSG00000004846	Plod3
369.469	-0.473677	0.206058	0	1	1	ENSMUSG00000004849	Ap1s1
162.433	-0.773072	0.26591	-0.040138	0.967983	1	ENSMUSG00000004864	Mapk13
567.326	0.30809	0.203829	0	1	1	ENSMUSG00000004865	Srpk1
2053.95	0.903487	0.129802	0	1	1	ENSMUSG00000004880	Lbr
378.638	0.349793	0.193824	0	1	1	ENSMUSG00000004895	Prcc
211.545	0.074103	0.256216	0	1	1	ENSMUSG00000004896	Rrnad1
1747.89	0.425547	0.127295	0	1	1	ENSMUSG00000004897	Hdgf
401.202	-1.07814	0.208455	-0.945343	0.344484	1	ENSMUSG00000004931	Apba3
472.624	-0.582555	0.196259	0	1	1	ENSMUSG00000004933	Matk
391.931	-0.0415345	0.192979	0	1	1	ENSMUSG00000004934	Pias4
2206.38	-0.0845999	0.13451	0	1	1	ENSMUSG00000004936	Map2k1
602.884	-0.181234	0.163546	0	1	1	ENSMUSG00000004937	Sgta
176.962	-0.0975401	0.240392	0	1	1	ENSMUSG00000004945	Tmem242
266.511	-0.103932	0.235574	0	1	1	ENSMUSG00000004947	Dtx2
1240.51	-0.157637	0.149667	0	1	1	ENSMUSG00000004952	Rasa4
10464.2	0.385627	0.0920634	0	1	1	ENSMUSG00000004980	Hnrnpa2b1
110.208	-0.687387	0.265434	0	1	1	ENSMUSG00000004994	Ccdc130
563.355	0.792299	0.167732	0	1	1	ENSMUSG00000005034	Prkacb
569.232	0.0940366	0.179474	0	1	1	ENSMUSG00000005043	Sgsh
929.668	-1.36516	0.146573	-3.2609	0.00111058	0.0868495	ENSMUSG00000005054	Cstb
894.911	-0.772663	0.193161	0	1	1	ENSMUSG00000005057	Sh2b2
479.282	0.0413791	0.167982	0	1	1	ENSMUSG00000005069	Pex5
174.152	-0.401123	0.272305	0	1	1	ENSMUSG00000005078	Jkamp
9524.11	-0.081146	0.112388	0	1	1	ENSMUSG00000005087	Cd44
282.889	0.686847	0.21334	0	1	1	ENSMUSG00000005102	Eif2ak4
4903.98	0.000997203	0.0899022	0	1	1	ENSMUSG00000005103	Wdr1
534.477	-0.0526023	0.180109	0	1	1	ENSMUSG00000005107	Slc2a9
1315.22	-1.1994	0.267965	-0.764471	0.444587	1	ENSMUSG00000005125	Ndrg1
10705.1	-0.0586537	0.0887422	0	1	1	ENSMUSG00000005142	Man2b1
182.376	0.0893523	0.241968	0	1	1	ENSMUSG00000005150	Wdr83
404.582	-0.308735	0.189392	0	1	1	ENSMUSG00000005161	Prdx2
2686.7	0.449055	0.113241	0	1	1	ENSMUSG00000005198	Polr2a
966.066	-0.121129	0.135107	0	1	1	ENSMUSG00000005204	Senp3
151.569	2.27336	0.274377	2.35663	0.0184414	0.806681	ENSMUSG00000005233	Spc25
344.586	0.473474	0.233089	0	1	1	ENSMUSG00000005237	Dnah2
603.473	0.260875	0.157278	0	1	1	ENSMUSG00000005262	Ufd1l
645.558	-0.101563	0.174154	0	1	1	ENSMUSG00000005299	Letm1
1519.4	0.218541	0.116149	0	1	1	ENSMUSG00000005312	Ubqln1
511.339	-0.0129286	0.180489	0	1	1	ENSMUSG00000005354	Txn2
264.31	0.328634	0.24224	0	1	1	ENSMUSG00000005362	Crbn
239.917	0.550091	0.238204	0	1	1	ENSMUSG00000005370	Msh6
996.173	-0.315788	0.17235	0	1	1	ENSMUSG00000005371	Fbxo11
218.611	-0.843653	0.259301	-0.0508497	0.959445	1	ENSMUSG00000005374	Tbl2
286.667	-0.0931538	0.252861	0	1	1	ENSMUSG00000005378	Wbscr22
501.733	1.14174	0.22753	0	1	1	ENSMUSG00000005410	Mcm5
2444.02	-1.57644	0.14541	-4.83951	1.30159e-06	0.000252154	ENSMUSG00000005413	Hmox1
1199.63	0.591737	0.162027	0	1	1	ENSMUSG00000005417	Mprip
4047.57	0.241527	0.101374	0	1	1	ENSMUSG00000005442	Cic
526.54	-0.11988	0.170502	0	1	1	ENSMUSG00000005469	Prkaca
290.477	1.56551	0.235933	1.13927	0.254589	1	ENSMUSG00000005470	Asf1b
877.74	0.573687	0.144974	0	1	1	ENSMUSG00000005481	Ddx39
536.529	0.553996	0.179708	0	1	1	ENSMUSG00000005483	Dnajb1
262.794	0.439002	0.250143	0	1	1	ENSMUSG00000005501	Usp40
1996.72	0.409186	0.12786	0	1	1	ENSMUSG00000005506	Celf1
402.548	0.150203	0.193084	0	1	1	ENSMUSG00000005510	Ndufs3
1964.25	-0.522685	0.142107	0	1	1	ENSMUSG00000005514	Por
452.572	0.313897	0.192233	0	1	1	ENSMUSG00000005533	Igf1r
1050.95	0.51123	0.161832	0	1	1	ENSMUSG00000005534	Insr
1359.67	0.314356	0.144001	0	1	1	ENSMUSG00000005566	Trim28
730.628	-0.55867	0.182215	0	1	1	ENSMUSG00000005575	Ube2m
1422.74	0.511901	0.157562	0	1	1	ENSMUSG00000005583	Mef2c
429.067	0.097372	0.196593	0	1	1	ENSMUSG00000005609	Ctr9
6787.47	0.227074	0.0974811	0	1	1	ENSMUSG00000005610	Eif4g2
756.596	-0.0778091	0.169981	0	1	1	ENSMUSG00000005615	Pcyt1a
937.202	0.744235	0.13664	0	1	1	ENSMUSG00000005621	Zfp592
939.485	-0.253591	0.14515	0	1	1	ENSMUSG00000005625	Psmd4
814.886	-0.220683	0.145339	0	1	1	ENSMUSG00000005656	Snx6
275.015	0.832044	0.244431	0	1	1	ENSMUSG00000005667	Mthfd2
609.277	0.0774812	0.166483	0	1	1	ENSMUSG00000005682	Pan2
1872.91	0.256226	0.128562	0	1	1	ENSMUSG00000005683	Cs
1184.9	0.5333	0.140197	0	1	1	ENSMUSG00000005686	Ampd3
554.728	-0.124542	0.19541	0	1	1	ENSMUSG00000005687	Bcas2
1287.14	0.453784	0.127931	0	1	1	ENSMUSG00000005698	Ctcf
646.809	0.540847	0.166286	0	1	1	ENSMUSG00000005732	Ranbp1
153.788	0.514492	0.250014	0	1	1	ENSMUSG00000005774	Rfx5
1516.02	-0.176577	0.15407	0	1	1	ENSMUSG00000005779	Psmb4
2758.07	-1.10575	0.257201	-1.11287	0.265766	1	ENSMUSG00000005800	Mmp8
919.16	-0.218722	0.163433	0	1	1	ENSMUSG00000005803	Sqrdl
386.973	0.117857	0.183765	0	1	1	ENSMUSG00000005804	Bloc1s6
378.107	0.114024	0.22553	0	1	1	ENSMUSG00000005813	Metap1
1047.88	-0.0842787	0.155205	0	1	1	ENSMUSG00000005823	Gpr108
275.373	-1.18435	0.244036	-0.967686	0.333201	1	ENSMUSG00000005824	Tnfsf14
494.776	-0.0280003	0.20716	0	1	1	ENSMUSG00000005846	Rsl1d1
763.875	0.756386	0.14266	0	1	1	ENSMUSG00000005871	Apc
1251.79	0.164412	0.129954	0	1	1	ENSMUSG00000005873	Reep5
817.985	-0.178722	0.162254	0	1	1	ENSMUSG00000005881	Ergic3
134.758	-0.723784	0.270219	0	1	1	ENSMUSG00000005882	Uqcc1
1030.51	0.393936	0.15628	0	1	1	ENSMUSG00000005886	Ncoa2
532.696	1.09382	0.187324	0	1	1	ENSMUSG00000005893	Nr2c2
127.757	-0.0830768	0.280198	0	1	1	ENSMUSG00000005897	Nr2c1
337.24	0.366953	0.22044	0	1	1	ENSMUSG00000005899	Smpd4
175.844	0.496755	0.246508	0	1	1	ENSMUSG00000005907	Pex1
1767.25	0.622443	0.122416	0	1	1	ENSMUSG00000005936	Kctd20
269.317	-0.0725176	0.22195	0	1	1	ENSMUSG00000005949	Ctns
571.273	-0.0240555	0.20183	0	1	1	ENSMUSG00000005981	Trap1
1123.15	0.293456	0.15385	0	1	1	ENSMUSG00000005982	Naa60
175.827	0.49829	0.245307	0	1	1	ENSMUSG00000005986	Ankrd13d
3322.76	0.320265	0.115172	0	1	1	ENSMUSG00000006005	Tpr
378.908	0.389509	0.20093	0	1	1	ENSMUSG00000006010	BC003331
513.488	0.0775922	0.178535	0	1	1	ENSMUSG00000006019	Dhx34
156.944	-0.178023	0.278352	0	1	1	ENSMUSG00000006021	Kptn
1189.29	-0.162287	0.146033	0	1	1	ENSMUSG00000006024	Napa
1138.28	-0.875199	0.177868	-0.245446	0.806111	1	ENSMUSG00000006050	Sra1
287.547	-0.385205	0.199075	0	1	1	ENSMUSG00000006057	Atp5g1
549.073	0.0166163	0.18273	0	1	1	ENSMUSG00000006058	Snf8
352.568	-0.434064	0.2038	0	1	1	ENSMUSG00000006095	Tbcb
1058.12	0.161347	0.159463	0	1	1	ENSMUSG00000006127	Inpp5k
367.539	0.121993	0.214773	0	1	1	ENSMUSG00000006134	Crkl
2535.91	0.482773	0.1061	0	1	1	ENSMUSG00000006169	Clint1
329.436	-0.428195	0.225709	0	1	1	ENSMUSG00000006215	Zbtb17
590.844	0.494007	0.187678	0	1	1	ENSMUSG00000006262	Mob1b
3920.67	0.0211469	0.103128	0	1	1	ENSMUSG00000006273	Atp6v1b2
982.912	0.352194	0.144733	0	1	1	ENSMUSG00000006276	Eps15l1
1149.66	0.392208	0.136977	0	1	1	ENSMUSG00000006281	Tep1
412.047	0.487505	0.211895	0	1	1	ENSMUSG00000006288	Ttc5
325.902	-0.12162	0.237284	0	1	1	ENSMUSG00000006289	Osgep
1010.81	-0.229664	0.131528	0	1	1	ENSMUSG00000006299	Aamp
615.898	-0.491168	0.157652	0	1	1	ENSMUSG00000006301	Tmbim1
10812.6	0.107882	0.0925322	0	1	1	ENSMUSG00000006304	Arpc2
1462.39	0.144883	0.129276	0	1	1	ENSMUSG00000006307	Kmt2b
309.743	-0.408799	0.195813	0	1	1	ENSMUSG00000006315	Tmem147
7765.62	-0.193455	0.104584	0	1	1	ENSMUSG00000006333	Rps9
152.65	0.0408847	0.252151	0	1	1	ENSMUSG00000006335	Tfpt
137.466	-1.96986	0.279553	-2.42225	0.0154249	0.706893	ENSMUSG00000006344	Ggt5
2292.47	0.640674	0.12378	0	1	1	ENSMUSG00000006360	Crip1
528.423	1.42568	0.215487	0.824222	0.409814	1	ENSMUSG00000006362	Cbfa2t3
343.757	0.011727	0.185199	0	1	1	ENSMUSG00000006373	Pgrmc1
831.263	-0.131372	0.155768	0	1	1	ENSMUSG00000006390	Elovl1
501.002	-0.276039	0.202749	0	1	1	ENSMUSG00000006392	Med8
499.98	1.85252	0.248242	1.88809	0.0590137	1	ENSMUSG00000006398	Cdc20
298.834	0.174951	0.199976	0	1	1	ENSMUSG00000006412	Pfdn2
1028.73	0.129785	0.157321	0	1	1	ENSMUSG00000006418	Rnf114
389.384	0.645623	0.187534	0	1	1	ENSMUSG00000006423	C330007P06Rik
102.383	-0.378028	0.270701	0	1	1	ENSMUSG00000006442	Srm
254.392	0.561406	0.288262	0	1	1	ENSMUSG00000006445	Epha2
405.554	0.682443	0.212436	0	1	1	ENSMUSG00000006456	Rbm14
106.853	-0.447749	0.271581	0	1	1	ENSMUSG00000006463	Zdhhc24
443.746	0.284563	0.175327	0	1	1	ENSMUSG00000006471	Ndor1
173.427	-0.0785573	0.250931	0	1	1	ENSMUSG00000006476	Nsmf
240.045	-2.11121	0.28686	-1.29944	0.193794	1	ENSMUSG00000006494	Pdk1
2811.43	0.265918	0.11707	0	1	1	ENSMUSG00000006498	Ptbp1
465.231	-0.277426	0.20887	0	1	1	ENSMUSG00000006517	Mvd
4556.43	-0.214669	0.113217	0	1	1	ENSMUSG00000006519	Cyba
338.079	0.054252	0.19534	0	1	1	ENSMUSG00000006526	Tmem110
227.343	0.327149	0.23842	0	1	1	ENSMUSG00000006527	Sfmbt1
321.968	0.341452	0.246541	0	1	1	ENSMUSG00000006585	Cdt1
1686.88	-0.417029	0.126418	0	1	1	ENSMUSG00000006589	Aprt
430.816	0.0266704	0.186198	0	1	1	ENSMUSG00000006599	Gtf2h1
472.229	-0.512008	0.236211	0	1	1	ENSMUSG00000006611	Hfe
969.035	0.380358	0.172948	0	1	1	ENSMUSG00000006673	Qrich1
1869.95	0.481009	0.116487	0	1	1	ENSMUSG00000006676	Usp19
172.347	1.94333	0.28108	1.51058	0.130895	1	ENSMUSG00000006678	Pola1
7544.47	0.0873365	0.0855344	0	1	1	ENSMUSG00000006699	Cdc42
382.662	0.18378	0.232741	0	1	1	ENSMUSG00000006705	Pknox1
223.811	0.709993	0.263541	0	1	1	ENSMUSG00000006715	Gmnn
601.568	0.0976378	0.179656	0	1	1	ENSMUSG00000006728	Cdk4
2459.69	0.293228	0.129712	0	1	1	ENSMUSG00000006731	B4galnt1
463.068	-0.530211	0.198585	0	1	1	ENSMUSG00000006736	Tspan31
2556.77	0.394971	0.107925	0	1	1	ENSMUSG00000006740	Kif5b
104.317	0.348546	0.26899	0	1	1	ENSMUSG00000006763	Saal1
366.191	0.00228886	0.200116	0	1	1	ENSMUSG00000006782	Cnp
1622.63	0.571411	0.149792	0	1	1	ENSMUSG00000006800	Sulf2
1513.27	-0.40573	0.249596	0	1	1	ENSMUSG00000006818	Sod2
215.371	-0.178057	0.228406	0	1	1	ENSMUSG00000006850	Tmco6
244.881	0.317067	0.26186	0	1	1	ENSMUSG00000006906	Stambp
506.863	0.0882864	0.17565	0	1	1	ENSMUSG00000006920	Ezh1
3463.7	-0.438837	0.107082	0	1	1	ENSMUSG00000006932	Ctnnb1
445.272	-0.164224	0.215089	0	1	1	ENSMUSG00000006941	Eif1b
2144.39	-0.0811746	0.130735	0	1	1	ENSMUSG00000006998	Psmd2
1134.01	0.849853	0.150356	0	1	1	ENSMUSG00000007029	Vars
302.531	1.572	0.241241	1.73011	0.0836098	1	ENSMUSG00000007035	Msh5
379.559	-0.199229	0.196824	0	1	1	ENSMUSG00000007036	Abhd16a
1286.33	-0.442375	0.154948	0	1	1	ENSMUSG00000007038	Neu1
3477.31	-0.194006	0.119437	0	1	1	ENSMUSG00000007041	Clic1
125.564	0.521385	0.273854	0	1	1	ENSMUSG00000007050	Lsm2
140.169	1.63765	0.287117	0.714961	0.474633	1	ENSMUSG00000007080	Pole
136.529	0.166927	0.267985	0	1	1	ENSMUSG00000007338	Mrpl49
914.664	0.189492	0.156449	0	1	1	ENSMUSG00000007411	Mark3
456.765	0.0646442	0.201072	0	1	1	ENSMUSG00000007415	Gatad1
3344.9	-0.253818	0.104346	0	1	1	ENSMUSG00000007458	M6pr
1737.7	0.0899838	0.117098	0	1	1	ENSMUSG00000007564	Ppp2r1a
117.517	-0.166452	0.273958	0	1	1	ENSMUSG00000007570	Fance
427.2	-0.242237	0.188998	0	1	1	ENSMUSG00000007589	Tinf2
614.751	0.0462914	0.216192	0	1	1	ENSMUSG00000007603	Dus3l
138.694	-0.469977	0.263468	0	1	1	ENSMUSG00000007610	Gtpbp3
2848.91	-0.0648808	0.150077	0	1	1	ENSMUSG00000007613	Tgfbr1
377.003	0.150896	0.237099	0	1	1	ENSMUSG00000007617	Homer1
653.559	0.236401	0.160558	0	1	1	ENSMUSG00000007656	Arpp19
261.807	-0.449019	0.23181	0	1	1	ENSMUSG00000007659	Bcl2l1
1696.63	0.0361859	0.138276	0	1	1	ENSMUSG00000007670	Khsrp
445.654	-0.440153	0.211663	0	1	1	ENSMUSG00000007721	Ccdc124
1507.18	0.366471	0.121265	0	1	1	ENSMUSG00000007739	Cct4
431.34	0.822228	0.220638	0	1	1	ENSMUSG00000007812	Zfp655
5778.01	0.0897282	0.099047	0	1	1	ENSMUSG00000007815	Rhoa
2602.32	0.0289068	0.140682	0	1	1	ENSMUSG00000007817	Zmiz1
918.981	-0.115075	0.158288	0	1	1	ENSMUSG00000007833	Aldh16a1
3206.54	-0.0422594	0.113044	0	1	1	ENSMUSG00000007836	Hnrnpa0
4747.17	0.723344	0.0957088	0	1	1	ENSMUSG00000007850	Hnrnph1
1198.66	0.625847	0.157393	0	1	1	ENSMUSG00000007872	Id3
3423.69	0.575953	0.113041	0	1	1	ENSMUSG00000007880	Arid1a
5393.92	-1.73271	0.09681	-8.90656	5.26427e-19	8.97452e-16	ENSMUSG00000007891	Ctsd
3351.65	-0.247569	0.118603	0	1	1	ENSMUSG00000007892	Rplp1
474.268	0.646968	0.195167	0	1	1	ENSMUSG00000008035	Mid1ip1
1006.22	-0.336769	0.152869	0	1	1	ENSMUSG00000008036	Ap2s1
640.317	-0.306855	0.231266	0	1	1	ENSMUSG00000008140	Emc10
102.13	-1.66298	0.290626	-0.804457	0.421133	1	ENSMUSG00000008167	Fbxw9
1813.27	0.604614	0.169693	0	1	1	ENSMUSG00000008200	Fnbp4
259.721	-0.515552	0.228688	0	1	1	ENSMUSG00000008301	Phax
381.956	0.359775	0.204665	0	1	1	ENSMUSG00000008305	Tle1
964.267	0.304609	0.188962	0	1	1	ENSMUSG00000008318	Relt
619.491	0.0609905	0.17124	0	1	1	ENSMUSG00000008333	Snrpb2
798.753	0.0862347	0.156843	0	1	1	ENSMUSG00000008348	Ubc
382.348	-0.0723602	0.189596	0	1	1	ENSMUSG00000008373	Prpf31
312.436	-0.38687	0.225973	0	1	1	ENSMUSG00000008384	Sertad1
452.329	-0.187511	0.18944	0	1	1	ENSMUSG00000008393	Carhsp1
1050.24	-0.255884	0.155903	0	1	1	ENSMUSG00000008398	Elk3
795.154	0.579245	0.14448	0	1	1	ENSMUSG00000008429	Herpud2
118.785	-0.329496	0.272379	0	1	1	ENSMUSG00000008450	Nutf2
6537.44	0.0142741	0.0939201	0	1	1	ENSMUSG00000008475	Arpc5
3257.88	0.530314	0.114783	0	1	1	ENSMUSG00000008496	Pou2f2
1492.82	0.135582	0.150858	0	1	1	ENSMUSG00000008540	Mgst1
334.87	-0.233096	0.192175	0	1	1	ENSMUSG00000008604	Ubqln4
2368.71	0.0625157	0.114555	0	1	1	ENSMUSG00000008668	Rps18
4381.94	-0.0913322	0.0963194	0	1	1	ENSMUSG00000008682	Rpl10
2313.09	0.113704	0.136234	0	1	1	ENSMUSG00000008683	Rps15a
933.257	0.253012	0.170478	0	1	1	ENSMUSG00000008690	Ncaph2
4186.31	0.546202	0.100581	0	1	1	ENSMUSG00000008730	Hipk1
765.444	0.224884	0.165237	0	1	1	ENSMUSG00000008763	Man1a2
2326.8	-0.310946	0.1332	0	1	1	ENSMUSG00000008855	Hdac5
583.528	-0.155303	0.185087	0	1	1	ENSMUSG00000008859	Rala
681.812	0.294748	0.159849	0	1	1	ENSMUSG00000008892	Vdac3
378.543	0.0741216	0.191007	0	1	1	ENSMUSG00000008958	Vps72
695.955	0.25118	0.146984	0	1	1	ENSMUSG00000008976	Gabpa
1102.5	-0.476682	0.153629	0	1	1	ENSMUSG00000009013	Dynll1
348.865	0.20668	0.211577	0	1	1	ENSMUSG00000009030	Pdcl
1407.85	0.314838	0.152457	0	1	1	ENSMUSG00000009035	Tmem184b
841.934	0.063369	0.139392	0	1	1	ENSMUSG00000009073	Nf2
3603.43	-0.0208552	0.109207	0	1	1	ENSMUSG00000009079	Ewsr1
1068.59	0.119402	0.149217	0	1	1	ENSMUSG00000009090	Ap1b1
427.432	0.208866	0.204616	0	1	1	ENSMUSG00000009112	Bcl2l13
101.59	-0.708378	0.289293	0	1	1	ENSMUSG00000009145	Dqx1
136.903	0.886173	0.280613	0	1	1	ENSMUSG00000009207	Lnpk1
911.496	0.186033	0.154452	0	1	1	ENSMUSG00000009291	Pttg1ip
411.709	-0.619429	0.202129	0	1	1	ENSMUSG00000009292	Trpm2
544.655	0.278358	0.182886	0	1	1	ENSMUSG00000009293	Ube2g2
199.41	2.14879	0.267884	0.564614	0.572336	1	ENSMUSG00000009350	Mpo
852.781	-0.60004	0.170043	0	1	1	ENSMUSG00000009376	Met
215.834	-0.188141	0.244498	0	1	1	ENSMUSG00000009406	Elk1
230.524	0.866607	0.228333	0	1	1	ENSMUSG00000009418	Nav1
2226.69	0.50175	0.10864	0	1	1	ENSMUSG00000009470	Tnpo1
429.925	0.0134741	0.190902	0	1	1	ENSMUSG00000009535	Rnmt
553.391	-0.101247	0.167526	0	1	1	ENSMUSG00000009549	Srp14
1631.88	0.175455	0.116302	0	1	1	ENSMUSG00000009555	Cdk9
299.995	-0.637256	0.230692	0	1	1	ENSMUSG00000009563	Tor2a
198.902	-0.508934	0.25832	0	1	1	ENSMUSG00000009569	Mkl2
614.815	1.36559	0.20725	1.06071	0.28882	1	ENSMUSG00000009575	Cbx5
305.958	0.322061	0.227633	0	1	1	ENSMUSG00000009585	Apobec3
503.114	0.58164	0.197732	0	1	1	ENSMUSG00000009621	Vav2
436.494	-0.109086	0.219526	0	1	1	ENSMUSG00000009630	Ppp2cb
146.295	-2.22857	0.286332	-2.14939	0.0316036	1	ENSMUSG00000009633	G0s2
156.057	-0.701706	0.262464	0	1	1	ENSMUSG00000009640	Dmap1
183.082	0.388939	0.250108	0	1	1	ENSMUSG00000009647	Mcu
573.584	0.794317	0.198933	0	1	1	ENSMUSG00000009681	Bcr
5139.57	-0.137394	0.103888	0	1	1	ENSMUSG00000009687	Fxyd5
2291.29	0.392313	0.138306	0	1	1	ENSMUSG00000009741	Ubp1
1361.87	0.0681842	0.163527	0	1	1	ENSMUSG00000009772	Nuak2
854.523	-0.223176	0.158	0	1	1	ENSMUSG00000009863	Sdhb
156.211	-1.97766	0.225095	0	1	1	ENSMUSG00000009905	Kdsr
1360.48	0.139008	0.129553	0	1	1	ENSMUSG00000009907	Vps4b
3392.46	-0.0663701	0.0902839	0	1	1	ENSMUSG00000009927	Rps25
557.149	-0.14935	0.180088	0	1	1	ENSMUSG00000009995	Taz
903.704	0.517721	0.171989	0	1	1	ENSMUSG00000010025	Aldh3a2
200.914	0.147278	0.271681	0	1	1	ENSMUSG00000010045	Tmem115
123.475	-0.130483	0.269424	0	1	1	ENSMUSG00000010054	Tusc2
137.666	0.0449575	0.256145	0	1	1	ENSMUSG00000010057	Nprl2
328.516	-0.396566	0.218561	0	1	1	ENSMUSG00000010067	Rassf1
2720.66	-0.642539	0.128484	0	1	1	ENSMUSG00000010095	Slc3a2
2220.17	0.0907243	0.109645	0	1	1	ENSMUSG00000010097	Nxf1
871.393	0.155576	0.159938	0	1	1	ENSMUSG00000010110	Stx5a
1081.14	0.345502	0.160757	0	1	1	ENSMUSG00000010142	Tnfrsf13b
2245.34	0.0772942	0.112823	0	1	1	ENSMUSG00000010277	2610507B11Rik
119.82	0.130764	0.278582	0	1	1	ENSMUSG00000010290	AI597479
395.462	-0.732342	0.208156	0	1	1	ENSMUSG00000010307	Tmem86a
376.211	0.161391	0.214457	0	1	1	ENSMUSG00000010358	Ifi35
96.827	0.85265	0.281794	0	1	1	ENSMUSG00000010362	Rdm1
822.398	-0.203026	0.16099	0	1	1	ENSMUSG00000010376	Nedd8
543.532	0.168605	0.211122	0	1	1	ENSMUSG00000010392	Gosr1
322.443	-0.875006	0.251358	0	1	1	ENSMUSG00000010406	Mrpl52
937.661	0.625692	0.182077	0	1	1	ENSMUSG00000010453	Kansl3
421.243	0.733786	0.210777	0	1	1	ENSMUSG00000010517	Faf1
142.878	-0.725966	0.288759	0	1	1	ENSMUSG00000010554	Mettl16
95.7125	-0.686654	0.285377	0	1	1	ENSMUSG00000010607	Pigyl
3070.26	0.187551	0.11994	0	1	1	ENSMUSG00000010608	Rbm25
716.008	-0.958152	0.18755	-0.535635	0.592211	1	ENSMUSG00000010609	Psen2
88.8567	-1.60157	0.279798	-1.75287	0.079624	1	ENSMUSG00000010663	Fads1
300.012	-0.353531	0.19844	0	1	1	ENSMUSG00000010755	Cars
148.673	-0.244266	0.264591	0	1	1	ENSMUSG00000010914	Pdhx
742.664	0.0856683	0.156884	0	1	1	ENSMUSG00000010936	Vac14
247.998	-0.2101	0.238929	0	1	1	ENSMUSG00000011096	Akt1s1
217.349	-0.108713	0.240649	0	1	1	ENSMUSG00000011114	Tbrg1
1565.14	-0.652316	0.141571	0	1	1	ENSMUSG00000011148	Adssl1
874.026	0.0879684	0.162157	0	1	1	ENSMUSG00000011158	Brf1
381.588	-0.219298	0.182483	0	1	1	ENSMUSG00000011179	Odc1
117.359	0.40145	0.28619	0	1	1	ENSMUSG00000011254	Thg1l
199.11	0.34004	0.279955	0	1	1	ENSMUSG00000011256	Adam19
409.652	0.528282	0.184462	0	1	1	ENSMUSG00000011257	Pabpc4
438.987	-0.151162	0.203798	0	1	1	ENSMUSG00000011306	Sugp1
184.926	0.0116444	0.236897	0	1	1	ENSMUSG00000011382	Dhdh
3312.82	-0.915752	0.141802	-0.618545	0.536216	1	ENSMUSG00000011752	Pgam1
776.402	0.219654	0.150881	0	1	1	ENSMUSG00000011831	Evi5
507.236	0.354123	0.173595	0	1	1	ENSMUSG00000011877	Git1
1068.36	0.307642	0.138427	0	1	1	ENSMUSG00000011884	Gltp
1893.8	-0.066514	0.116116	0	1	1	ENSMUSG00000011958	Bnip2
1116.21	0.546088	0.149081	0	1	1	ENSMUSG00000011960	Ccnt1
119.331	0.164159	0.279069	0	1	1	ENSMUSG00000012076	Brms1l
1403.8	-0.102834	0.144399	0	1	1	ENSMUSG00000012114	Med15
764.478	0.21224	0.15954	0	1	1	ENSMUSG00000012117	Dhdds
290.911	0.239849	0.241654	0	1	1	ENSMUSG00000012296	Tjap1
1533.66	0.0184328	0.127365	0	1	1	ENSMUSG00000012405	Rpl15
724.695	0.1826	0.153318	0	1	1	ENSMUSG00000012422	Tmem167
118.304	0.0410686	0.278339	0	1	1	ENSMUSG00000012429	Mplkip
765.249	2.23143	0.207802	4.28049	1.86483e-05	0.0026493	ENSMUSG00000012443	Kif11
121.319	0.553173	0.275417	0	1	1	ENSMUSG00000012483	Rpa3
182.476	0.558346	0.252066	0	1	1	ENSMUSG00000012519	Mlkl
927.658	-0.0490271	0.15511	0	1	1	ENSMUSG00000012535	Tnpo3
107.728	0.321641	0.273011	0	1	1	ENSMUSG00000012609	Ttll5
227.666	0.534314	0.242813	0	1	1	ENSMUSG00000012640	Zfp715
4651.33	0.187128	0.0927225	0	1	1	ENSMUSG00000012848	Rps5
88.3735	1.65795	0.290183	0.825843	0.408893	1	ENSMUSG00000013033	Adgrl1
171.445	-2.01097	0.250271	-3.6646	0.000247721	0.0239843	ENSMUSG00000013089	Etv5
1661.93	-0.116417	0.139686	0	1	1	ENSMUSG00000013160	Atp6v0d1
424.464	0.458406	0.231532	0	1	1	ENSMUSG00000013236	Ptprs
278.786	-0.415361	0.23956	0	1	1	ENSMUSG00000013275	Slc41a1
625.424	0.017441	0.16265	0	1	1	ENSMUSG00000013465	Nelfb
153.97	-0.299864	0.261773	0	1	1	ENSMUSG00000013495	Tmem175
255.888	0.0542282	0.250751	0	1	1	ENSMUSG00000013539	Tango2
1105.15	-0.074114	0.159347	0	1	1	ENSMUSG00000013593	Ndufs2
314.986	0.29284	0.215148	0	1	1	ENSMUSG00000013622	Atraid
220.978	0.42272	0.242309	0	1	1	ENSMUSG00000013629	Cad
262.751	-0.275496	0.214028	0	1	1	ENSMUSG00000013646	Sh3bp5l
768.622	0.188294	0.159376	0	1	1	ENSMUSG00000013662	Atad1
2582.06	0.116295	0.100105	0	1	1	ENSMUSG00000013663	Pten
714.816	-0.517501	0.170326	0	1	1	ENSMUSG00000013698	Pea15a
362.234	-0.182685	0.211348	0	1	1	ENSMUSG00000013701	Timm23
595.842	-0.145443	0.181261	0	1	1	ENSMUSG00000013707	Tnfaip8l2
326.795	0.543153	0.2232	0	1	1	ENSMUSG00000013736	Trnt1
1844.18	0.242207	0.127642	0	1	1	ENSMUSG00000013787	Ehmt2
218.727	0.150756	0.234038	0	1	1	ENSMUSG00000013822	Elof1
447.759	0.401959	0.190058	0	1	1	ENSMUSG00000013833	Med16
2022.77	-0.166334	0.154353	0	1	1	ENSMUSG00000013846	St3gal1
1915.16	-0.00484795	0.110242	0	1	1	ENSMUSG00000013858	Tmem259
169.562	0.236244	0.246896	0	1	1	ENSMUSG00000013878	Rnf170
2148.26	-0.226812	0.146159	0	1	1	ENSMUSG00000013974	Mcemp1
196.314	-0.0430398	0.230194	0	1	1	ENSMUSG00000013997	Nit1
216.082	-0.287296	0.268257	0	1	1	ENSMUSG00000014039	Prdm15
287.072	0.423937	0.22436	0	1	1	ENSMUSG00000014074	Rnf168
264.646	-0.0795978	0.236585	0	1	1	ENSMUSG00000014075	Tctex1d2
2702.24	0.184379	0.124435	0	1	1	ENSMUSG00000014077	Chp1
74.87	-2.58684	0.289934	-2.40866	0.0160113	0.722119	ENSMUSG00000014158	Trpv4
138.093	-0.939627	0.28943	0	1	1	ENSMUSG00000014177	Tvp23b
1750.25	0.443885	0.115601	0	1	1	ENSMUSG00000014195	Dnajc7
589.949	0.361279	0.202507	0	1	1	ENSMUSG00000014226	Cacybp
150.25	0.0849698	0.263743	0	1	1	ENSMUSG00000014232	Cluap1
369.198	-0.307265	0.191224	0	1	1	ENSMUSG00000014294	Ndufa2
1004.74	0.228421	0.148457	0	1	1	ENSMUSG00000014313	Cox6c
951.333	-0.192571	0.151841	0	1	1	ENSMUSG00000014349	Ube2z
938.469	-0.0707634	0.268102	0	1	1	ENSMUSG00000014353	Tmem87b
1140.51	0.412918	0.162813	0	1	1	ENSMUSG00000014355	Anapc1
544.679	-2.61246	0.235722	-5.76189	8.31764e-09	2.95415e-06	ENSMUSG00000014361	Mertk
484.315	-0.591037	0.173594	0	1	1	ENSMUSG00000014402	Tsg101
1104.96	0.816474	0.148423	0	1	1	ENSMUSG00000014418	Hps5
386.958	0.236688	0.251549	0	1	1	ENSMUSG00000014426	Map3k4
2521.85	0.5576	0.113303	0	1	1	ENSMUSG00000014444	Piezo1
1001.9	0.689832	0.161586	0	1	1	ENSMUSG00000014470	Rnf166
180.877	0.167217	0.247018	0	1	1	ENSMUSG00000014496	Ankrd28
1369.85	0.189069	0.133311	0	1	1	ENSMUSG00000014498	Ankrd52
95.6685	0.583772	0.277974	0	1	1	ENSMUSG00000014503	Pkd2l2
421.375	0.0908734	0.177843	0	1	1	ENSMUSG00000014504	Srp19
93.8812	6.43572	0.173768	2.43669	0.0148222	0.682944	ENSMUSG00000014542	Clec4f
294.555	0.845955	0.229676	0	1	1	ENSMUSG00000014547	Wdfy2
364.551	0.28024	0.189534	0	1	1	ENSMUSG00000014550	Rbsn
144.177	-0.115456	0.243216	0	1	1	ENSMUSG00000014551	Mrps25
230.924	0.222441	0.236799	0	1	1	ENSMUSG00000014554	Dguok
106.632	-0.186437	0.273509	0	1	1	ENSMUSG00000014592	Camta1
98.3968	-0.630072	0.286823	0	1	1	ENSMUSG00000014599	Csf1
542.386	0.132181	0.159245	0	1	1	ENSMUSG00000014601	Strip1
826.149	-0.186827	0.165602	0	1	1	ENSMUSG00000014606	Slc25a11
1135.93	0.0572106	0.126982	0	1	1	ENSMUSG00000014668	Chfr
588.125	0.332968	0.17646	0	1	1	ENSMUSG00000014748	Tex261
250.614	-0.198018	0.2226	0	1	1	ENSMUSG00000014763	Fam120b
282.696	0.615603	0.231312	0	1	1	ENSMUSG00000014767	Tbp
1196.67	-0.147995	0.151141	0	1	1	ENSMUSG00000014769	Psmb1
865.937	-0.315809	0.187874	0	1	1	ENSMUSG00000014778	Fhod1
904.571	0.225442	0.192484	0	1	1	ENSMUSG00000014846	Tppp3
175.23	0.412135	0.241868	0	1	1	ENSMUSG00000014850	Msh3
222.327	-0.712176	0.232431	0	1	1	ENSMUSG00000014856	Tmem208
684.279	0.265665	0.161173	0	1	1	ENSMUSG00000014859	E2f4
2747.89	-0.179084	0.119232	0	1	1	ENSMUSG00000014867	Surf4
186.607	0.504067	0.246242	0	1	1	ENSMUSG00000014873	Surf2
502.621	-0.0141139	0.180709	0	1	1	ENSMUSG00000014905	Dnajb9
112.098	-0.0410919	0.26622	0	1	1	ENSMUSG00000014907	Naf1
2337.83	0.784019	0.106464	0	1	1	ENSMUSG00000014956	Ppp1cb
1056.87	0.131994	0.18171	0	1	1	ENSMUSG00000014959	Gorasp2
1114.35	0.255883	0.147265	0	1	1	ENSMUSG00000015002	Efr3a
378.729	-0.0474747	0.207015	0	1	1	ENSMUSG00000015013	Trappc2l
127.222	0.332674	0.256755	0	1	1	ENSMUSG00000015016	Acsf3
362.141	-0.144122	0.216611	0	1	1	ENSMUSG00000015023	Ddx19a
857.411	0.0962841	0.169056	0	1	1	ENSMUSG00000015027	Galns
832.091	0.210688	0.136261	0	1	1	ENSMUSG00000015087	Rabl6
988.82	-0.137699	0.14229	0	1	1	ENSMUSG00000015092	Edf1
435.001	-0.0854958	0.19691	0	1	1	ENSMUSG00000015095	Fbxw5
165.356	0.387565	0.268931	0	1	1	ENSMUSG00000015112	Slc25a13
2265.87	0.165072	0.125583	0	1	1	ENSMUSG00000015120	Ube2i
159.957	0.684296	0.25122	0	1	1	ENSMUSG00000015127	Unkl
1088.95	0.560803	0.148505	0	1	1	ENSMUSG00000015133	Lrrk1
366.833	-0.686543	0.224099	0	1	1	ENSMUSG00000015143	Actn1
1067.17	-0.106166	0.14436	0	1	1	ENSMUSG00000015149	Sirt2
3617.23	0.34167	0.10181	0	1	1	ENSMUSG00000015165	Hnrnpl
488.029	0.116808	0.175731	0	1	1	ENSMUSG00000015176	Nolc1
505.101	0.0451872	0.168397	0	1	1	ENSMUSG00000015189	Casd1
85.8384	0.970439	0.275426	0	1	1	ENSMUSG00000015202	Cnksr3
371.538	0.359298	0.204015	0	1	1	ENSMUSG00000015214	Mtmr1
145.446	0.834407	0.268927	0	1	1	ENSMUSG00000015217	Hmgb3
886.555	-3.12898	0.196599	-9.76398	1.60714e-22	4.56643e-19	ENSMUSG00000015243	Abca1
452.105	-0.301713	0.17094	0	1	1	ENSMUSG00000015247	Nipsnap3b
111.988	0.0337384	0.280468	0	1	1	ENSMUSG00000015289	Lage3
158.864	0.368712	0.248647	0	1	1	ENSMUSG00000015290	Ubl4a
1754.81	-0.0467715	0.147919	0	1	1	ENSMUSG00000015291	Gdi1
986.257	-0.52047	0.148629	0	1	1	ENSMUSG00000015312	Gadd45b
142.467	0.104631	0.261446	0	1	1	ENSMUSG00000015335	Zdhhc12
21942.3	0.475121	0.0966279	0	1	1	ENSMUSG00000015340	Cybb
846.624	-0.13159	0.154507	0	1	1	ENSMUSG00000015341	Golga7
796.861	0.537631	0.165612	0	1	1	ENSMUSG00000015355	Cd48
318.065	-0.153968	0.206544	0	1	1	ENSMUSG00000015357	Clpx
613.234	-0.197641	0.163852	0	1	1	ENSMUSG00000015363	Trabd
2406.26	0.79351	0.258702	0	1	1	ENSMUSG00000015396	Cd83
1536.2	-0.340184	0.149062	0	1	1	ENSMUSG00000015461	Atf6b
228.175	0.383865	0.263553	0	1	1	ENSMUSG00000015474	Ppt2
345.678	-0.174483	0.196779	0	1	1	ENSMUSG00000015478	Rnf5
324.938	-0.00420482	0.218717	0	1	1	ENSMUSG00000015488	Cacfd1
233.101	-0.755585	0.265805	0	1	1	ENSMUSG00000015501	Hivep2
1022.15	0.0696601	0.180254	0	1	1	ENSMUSG00000015522	Arnt
174.199	0.13127	0.257292	0	1	1	ENSMUSG00000015536	Mocs2
147.966	-0.305486	0.256297	0	1	1	ENSMUSG00000015542	Nat9
1933.84	1.06658	0.174905	0	1	1	ENSMUSG00000015568	Lpl
1252.41	0.0574304	0.146385	0	1	1	ENSMUSG00000015575	Atp6v0e
229.966	0.289872	0.241996	0	1	1	ENSMUSG00000015597	Zfp318
1050.73	-0.0808348	0.140461	0	1	1	ENSMUSG00000015605	Srf
6799.23	-0.254098	0.101896	0	1	1	ENSMUSG00000015656	Hspa8
77.7644	-2.10774	0.284004	-0.213845	0.830668	1	ENSMUSG00000015659	Serac1
163.553	0.195266	0.273083	0	1	1	ENSMUSG00000015668	Pdzd11
1082.97	0.158998	0.157943	0	1	1	ENSMUSG00000015671	Psma2
169.332	-0.101832	0.269631	0	1	1	ENSMUSG00000015672	Mrpl32
546.565	-0.15	0.165544	0	1	1	ENSMUSG00000015697	Setdb1
218.171	-0.220484	0.217536	0	1	1	ENSMUSG00000015711	Prune
1855.76	-0.166706	0.118329	0	1	1	ENSMUSG00000015714	Cers2
5679.96	0.0349588	0.100821	0	1	1	ENSMUSG00000015733	Capza2
2850.8	0.0292557	0.109514	0	1	1	ENSMUSG00000015745	Plekho1
182.437	0.499613	0.232387	0	1	1	ENSMUSG00000015747	Vps45
298.875	-0.100813	0.235057	0	1	1	ENSMUSG00000015748	Prpf3
1484.5	0.956048	0.153861	0	1	1	ENSMUSG00000015749	Anp32e
1016.05	-0.290406	0.152321	0	1	1	ENSMUSG00000015750	Aph1a
3196.43	0.427581	0.103421	0	1	1	ENSMUSG00000015755	Tab2
598.183	0.195724	0.171455	0	1	1	ENSMUSG00000015757	Ppil4
310.112	0.0774972	0.221119	0	1	1	ENSMUSG00000015759	Cnih1
721.165	-1.61626	0.192246	-3.29164	0.000996046	0.0800971	ENSMUSG00000015766	Eps8
298.677	0.0868173	0.215984	0	1	1	ENSMUSG00000015776	Med22
371.99	-0.0210273	0.201191	0	1	1	ENSMUSG00000015790	Surf1
334.026	-0.11348	0.207283	0	1	1	ENSMUSG00000015804	Med28
134.611	0.0836639	0.277184	0	1	1	ENSMUSG00000015806	Qdpr
2478.51	-0.411845	0.12111	0	1	1	ENSMUSG00000015837	Sqstm1
2436.96	-0.155901	0.127715	0	1	1	ENSMUSG00000015839	Nfe2l2
967.351	0.430494	0.16156	0	1	1	ENSMUSG00000015846	Rxra
225.497	-2.20356	0.255816	-4.0436	5.26358e-05	0.00650243	ENSMUSG00000015850	Adamtsl4
366.714	0.331915	0.198345	0	1	1	ENSMUSG00000015869	Prpsap1
274.544	2.08958	0.269444	1.85361	0.0637945	1	ENSMUSG00000015880	Ncapg
365.985	0.231739	0.255911	0	1	1	ENSMUSG00000015882	Lcorl
464.712	0.0297858	0.183473	0	1	1	ENSMUSG00000015889	Lta4h
1815.24	-0.0578289	0.16094	0	1	1	ENSMUSG00000015932	Dstn
3856.11	0.270376	0.127914	0	1	1	ENSMUSG00000015937	H2afy
335.531	-0.166189	0.204635	0	1	1	ENSMUSG00000015942	Gtf2ird2
380.866	-1.02949	0.242791	-0.156455	0.875674	1	ENSMUSG00000015944	Gatsl2
1804.21	-1.24823	0.123066	-3.12538	0.00177574	0.126626	ENSMUSG00000015947	Fcgr1
5283.21	-0.0129863	0.0972622	0	1	1	ENSMUSG00000015950	Ncf1
1035.3	0.200503	0.153938	0	1	1	ENSMUSG00000015961	Adss
256.21	-0.338199	0.214827	0	1	1	ENSMUSG00000015968	Cacna1d
271.969	0.0433677	0.217095	0	1	1	ENSMUSG00000015971	Actr8
576.143	-0.164063	0.157127	0	1	1	ENSMUSG00000015994	Fnta
560.909	0.457956	0.169918	0	1	1	ENSMUSG00000016018	Skiv2l2
238.045	-1.92481	0.253847	-2.98271	0.00285708	0.183111	ENSMUSG00000016024	Lbp
880.077	-0.399498	0.160828	0	1	1	ENSMUSG00000016087	Fli1
131.381	-0.756554	0.288089	0	1	1	ENSMUSG00000016181	Diexf
330.025	-0.256378	0.229084	0	1	1	ENSMUSG00000016194	Hsd11b1
177.835	-0.458441	0.261565	0	1	1	ENSMUSG00000016206	H2-M3
743.084	-0.0637056	0.16557	0	1	1	ENSMUSG00000016252	Atp5e
521.639	0.0569138	0.191534	0	1	1	ENSMUSG00000016253	Nelfcd
5398.26	-0.384006	0.0864736	0	1	1	ENSMUSG00000016256	Ctsz
462.62	0.176693	0.1916	0	1	1	ENSMUSG00000016257	Slmo2
546.736	0.104682	0.170305	0	1	1	ENSMUSG00000016308	Ube2a
3227.54	0.122416	0.111869	0	1	1	ENSMUSG00000016319	Slc25a5
277.991	0.184583	0.228061	0	1	1	ENSMUSG00000016344	Ppdpf
266.879	0.11277	0.23369	0	1	1	ENSMUSG00000016409	Nkap
321.238	-0.145126	0.21832	0	1	1	ENSMUSG00000016427	Ndufa1
105.955	-0.737297	0.289516	0	1	1	ENSMUSG00000016477	E2f3
705.536	-0.102341	0.166288	0	1	1	ENSMUSG00000016481	Cr1l
118.093	-0.839517	0.270223	0	1	1	ENSMUSG00000016487	Ppfibp1
365.446	2.89624	0.259694	4.61474	3.9358e-06	0.000645169	ENSMUSG00000016494	Cd34
507.934	-0.0973349	0.184864	0	1	1	ENSMUSG00000016495	Plgrkt
667.02	0.340349	0.200368	0	1	1	ENSMUSG00000016496	Cd274
102.423	0.224147	0.269841	0	1	1	ENSMUSG00000016520	Lnx2
5558.32	-0.0358056	0.104084	0	1	1	ENSMUSG00000016528	Mapkapk2
5006.6	-0.26677	0.0939896	0	1	1	ENSMUSG00000016534	Lamp2
1006.75	0.624372	0.18127	0	1	1	ENSMUSG00000016541	Atxn10
217.919	2.04549	0.253678	2.28484	0.0223223	0.910408	ENSMUSG00000016552	Foxred2
759.352	-0.0351786	0.185685	0	1	1	ENSMUSG00000016554	Eif3d
11211.9	-0.404249	0.116557	0	1	1	ENSMUSG00000016559	H3f3b
465.729	0.261056	0.181404	0	1	1	ENSMUSG00000016619	Nup50
2106.88	-0.0201955	0.127944	0	1	1	ENSMUSG00000016664	Pacsin2
111.65	0.960938	0.276045	0	1	1	ENSMUSG00000016756	Cmah
120.312	0.299344	0.273045	0	1	1	ENSMUSG00000016757	Ttll12
900.469	0.0521529	0.167228	0	1	1	ENSMUSG00000016831	Tox4
164.271	-0.0383192	0.251289	0	1	1	ENSMUSG00000016833	Mrps18c
3037.59	0.259549	0.126221	0	1	1	ENSMUSG00000016921	Srsf6
175.16	-0.167405	0.263768	0	1	1	ENSMUSG00000016933	Plcg1
261.953	0.24588	0.239054	0	1	1	ENSMUSG00000016940	Kctd2
262.587	-0.24339	0.23467	0	1	1	ENSMUSG00000016946	Kctd5
1623.69	-1.70121	0.19188	-4.16484	3.11565e-05	0.00402391	ENSMUSG00000017002	Slpi
659.359	-1.57973	0.22376	-2.66541	0.00768954	0.40966	ENSMUSG00000017009	Sdc4
2385.36	-0.0905219	0.118814	0	1	1	ENSMUSG00000017057	Il13ra1
1010.88	0.177505	0.17336	0	1	1	ENSMUSG00000017119	Nbr1
1533.48	0.135456	0.178509	0	1	1	ENSMUSG00000017132	Cyth1
381.242	0.576179	0.189965	0	1	1	ENSMUSG00000017144	Rnd3
125.641	1.97722	0.280068	1.76703	0.0772228	1	ENSMUSG00000017146	Brca1
214.744	-0.223887	0.246685	0	1	1	ENSMUSG00000017188	Coa3
617.129	0.190271	0.162407	0	1	1	ENSMUSG00000017210	Med24
1015.38	-0.433811	0.144678	0	1	1	ENSMUSG00000017221	Psmd3
671.706	0.426381	0.182893	0	1	1	ENSMUSG00000017264	Exosc10
164.095	0.281786	0.24163	0	1	1	ENSMUSG00000017286	Glod4
472.858	0.0427269	0.186383	0	1	1	ENSMUSG00000017288	Vps53
1596.76	0.431699	0.134883	0	1	1	ENSMUSG00000017291	Taok1
385.957	-0.269442	0.1867	0	1	1	ENSMUSG00000017299	Dnttip1
181.243	0.0588337	0.248027	0	1	1	ENSMUSG00000017307	Acot8
270.052	1.26892	0.230267	0.436791	0.662263	1	ENSMUSG00000017309	Cd300lg
221.745	0.470797	0.236948	0	1	1	ENSMUSG00000017376	Nlk
3880.34	-0.0333432	0.1008	0	1	1	ENSMUSG00000017404	Rpl19
301.1	0.568723	0.229781	0	1	1	ENSMUSG00000017417	Plxdc1
812.112	0.517615	0.183039	0	1	1	ENSMUSG00000017418	Arl5b
2146.64	0.726494	0.138831	0	1	1	ENSMUSG00000017421	Zfp207
789.892	0.237598	0.146681	0	1	1	ENSMUSG00000017428	Psmd11
446.786	-0.12209	0.233834	0	1	1	ENSMUSG00000017466	Timp2
1241.4	0.131452	0.134927	0	1	1	ENSMUSG00000017478	Zc3h18
1826.09	0.507245	0.128088	0	1	1	ENSMUSG00000017485	Top2b
130.545	0.494557	0.2827	0	1	1	ENSMUSG00000017493	Igfbp4
865.048	0.318491	0.166205	0	1	1	ENSMUSG00000017548	Suz12
147.094	0.676715	0.281075	0	1	1	ENSMUSG00000017550	Atad5
1565.71	0.166171	0.147224	0	1	1	ENSMUSG00000017561	Crlf3
148.236	0.745843	0.268105	0	1	1	ENSMUSG00000017607	Tns4
401.862	0.259416	0.215604	0	1	1	ENSMUSG00000017615	Tnfaip1
3935.23	-0.0756817	0.118212	0	1	1	ENSMUSG00000017631	Abr
117.741	-0.0808852	0.262289	0	1	1	ENSMUSG00000017639	Rab11fip4
152.161	0.446076	0.282655	0	1	1	ENSMUSG00000017652	Cd40
831.821	0.180003	0.153724	0	1	1	ENSMUSG00000017664	Slc35c2
2550.59	0.471545	0.124002	0	1	1	ENSMUSG00000017670	Elmo2
2472.14	0.279711	0.125989	0	1	1	ENSMUSG00000017677	Wsb1
463.638	0.0994835	0.195245	0	1	1	ENSMUSG00000017679	Ttpal
416.817	-0.334261	0.197347	0	1	1	ENSMUSG00000017686	Rhot1
10411.3	0.690951	0.119579	0	1	1	ENSMUSG00000017707	Serinc3
1491.96	0.0452883	0.134546	0	1	1	ENSMUSG00000017715	Pgs1
414.782	1.896	0.233918	2.26657	0.0234162	0.94597	ENSMUSG00000017716	Birc5
986.435	0.221505	0.137553	0	1	1	ENSMUSG00000017721	Pigt
54.7844	-6.67024	0.29039	-7.1298	1.00515e-12	7.789e-10	ENSMUSG00000017737	Mmp9
110.309	-0.15518	0.287628	0	1	1	ENSMUSG00000017747	Ghdc
566.872	-0.124919	0.189653	0	1	1	ENSMUSG00000017754	Pltp
282.261	-1.61476	0.241947	-2.35637	0.0184548	0.806681	ENSMUSG00000017756	Slc12a7
8229.4	-0.392673	0.10909	0	1	1	ENSMUSG00000017760	Ctsa
366.323	-0.80587	0.195053	0	1	1	ENSMUSG00000017765	Slc12a4
3127.14	-0.055782	0.123683	0	1	1	ENSMUSG00000017774	Myo1c
1759.23	0.017929	0.114825	0	1	1	ENSMUSG00000017776	Crk
567.571	-0.195458	0.174492	0	1	1	ENSMUSG00000017778	Cox7c
6385.34	-0.397946	0.0973313	0	1	1	ENSMUSG00000017781	Pitpna
310.929	0.312906	0.230312	0	1	1	ENSMUSG00000017801	Mlx
903.484	0.244539	0.162263	0	1	1	ENSMUSG00000017802	Fam134c
687.125	0.281749	0.201909	0	1	1	ENSMUSG00000017830	Dhx58
797.679	-0.0848079	0.168588	0	1	1	ENSMUSG00000017831	Rab5a
782.586	0.375426	0.153127	0	1	1	ENSMUSG00000017837	Nkiras2
2151.56	0.522294	0.111979	0	1	1	ENSMUSG00000017843	Ppp2r5c
289.225	0.0578844	0.197176	0	1	1	ENSMUSG00000017858	Ift52
93.057	1.57163	0.287786	0.533656	0.593579	1	ENSMUSG00000017861	Mybl2
2212.96	-0.0979544	0.122201	0	1	1	ENSMUSG00000017929	B4galt5
569.679	-0.048528	0.160589	0	1	1	ENSMUSG00000017999	Ddx27
476.999	0.245744	0.195713	0	1	1	ENSMUSG00000018001	Cyth3
4424.82	-0.598957	0.11276	0	1	1	ENSMUSG00000018008	Cyth4
500.197	-0.400472	0.181227	0	1	1	ENSMUSG00000018040	Rrp7a
700.225	0.511838	0.171026	0	1	1	ENSMUSG00000018042	Cyb5r3
174.148	-0.0331223	0.271365	0	1	1	ENSMUSG00000018068	Ints2
1600.27	0.357363	0.136521	0	1	1	ENSMUSG00000018076	Med13l
1431.37	0.472644	0.144634	0	1	1	ENSMUSG00000018143	Mafk
898.513	0.354791	0.147085	0	1	1	ENSMUSG00000018160	Med1
834.936	0.13569	0.177605	0	1	1	ENSMUSG00000018167	Stard3
266.972	0.198544	0.219947	0	1	1	ENSMUSG00000018169	Mfng
2721.94	-0.469501	0.163815	0	1	1	ENSMUSG00000018171	Vmp1
315.535	0.611452	0.222609	0	1	1	ENSMUSG00000018189	Uchl5
239.791	-0.302189	0.20839	0	1	1	ENSMUSG00000018196	Glrx2
103.498	0.585669	0.277452	0	1	1	ENSMUSG00000018199	Trove2
3229.16	0.627489	0.113134	0	1	1	ENSMUSG00000018209	Stk4
760.996	-0.0996723	0.169951	0	1	1	ENSMUSG00000018286	Psmb6
237.121	0.163618	0.244837	0	1	1	ENSMUSG00000018287	Spag7
11534.7	-0.0505118	0.0850217	0	1	1	ENSMUSG00000018293	Pfn1
543.165	0.580198	0.174361	0	1	1	ENSMUSG00000018322	Tomm34
3720.13	0.219284	0.103883	0	1	1	ENSMUSG00000018326	Ywhab
235.143	-0.428926	0.247978	0	1	1	ENSMUSG00000018334	Ksr1
340.821	-1.1223	0.268106	0	1	1	ENSMUSG00000018339	Gpx3
2792.99	0.638274	0.0982643	0	1	1	ENSMUSG00000018340	Anxa6
204.896	0.166991	0.242785	0	1	1	ENSMUSG00000018347	Zkscan6
583.965	1.12846	0.203027	0	1	1	ENSMUSG00000018362	Kpna2
940.706	0.443191	0.150785	0	1	1	ENSMUSG00000018363	Smurf2
131.986	-0.567998	0.258469	0	1	1	ENSMUSG00000018372	Cep95
606.335	0.810813	0.170859	0	1	1	ENSMUSG00000018377	Vezf1
2169.97	0.437433	0.118268	0	1	1	ENSMUSG00000018379	Srsf1
278.882	-0.923156	0.248028	-0.140274	0.888443	1	ENSMUSG00000018381	Abi3
104.847	-1.18971	0.290415	0	1	1	ENSMUSG00000018395	Kif3a
342.167	-0.125219	0.220646	0	1	1	ENSMUSG00000018398	2021-09-08
486.279	0.692241	0.184325	0	1	1	ENSMUSG00000018401	Mtmr4
188.93	-0.148508	0.242023	0	1	1	ENSMUSG00000018405	Mrm1
1029.79	0.576718	0.164088	0	1	1	ENSMUSG00000018412	Kansl1
132.017	0.819502	0.270674	0	1	1	ENSMUSG00000018415	Gid4
577.99	0.579763	0.175303	0	1	1	ENSMUSG00000018425	Dhx40
126.001	0.424673	0.280174	0	1	1	ENSMUSG00000018427	Ypel2
219.618	0.206249	0.220074	0	1	1	ENSMUSG00000018433	Nol11
466.621	0.0052285	0.171797	0	1	1	ENSMUSG00000018442	Derl2
238.134	-0.578317	0.241497	0	1	1	ENSMUSG00000018446	C1qbp
187.017	0.303436	0.237669	0	1	1	ENSMUSG00000018449	Rpain
260.089	0.13358	0.237711	0	1	1	ENSMUSG00000018474	Chd3
6615.52	0.0683107	0.12931	0	1	1	ENSMUSG00000018476	Kdm6b
802.557	0.0818372	0.173385	0	1	1	ENSMUSG00000018481	Appbp2
252.121	-0.84316	0.252172	0	1	1	ENSMUSG00000018500	Adora2b
2913.18	0.64784	0.111944	0	1	1	ENSMUSG00000018501	Ncor1
1170.86	-0.0602695	0.132956	0	1	1	ENSMUSG00000018507	Trpv2
603.039	0.196695	0.162101	0	1	1	ENSMUSG00000018541	Cwc25
548.936	0.0401909	0.179549	0	1	1	ENSMUSG00000018547	Pip4k2b
140.274	1.19832	0.271868	0	1	1	ENSMUSG00000018548	Trim37
897.054	0.182826	0.149361	0	1	1	ENSMUSG00000018559	Ctdnep1
255.354	-0.0648768	0.245632	0	1	1	ENSMUSG00000018565	Elp5
2723.52	-0.368342	0.108122	0	1	1	ENSMUSG00000018567	Gabarap
544.431	-0.340596	0.206776	0	1	1	ENSMUSG00000018572	Phf23
385.924	-0.289899	0.206072	0	1	1	ENSMUSG00000018574	Acadvl
1442.6	0.315747	0.137171	0	1	1	ENSMUSG00000018583	G3bp1
687.49	-0.946877	0.168914	-0.421155	0.673642	1	ENSMUSG00000018585	Atox1
92.5145	-0.824762	0.290626	0	1	1	ENSMUSG00000018599	Mief2
3469.75	0.607155	0.105249	0	1	1	ENSMUSG00000018654	Ikzf1
298.448	0.225741	0.194772	0	1	1	ENSMUSG00000018659	Pnpo
386.65	-0.207603	0.203785	0	1	1	ENSMUSG00000018661	Cog1
582.828	0.559007	0.173466	0	1	1	ENSMUSG00000018666	Cbx1
491.264	-0.108864	0.17828	0	1	1	ENSMUSG00000018669	Cdk5rap3
527.4	-0.0947283	0.170117	0	1	1	ENSMUSG00000018677	Slc25a39
497.511	0.660246	0.1668	0	1	1	ENSMUSG00000018678	Sp2
246.481	0.232727	0.233411	0	1	1	ENSMUSG00000018697	Aatf
4451.68	0.249935	0.105096	0	1	1	ENSMUSG00000018707	Dync1h1
2106.71	0.046404	0.151626	0	1	1	ENSMUSG00000018736	Ndel1
308.507	-0.00105421	0.219673	0	1	1	ENSMUSG00000018750	Zbtb4
496.644	-0.126336	0.19105	0	1	1	ENSMUSG00000018761	Mpdu1
754.695	0.418349	0.14935	0	1	1	ENSMUSG00000018765	Fxr2
1240.76	-0.00757999	0.146095	0	1	1	ENSMUSG00000018770	Atp5g3
3123.61	-0.215103	0.104459	0	1	1	ENSMUSG00000018774	Cd68
1219.56	0.545435	0.170274	0	1	1	ENSMUSG00000018796	Acsl1
9041.64	0.297694	0.0880175	0	1	1	ENSMUSG00000018819	Lsp1
577.129	-0.00031787	0.171483	0	1	1	ENSMUSG00000018820	Zfyve27
112.461	1.46445	0.27779	0.411309	0.680846	1	ENSMUSG00000018841	Rad51d
704.324	0.439258	0.188171	0	1	1	ENSMUSG00000018846	Pank3
509.535	-0.0348973	0.203755	0	1	1	ENSMUSG00000018848	Rars
176.931	-0.125297	0.25028	0	1	1	ENSMUSG00000018858	Ict1
291.78	-0.150021	0.219077	0	1	1	ENSMUSG00000018882	Mrpl45
1880.64	0.988923	0.151812	0	1	1	ENSMUSG00000018899	Irf1
136.727	0.576023	0.282123	0	1	1	ENSMUSG00000018900	Slc22a5
3145.84	0.179961	0.137393	0	1	1	ENSMUSG00000018909	Arrb1
359.908	-0.362946	0.205913	0	1	1	ENSMUSG00000018920	Cxcl16
322.186	-0.203984	0.206757	0	1	1	ENSMUSG00000018921	Pelp1
218.794	-0.536712	0.242742	0	1	1	ENSMUSG00000018923	Med11
5898.02	-0.159725	0.144659	0	1	1	ENSMUSG00000018927	Ccl6
905.418	-0.0397165	0.144611	0	1	1	ENSMUSG00000018930	Ccl4
141.919	0.47635	0.274936	0	1	1	ENSMUSG00000018931	Natd1
948.429	-0.427553	0.154984	0	1	1	ENSMUSG00000018932	Map2k3
2192.29	0.340712	0.119902	0	1	1	ENSMUSG00000018965	Ywhah
744.397	0.272829	0.178726	0	1	1	ENSMUSG00000018974	Sart3
689.604	0.654837	0.152751	0	1	1	ENSMUSG00000018983	E2f2
124.627	0.730617	0.267048	0	1	1	ENSMUSG00000018986	Slfn3
373.007	-0.112192	0.222866	0	1	1	ENSMUSG00000018999	Slc35b4
331.604	-0.39909	0.208288	0	1	1	ENSMUSG00000019039	Dalrd3
1189.83	0.00373435	0.141861	0	1	1	ENSMUSG00000019054	Fis1
796.521	-0.787036	0.153848	0	1	1	ENSMUSG00000019055	Plod1
956.44	0.778803	0.152648	0	1	1	ENSMUSG00000019066	Rab3d
300.469	0.567418	0.213245	0	1	1	ENSMUSG00000019082	Slc25a22
3491.5	-0.302609	0.100597	0	1	1	ENSMUSG00000019087	Atp6ap1
829.288	-0.228926	0.141993	0	1	1	ENSMUSG00000019088	Dnase1l1
3821.01	-0.635739	0.132583	0	1	1	ENSMUSG00000019122	Ccl9
7079.82	0.223302	0.100192	0	1	1	ENSMUSG00000019132	BC005537
399.973	-0.663799	0.191581	0	1	1	ENSMUSG00000019139	Isyna1
278.174	0.290606	0.218829	0	1	1	ENSMUSG00000019143	Hars2
283.92	-0.459126	0.199845	0	1	1	ENSMUSG00000019158	Tmem160
3364.88	-0.100407	0.109728	0	1	1	ENSMUSG00000019173	Rab5c
1710.52	-0.0570956	0.124398	0	1	1	ENSMUSG00000019179	Mdh2
1836.15	-0.187327	0.130593	0	1	1	ENSMUSG00000019188	H13
781.672	0.405655	0.169165	0	1	1	ENSMUSG00000019189	Rnf145
1291.15	-0.192167	0.124503	0	1	1	ENSMUSG00000019210	Atp6v1e1
88.9747	1.68262	0.287973	0.609234	0.542369	1	ENSMUSG00000019214	Chtf18
2218.51	-0.0826446	0.104422	0	1	1	ENSMUSG00000019254	Ppp1r12c
717.24	0.496017	0.183472	0	1	1	ENSMUSG00000019256	Ahr
588.796	0.130398	0.177377	0	1	1	ENSMUSG00000019261	Map1s
458.402	0.0838836	0.186458	0	1	1	ENSMUSG00000019297	Nop9
969.777	-0.240113	0.135356	0	1	1	ENSMUSG00000019302	Atp6v0a1
263.517	0.584336	0.229904	0	1	1	ENSMUSG00000019338	Zfp687
1010.77	-0.344081	0.163639	0	1	1	ENSMUSG00000019362	D8Ertd738e
2171.21	0.0811219	0.127884	0	1	1	ENSMUSG00000019370	Calm3
272.891	0.163229	0.22186	0	1	1	ENSMUSG00000019373	Cops3
1603.05	-0.252758	0.141527	0	1	1	ENSMUSG00000019428	Fkbp8
2026.54	0.187936	0.112107	0	1	1	ENSMUSG00000019432	Ddx39b
556.981	-0.250322	0.20087	0	1	1	ENSMUSG00000019433	Gipc1
649.638	-0.242151	0.174859	0	1	1	ENSMUSG00000019461	Plscr3
196.056	0.608499	0.232485	0	1	1	ENSMUSG00000019464	Ptger1
883.917	-0.0417885	0.162033	0	1	1	ENSMUSG00000019470	Xab2
1895.45	-0.0493526	0.12396	0	1	1	ENSMUSG00000019471	Cdc37
156.864	-0.638465	0.258838	0	1	1	ENSMUSG00000019487	Trip10
575.632	-0.4215	0.184625	0	1	1	ENSMUSG00000019494	Cops6
2283.75	-0.0273568	0.131284	0	1	1	ENSMUSG00000019505	Ubb
297.259	0.29397	0.226482	0	1	1	ENSMUSG00000019518	Ap4m1
1131.31	0.162006	0.159141	0	1	1	ENSMUSG00000019528	Gyg
2484.28	0.504234	0.104453	0	1	1	ENSMUSG00000019564	Arid3a
535.724	-0.0310096	0.211032	0	1	1	ENSMUSG00000019578	Ubxn6
456.573	-0.303531	0.211117	0	1	1	ENSMUSG00000019579	Mydgf
809.67	-0.211332	0.144175	0	1	1	ENSMUSG00000019659	Ccdc12
529.587	0.755535	0.20037	0	1	1	ENSMUSG00000019699	Akt3
486.062	0.213143	0.195084	0	1	1	ENSMUSG00000019710	Mrpl24
340.233	0.155157	0.230876	0	1	1	ENSMUSG00000019715	Gle1
2644.79	0.836614	0.144726	0	1	1	ENSMUSG00000019726	Lyst
906.798	0.412685	0.152137	0	1	1	ENSMUSG00000019731	Slc35e1
137.672	0.0406156	0.266958	0	1	1	ENSMUSG00000019738	Polr2i
216.736	0.521659	0.218084	0	1	1	ENSMUSG00000019763	Rmnd1
177.443	2.99945	0.280374	1.79281	0.0730029	1	ENSMUSG00000019773	Fbxo5
525.722	0.281672	0.20311	0	1	1	ENSMUSG00000019777	Hdac2
335.011	0.126024	0.20758	0	1	1	ENSMUSG00000019782	Rwdd1
343.184	0.37839	0.235934	0	1	1	ENSMUSG00000019790	Stxbp5
440.638	0.472564	0.208793	0	1	1	ENSMUSG00000019794	Katna1
477.463	0.470375	0.202683	0	1	1	ENSMUSG00000019795	Pcmt1
992.341	-0.131784	0.145961	0	1	1	ENSMUSG00000019802	Sec63
1456.76	-0.241058	0.133091	0	1	1	ENSMUSG00000019804	Snx3
142.066	0.462847	0.274666	0	1	1	ENSMUSG00000019809	Pex3
1064.62	-0.145142	0.126298	0	1	1	ENSMUSG00000019810	Fuca2
539.141	-0.0331363	0.187347	0	1	1	ENSMUSG00000019814	Ltv1
1421.17	0.482188	0.135498	0	1	1	ENSMUSG00000019818	Cd164
777.283	0.949525	0.151003	0	1	1	ENSMUSG00000019820	Utrn
186.852	0.293074	0.250623	0	1	1	ENSMUSG00000019822	Smpd2
566.921	0.416332	0.187838	0	1	1	ENSMUSG00000019823	Mical1
187.729	0.330621	0.243471	0	1	1	ENSMUSG00000019826	Zbtb24
1865.19	-0.0500042	0.121902	0	1	1	ENSMUSG00000019832	Rab32
191.154	0.0951022	0.249971	0	1	1	ENSMUSG00000019837	Gtf3c6
1574.28	0.111274	0.122425	0	1	1	ENSMUSG00000019838	Slc16a10
421.889	0.853793	0.206914	0	1	1	ENSMUSG00000019841	Rev3l
479.243	-0.145945	0.179296	0	1	1	ENSMUSG00000019843	Fyn
704.461	-0.250672	0.176468	0	1	1	ENSMUSG00000019849	Prep
4094.43	0.17869	0.159362	0	1	1	ENSMUSG00000019850	Tnfaip3
604.645	0.446543	0.171422	0	1	1	ENSMUSG00000019854	Reps1
116.5	0.674197	0.274929	0	1	1	ENSMUSG00000019857	Asf1a
338.278	0.0126484	0.203946	0	1	1	ENSMUSG00000019861	Gopc
121.265	-0.105403	0.268982	0	1	1	ENSMUSG00000019863	Qrsl1
140.726	0.305803	0.281338	0	1	1	ENSMUSG00000019864	Rtn4ip1
1600.69	0.224737	0.138188	0	1	1	ENSMUSG00000019866	Aim1
294.675	0.0631522	0.215005	0	1	1	ENSMUSG00000019868	Vta1
4179.49	0.0844449	0.118546	0	1	1	ENSMUSG00000019872	Smpdl3a
1690.51	0.139715	0.146597	0	1	1	ENSMUSG00000019873	Reep3
232.651	-0.213123	0.256759	0	1	1	ENSMUSG00000019876	Pkib
2125.38	0.194082	0.111531	0	1	1	ENSMUSG00000019877	Serinc1
214.862	0.67281	0.257929	0	1	1	ENSMUSG00000019878	Hsf2
417.048	0.104992	0.191289	0	1	1	ENSMUSG00000019897	Ccdc59
1733.36	0.52104	0.137915	0	1	1	ENSMUSG00000019907	Ppp1r12a
1222.89	-0.826241	0.168344	-0.101377	0.919252	1	ENSMUSG00000019916	P4ha1
125.627	0.612853	0.272138	0	1	1	ENSMUSG00000019917	2021-09-10
2601.18	0.482368	0.118871	0	1	1	ENSMUSG00000019920	Lims1
517.678	0.0944264	0.175229	0	1	1	ENSMUSG00000019923	Zwint
346.814	0.205715	0.204343	0	1	1	ENSMUSG00000019927	Ube2d1
418.88	2.36722	0.253997	3.32521	0.00088353	0.0731186	ENSMUSG00000019942	Cdk1
6380.04	0.124001	0.10072	0	1	1	ENSMUSG00000019943	Atp2b1
329.657	0.263205	0.226907	0	1	1	ENSMUSG00000019947	Arid5b
705.957	0.124345	0.179789	0	1	1	ENSMUSG00000019951	Uhrf1bp1l
177.909	0.594295	0.234651	0	1	1	ENSMUSG00000019952	Poc1b
1552.17	-0.32023	0.18659	0	1	1	ENSMUSG00000019960	Dusp6
4907.64	0.914695	0.106876	0	1	1	ENSMUSG00000019961	Tmpo
1980.02	0.284217	0.128045	0	1	1	ENSMUSG00000019969	Psen1
3070.71	-0.775257	0.134786	0	1	1	ENSMUSG00000019970	Sgk1
80.4774	-2.86269	0.284404	-1.57484	0.115294	1	ENSMUSG00000019975	Ikbip
430.099	0.201827	0.194726	0	1	1	ENSMUSG00000019977	Hbs1l
2329.44	-0.354288	0.133713	0	1	1	ENSMUSG00000019978	Epb41l2
1985.92	0.375193	0.114492	0	1	1	ENSMUSG00000019979	Apaf1
63.9159	3.63877	0.276128	1.69472	0.0901288	1	ENSMUSG00000019982	Myb
498.488	-0.826747	0.213361	0	1	1	ENSMUSG00000019984	Med23
325.612	-3.78079	0.258339	-2.2365	0.025319	1	ENSMUSG00000019987	Arg1
262.177	0.503393	0.237673	0	1	1	ENSMUSG00000019988	Nedd1
163.019	1.54025	0.281267	0.66062	0.508856	1	ENSMUSG00000019990	Pde7b
104.698	1.77577	0.290623	0.487388	0.625983	1	ENSMUSG00000019992	Mtfr2
1999.72	0.0894543	0.122486	0	1	1	ENSMUSG00000019998	Stx7
193.403	-0.161885	0.251985	0	1	1	ENSMUSG00000020003	Pex7
6562.3	0.0161934	0.102243	0	1	1	ENSMUSG00000020009	Ifngr1
533.673	-0.226964	0.165599	0	1	1	ENSMUSG00000020015	Cdk17
582.761	-2.1226	0.241372	-4.34936	1.36536e-05	0.00207827	ENSMUSG00000020017	Hal
217.247	0.0392314	0.251397	0	1	1	ENSMUSG00000020018	Snrpf
153.968	-2.20233	0.268462	-3.21615	0.00129921	0.0997697	ENSMUSG00000020021	Fgd6
180.518	0.325813	0.234787	0	1	1	ENSMUSG00000020022	Ndufa12
883.79	1.26498	0.281548	0	1	1	ENSMUSG00000020023	Tmcc3
507.719	0.188694	0.208694	0	1	1	ENSMUSG00000020024	Cep83
1023.05	0.776129	0.141335	0	1	1	ENSMUSG00000020029	Nudt4
87.7104	-2.88037	0.246637	-0.920111	0.357515	1	ENSMUSG00000020032	Nuak1
546.794	0.234094	0.195166	0	1	1	ENSMUSG00000020034	Tcp11l2
528.315	0.0936239	0.166771	0	1	1	ENSMUSG00000020038	Cry1
7865.07	0.0534761	0.107237	0	1	1	ENSMUSG00000020048	Hsp90b1
113.651	-1.89328	0.2244	-0.0844743	0.932679	1	ENSMUSG00000020053	Igf1
171.551	-0.346616	0.275561	0	1	1	ENSMUSG00000020056	Ccdc53
596.483	0.0611816	0.169625	0	1	1	ENSMUSG00000020057	Dram1
349.449	0.706112	0.200086	0	1	1	ENSMUSG00000020063	Sirt1
1813.65	0.619389	0.132912	0	1	1	ENSMUSG00000020064	Herc4
342.627	0.649884	0.202693	0	1	1	ENSMUSG00000020069	Hnrnph3
185.643	0.713827	0.264344	0	1	1	ENSMUSG00000020070	Rufy2
1450.46	0.0964835	0.136869	0	1	1	ENSMUSG00000020074	Ccar1
1355.25	0.51467	0.134158	0	1	1	ENSMUSG00000020075	Ddx21
573.932	0.0499253	0.185191	0	1	1	ENSMUSG00000020076	Ddx50
9638.52	-0.688037	0.133995	0	1	1	ENSMUSG00000020077	Srgn
1943.85	0.140182	0.114058	0	1	1	ENSMUSG00000020078	Vps26a
171.288	1.20198	0.244852	0.279794	0.779635	1	ENSMUSG00000020079	Supv3l1
384.679	-0.509514	0.223676	0	1	1	ENSMUSG00000020085	Aifm2
280.968	-0.0172653	0.230072	0	1	1	ENSMUSG00000020087	Tysnd1
1386.94	-0.00565698	0.148441	0	1	1	ENSMUSG00000020088	Sar1a
135.045	0.0814734	0.280287	0	1	1	ENSMUSG00000020089	Ppa1
1072.53	0.349088	0.146097	0	1	1	ENSMUSG00000020091	Eif4ebp2
172.279	-1.40319	0.272029	-1.06708	0.285935	1	ENSMUSG00000020092	Pald1
2257.13	-0.219869	0.133581	0	1	1	ENSMUSG00000020097	Sgpl1
949.615	0.260298	0.180494	0	1	1	ENSMUSG00000020100	Slc29a3
7258.51	0.060606	0.103755	0	1	1	ENSMUSG00000020101	Vsir
384.168	0.460772	0.226034	0	1	1	ENSMUSG00000020102	Slc16a7
303.272	-0.161622	0.218444	0	1	1	ENSMUSG00000020107	Anapc16
295.584	-0.686088	0.263228	0	1	1	ENSMUSG00000020108	Ddit4
518.468	0.169154	0.177133	0	1	1	ENSMUSG00000020109	Dnajb12
587.859	0.0661788	0.195774	0	1	1	ENSMUSG00000020111	Micu1
637.347	0.238383	0.17596	0	1	1	ENSMUSG00000020114	Cand1
1195.52	-0.0496266	0.151993	0	1	1	ENSMUSG00000020115	Tbk1
176.806	-0.403734	0.261785	0	1	1	ENSMUSG00000020116	Pno1
7612.88	-0.425673	0.137279	0	1	1	ENSMUSG00000020120	Plek
906.666	0.147966	0.160876	0	1	1	ENSMUSG00000020124	Usp15
141.268	2.10061	0.286113	1.5428	0.122879	1	ENSMUSG00000020125	Elane
1428.15	0.37773	0.134339	0	1	1	ENSMUSG00000020128	Vps54
676.197	0.401343	0.176822	0	1	1	ENSMUSG00000020130	Tbc1d15
851.569	0.209959	0.17629	0	1	1	ENSMUSG00000020132	Rab21
453.553	-0.327636	0.208199	0	1	1	ENSMUSG00000020133	2310011J03Rik
1194.26	0.638216	0.161696	0	1	1	ENSMUSG00000020134	Peli1
4466.81	0.556247	0.105125	0	1	1	ENSMUSG00000020143	Dock2
2565.8	-0.123852	0.124317	0	1	1	ENSMUSG00000020149	Rab1a
9642.52	0.150856	0.0919701	0	1	1	ENSMUSG00000020152	Actr2
438.747	-0.612423	0.21307	0	1	1	ENSMUSG00000020153	Ndufs7
571.392	0.513053	0.194183	0	1	1	ENSMUSG00000020156	Mum1
310.073	-0.132168	0.251991	0	1	1	ENSMUSG00000020163	Uqcr11
789.425	0.32298	0.160193	0	1	1	ENSMUSG00000020166	Cnot2
631.416	0.211098	0.200108	0	1	1	ENSMUSG00000020167	Tcf3
445.58	0.667825	0.178028	0	1	1	ENSMUSG00000020170	Frs2
624.912	0.228629	0.172476	0	1	1	ENSMUSG00000020171	Yeats4
157.603	0.796685	0.268545	0	1	1	ENSMUSG00000020175	Rab36
232.738	-0.142715	0.268774	0	1	1	ENSMUSG00000020178	Adora2a
473.296	-0.282954	0.182896	0	1	1	ENSMUSG00000020180	Snrpd3
1406.33	0.0436797	0.146093	0	1	1	ENSMUSG00000020184	Mdm2
81.1814	1.54107	0.289973	0.184598	0.853545	1	ENSMUSG00000020185	E2f7
112.078	-0.222174	0.277913	0	1	1	ENSMUSG00000020186	Csrp2
1343.28	0.529205	0.137312	0	1	1	ENSMUSG00000020189	Osbpl8
3115.06	0.149871	0.100678	0	1	1	ENSMUSG00000020190	Mknk2
1119.46	0.166501	0.143789	0	1	1	ENSMUSG00000020196	Cabin1
2154.4	-0.158647	0.114966	0	1	1	ENSMUSG00000020198	Ap3d1
201.958	-1.83053	0.257744	-2.6732	0.00751306	0.40448	ENSMUSG00000020205	Phlda1
409.463	0.333244	0.180638	0	1	1	ENSMUSG00000020211	Sf3a2
618.888	0.853073	0.171634	0	1	1	ENSMUSG00000020212	Mdm1
352.772	-0.194853	0.200668	0	1	1	ENSMUSG00000020219	Timm13
1507.8	0.1557	0.162586	0	1	1	ENSMUSG00000020220	Vps13d
323.781	-0.18448	0.203778	0	1	1	ENSMUSG00000020224	Llph
445.73	-0.373661	0.208095	0	1	1	ENSMUSG00000020225	Tmbim4
778.906	-0.352508	0.194102	0	1	1	ENSMUSG00000020227	Irak3
703.248	-0.0646045	0.205329	0	1	1	ENSMUSG00000020228	Helb
248.508	-0.0506779	0.213222	0	1	1	ENSMUSG00000020231	Dip2a
589.399	-0.042417	0.188848	0	1	1	ENSMUSG00000020232	Hmg20b
667.964	0.313225	0.150882	0	1	1	ENSMUSG00000020235	Fzr1
1471.12	0.218163	0.131943	0	1	1	ENSMUSG00000020238	Ncln
207.784	-0.683986	0.268823	0	1	1	ENSMUSG00000020246	Hcfc2
287.746	0.213666	0.235496	0	1	1	ENSMUSG00000020248	Nfyb
1545.12	-0.892353	0.14883	-0.403501	0.68658	1	ENSMUSG00000020250	Txnrd1
721.978	-0.014806	0.145556	0	1	1	ENSMUSG00000020253	Ppm1m
1685.63	0.446294	0.120607	0	1	1	ENSMUSG00000020255	D10Wsu102e
855.473	0.480127	0.145803	0	1	1	ENSMUSG00000020257	Wdr82
781.809	-0.34684	0.154742	0	1	1	ENSMUSG00000020260	Pofut2
1438.35	-0.0409469	0.143624	0	1	1	ENSMUSG00000020261	Slc36a1
550.776	-0.581801	0.216237	0	1	1	ENSMUSG00000020263	Appl2
755.064	-0.0836556	0.160587	0	1	1	ENSMUSG00000020265	Sumo3
891.927	0.147249	0.158755	0	1	1	ENSMUSG00000020267	Hint1
724.309	0.025339	0.166067	0	1	1	ENSMUSG00000020271	Fbxw11
5283.92	0.924449	0.115558	0	1	1	ENSMUSG00000020272	Stk10
214.784	0.868854	0.265091	0	1	1	ENSMUSG00000020273	Papolg
2751.7	0.784738	0.131814	0	1	1	ENSMUSG00000020275	Rel
2139.12	-1.49533	0.146599	-4.30349	1.68132e-05	0.00251431	ENSMUSG00000020277	Pfkl
205.736	0.522761	0.248292	0	1	1	ENSMUSG00000020280	Pus10
208.339	0.25414	0.248838	0	1	1	ENSMUSG00000020283	Pex13
191.428	-0.0378087	0.245432	0	1	1	ENSMUSG00000020284	1810043G02Rik
262.84	0.495375	0.245278	0	1	1	ENSMUSG00000020288	Ahsa2
129.146	0.0184255	0.258426	0	1	1	ENSMUSG00000020289	Nprl3
1422.75	0.884801	0.14453	0	1	1	ENSMUSG00000020290	Xpo1
691.869	0.536177	0.191257	0	1	1	ENSMUSG00000020300	Cpeb4
436.326	-0.282897	0.213766	0	1	1	ENSMUSG00000020307	Cdc34
295.49	-0.740681	0.256537	0	1	1	ENSMUSG00000020308	Tpgs1
213.434	-0.215439	0.257928	0	1	1	ENSMUSG00000020311	Erlec1
3123	0.913971	0.112426	0	1	1	ENSMUSG00000020315	Sptbn1
841.881	0.0915075	0.17054	0	1	1	ENSMUSG00000020321	Mdh1
796.405	0.204228	0.134543	0	1	1	ENSMUSG00000020326	Ccng1
155.617	-0.310317	0.259704	0	1	1	ENSMUSG00000020328	Nudcd2
219.858	0.157413	0.24563	0	1	1	ENSMUSG00000020329	Polrmt
355.893	2.01119	0.251203	2.31627	0.0205433	0.85735	ENSMUSG00000020330	Hmmr
1163.98	0.800066	0.156887	0	1	1	ENSMUSG00000020340	Cyfip2
897.269	0.345545	0.151051	0	1	1	ENSMUSG00000020346	Mgat1
2947.64	0.185523	0.138575	0	1	1	ENSMUSG00000020349	Ppp2ca
2908.38	0.334125	0.107428	0	1	1	ENSMUSG00000020358	Hnrnpab
194.558	-0.200314	0.248302	0	1	1	ENSMUSG00000020359	Phykpl
2202.19	-0.0785464	0.118523	0	1	1	ENSMUSG00000020361	Hspa4
1099.22	0.442154	0.132481	0	1	1	ENSMUSG00000020362	Cnot6
528.508	0.377289	0.197652	0	1	1	ENSMUSG00000020366	Mapk9
4924.49	-0.0278464	0.0983257	0	1	1	ENSMUSG00000020368	Canx
6819.71	-0.0462882	0.0882366	0	1	1	ENSMUSG00000020372	Rack1
689.58	0.532783	0.168263	0	1	1	ENSMUSG00000020375	Rufy1
2645.41	-0.0390749	0.116782	0	1	1	ENSMUSG00000020376	Rnf130
361.017	0.614976	0.221655	0	1	1	ENSMUSG00000020380	Rad50
1137.6	0.602033	0.152591	0	1	1	ENSMUSG00000020385	Clk4
392.621	-0.468922	0.212406	0	1	1	ENSMUSG00000020386	Sar1b
105.134	-0.258372	0.275547	0	1	1	ENSMUSG00000020388	Pdlim4
1044.25	0.440603	0.179193	0	1	1	ENSMUSG00000020390	Ube2b
226.488	0.416745	0.244496	0	1	1	ENSMUSG00000020392	Cdkn2aipnl
420.693	-0.077464	0.208087	0	1	1	ENSMUSG00000020393	Kremen1
349.306	0.396683	0.212013	0	1	1	ENSMUSG00000020397	Med7
1288.11	-1.22286	0.174427	-1.75637	0.0790247	1	ENSMUSG00000020399	Havcr2
971.836	-0.67877	0.17927	0	1	1	ENSMUSG00000020400	Tnip1
1204.11	-0.21952	0.145849	0	1	1	ENSMUSG00000020402	Vdac1
729.743	0.227535	0.183601	0	1	1	ENSMUSG00000020409	Slu7
480.347	0.0940742	0.17366	0	1	1	ENSMUSG00000020412	Ascc2
223.228	1.51876	0.272315	0.366218	0.714203	1	ENSMUSG00000020415	Pttg1
112.384	0.941846	0.277686	0	1	1	ENSMUSG00000020420	Zfp607a
1764.06	0.402688	0.131433	0	1	1	ENSMUSG00000020422	Tns3
15896.5	-0.782117	0.116842	0	1	1	ENSMUSG00000020423	Btg2
146.738	0.358231	0.255371	0	1	1	ENSMUSG00000020424	Gatsl3
879.401	-0.160823	0.15073	0	1	1	ENSMUSG00000020430	Pes1
1551.07	-0.135267	0.129296	0	1	1	ENSMUSG00000020432	Tcn2
4989.04	0.702578	0.100696	0	1	1	ENSMUSG00000020437	Myo1g
102.25	1.90126	0.290394	0.886684	0.375249	1	ENSMUSG00000020439	Smtn
1510.37	-0.0943153	0.148086	0	1	1	ENSMUSG00000020440	Arf5
126.339	0.119129	0.259027	0	1	1	ENSMUSG00000020441	2310033P09Rik
142.158	-0.685101	0.262543	0	1	1	ENSMUSG00000020444	Guk1
229.527	0.128954	0.244051	0	1	1	ENSMUSG00000020448	Rnf185
255.911	-0.135229	0.224699	0	1	1	ENSMUSG00000020451	Limk2
282.708	0.485689	0.199351	0	1	1	ENSMUSG00000020453	Patz1
667.176	0.078218	0.187523	0	1	1	ENSMUSG00000020454	Eif4enif1
603.703	0.260696	0.162276	0	1	1	ENSMUSG00000020455	Trim11
1976.46	0.374744	0.114519	0	1	1	ENSMUSG00000020456	Ogdh
480.93	-0.121791	0.189478	0	1	1	ENSMUSG00000020457	Drg1
2496.78	-0.157905	0.109649	0	1	1	ENSMUSG00000020458	Rtn4
293.127	-0.0872451	0.264948	0	1	1	ENSMUSG00000020459	Mtif2
3607.79	-0.0957443	0.0951496	0	1	1	ENSMUSG00000020460	Rps27a
120.694	-0.626751	0.281945	0	1	1	ENSMUSG00000020462	Cfap36
1232.21	0.154083	0.12347	0	1	1	ENSMUSG00000020463	Smek2
367.422	-0.18874	0.21017	0	1	1	ENSMUSG00000020464	Pnpt1
154.49	0.567114	0.266518	0	1	1	ENSMUSG00000020472	Zkscan17
251.733	0.28579	0.255516	0	1	1	ENSMUSG00000020474	Polm
120.173	0.894325	0.275809	0	1	1	ENSMUSG00000020475	Pgam2
2475.08	0.425619	0.114861	0	1	1	ENSMUSG00000020476	Dbnl
252.649	-0.601342	0.222983	0	1	1	ENSMUSG00000020477	Mrps24
367.413	0.364162	0.223607	0	1	1	ENSMUSG00000020482	Ccdc117
294.73	0.454651	0.224457	0	1	1	ENSMUSG00000020483	Dynll2
2913.92	0.148404	0.0991591	0	1	1	ENSMUSG00000020484	Xbp1
532.933	0.0505476	0.181451	0	1	1	ENSMUSG00000020485	Supt4a
101.59	-0.296126	0.287799	0	1	1	ENSMUSG00000020491	2810021J22Rik
314.96	2.28796	0.238691	3.9967	6.42313e-05	0.00739876	ENSMUSG00000020493	Prr11
134.121	0.146296	0.276403	0	1	1	ENSMUSG00000020495	Smg8
852.188	-0.226805	0.159568	0	1	1	ENSMUSG00000020496	Rnf187
114.601	0.290809	0.274474	0	1	1	ENSMUSG00000020514	Mrpl22
698.327	0.328537	0.159771	0	1	1	ENSMUSG00000020515	Cnot8
784.826	0.359016	0.136019	0	1	1	ENSMUSG00000020516	Rps6kb1
252.155	0.00834988	0.235053	0	1	1	ENSMUSG00000020519	Sap30l
544.049	1.09148	0.197698	0	1	1	ENSMUSG00000020520	Galnt10
530.155	0.158896	0.219703	0	1	1	ENSMUSG00000020521	Rnft1
627.789	0.601016	0.164095	0	1	1	ENSMUSG00000020522	Mfap3
414.304	0.110359	0.220772	0	1	1	ENSMUSG00000020523	Fam114a2
177.036	0.971105	0.264715	0	1	1	ENSMUSG00000020525	Ppm1d
195.121	0.291052	0.234646	0	1	1	ENSMUSG00000020528	Prpsap2
1460.58	0.431331	0.127823	0	1	1	ENSMUSG00000020530	Ggnbp2
449.491	0.625406	0.20371	0	1	1	ENSMUSG00000020532	Acaca
468.863	-0.318213	0.16856	0	1	1	ENSMUSG00000020536	Llgl1
312.095	-0.139672	0.233415	0	1	1	ENSMUSG00000020537	Drg2
866.252	-0.510232	0.166204	0	1	1	ENSMUSG00000020538	Srebf1
165.534	-0.408719	0.281137	0	1	1	ENSMUSG00000020547	Bzw2
226.42	-0.280647	0.234693	0	1	1	ENSMUSG00000020549	Elac2
104.718	-0.175632	0.283734	0	1	1	ENSMUSG00000020553	Pctp
286.993	0.411869	0.231009	0	1	1	ENSMUSG00000020561	Twistnb
934.068	0.50234	0.13612	0	1	1	ENSMUSG00000020564	Atxn7l1
894.396	0.228654	0.149044	0	1	1	ENSMUSG00000020570	Sypl
3323.46	-0.483748	0.13347	0	1	1	ENSMUSG00000020571	Pdia6
1164.34	0.0662936	0.174823	0	1	1	ENSMUSG00000020572	Nampt
1485.68	0.473273	0.122445	0	1	1	ENSMUSG00000020573	Pik3cg
215.884	0.503599	0.231834	0	1	1	ENSMUSG00000020576	Nbas
874.002	0.968126	0.179491	0	1	1	ENSMUSG00000020577	Tspan13
1790.43	0.614	0.125237	0	1	1	ENSMUSG00000020580	Rock2
2730.31	0.170543	0.104679	0	1	1	ENSMUSG00000020585	Laptm4a
1781.93	0.683781	0.1517	0	1	1	ENSMUSG00000020589	Fam49a
682.31	-0.0123854	0.180741	0	1	1	ENSMUSG00000020590	Snx13
2832.01	0.432473	0.0961888	0	1	1	ENSMUSG00000020594	Pum2
104.528	-3.19169	0.247184	-1.23286	0.217627	1	ENSMUSG00000020604	Arsg
108.94	-0.684896	0.274042	0	1	1	ENSMUSG00000020605	Hs1bp3
1416.93	0.948633	0.131642	0	1	1	ENSMUSG00000020608	Smc6
167.095	-0.932798	0.242392	-0.284844	0.775764	1	ENSMUSG00000020610	Amz2
2089.99	-0.253535	0.14586	0	1	1	ENSMUSG00000020611	Gna13
2858.19	-0.173587	0.11118	0	1	1	ENSMUSG00000020612	Prkar1a
123.903	-0.120107	0.27857	0	1	1	ENSMUSG00000020623	Map2k6
218.262	-0.0006088	0.236713	0	1	1	ENSMUSG00000020628	Trappc12
113.825	0.885428	0.258367	0	1	1	ENSMUSG00000020629	Adi1
173.939	0.775284	0.256293	0	1	1	ENSMUSG00000020630	Rnaseh1
252.764	0.336276	0.240241	0	1	1	ENSMUSG00000020634	Ubxn2a
155.296	0.404865	0.24964	0	1	1	ENSMUSG00000020635	Fkbp1b
506.214	1.33965	0.216259	0.410739	0.681264	1	ENSMUSG00000020638	Cmpk2
1687.19	0.445395	0.120749	0	1	1	ENSMUSG00000020640	Itsn2
448.92	1.32893	0.289193	0	1	1	ENSMUSG00000020641	Rsad2
243.787	1.51153	0.225627	1.16412	0.244376	1	ENSMUSG00000020642	Rnf144a
4078.59	0.510667	0.143446	0	1	1	ENSMUSG00000020644	Id2
1358.03	0.722094	0.120263	0	1	1	ENSMUSG00000020647	Ncoa1
367.22	1.32795	0.290628	0	1	1	ENSMUSG00000020649	Rrm2
205.301	0.124694	0.244891	0	1	1	ENSMUSG00000020650	Bcap29
130.018	-0.242693	0.270296	0	1	1	ENSMUSG00000020652	Cenpo
473.209	0.545855	0.173383	0	1	1	ENSMUSG00000020653	Klf11
84.5993	1.25856	0.286984	0	1	1	ENSMUSG00000020657	Dnajc27
94.2303	1.26548	0.283187	0.0589004	0.953031	1	ENSMUSG00000020659	Cbll1
734.505	0.708543	0.200305	0	1	1	ENSMUSG00000020661	Dnmt3a
952.943	0.166574	0.137007	0	1	1	ENSMUSG00000020664	Dld
112.674	0.521621	0.277527	0	1	1	ENSMUSG00000020668	Kif3c
1464.99	-0.108271	0.135683	0	1	1	ENSMUSG00000020671	Rab10
490.408	0.338	0.196862	0	1	1	ENSMUSG00000020677	Ddx52
1053.18	0.491508	0.174654	0	1	1	ENSMUSG00000020680	Taf15
3417.84	1.33197	0.242353	0.397603	0.690923	1	ENSMUSG00000020681	Ace
541.062	0.748756	0.171538	0	1	1	ENSMUSG00000020687	Cdc27
104.306	3.26673	0.290423	2.58254	0.00980768	0.491769	ENSMUSG00000020689	Itgb3
129.94	0.604837	0.276832	0	1	1	ENSMUSG00000020691	Mettl2
668.783	0.441802	0.155488	0	1	1	ENSMUSG00000020694	Tlk2
530.298	0.336641	0.224207	0	1	1	ENSMUSG00000020696	Rffl
236.359	0.253807	0.244627	0	1	1	ENSMUSG00000020697	Lig3
2185.18	0.429168	0.126725	0	1	1	ENSMUSG00000020700	Map3k3
1080.88	0.5257	0.125648	0	1	1	ENSMUSG00000020705	Ddx42
431.977	-0.229193	0.184965	0	1	1	ENSMUSG00000020706	Ftsj3
765.939	-0.0791537	0.179534	0	1	1	ENSMUSG00000020708	Psmc5
554.154	-1.38864	0.187064	-2.44959	0.0143018	0.669826	ENSMUSG00000020709	Adap2
1518.3	0.618424	0.138213	0	1	1	ENSMUSG00000020715	Ern1
432.664	0.0463798	0.197577	0	1	1	ENSMUSG00000020716	Nf1
131.119	0.283433	0.280144	0	1	1	ENSMUSG00000020717	Pecam1
203.264	0.530873	0.23254	0	1	1	ENSMUSG00000020718	Polg2
14348.5	0.23763	0.106931	0	1	1	ENSMUSG00000020719	Ddx5
646.97	-0.083942	0.171991	0	1	1	ENSMUSG00000020720	Psmd12
507.621	0.681814	0.211391	0	1	1	ENSMUSG00000020721	Helz
1265.3	0.155428	0.161316	0	1	1	ENSMUSG00000020733	Slc9a3r1
715.259	-0.341459	0.183485	0	1	1	ENSMUSG00000020736	Nt5c
1507.77	0.460431	0.136356	0	1	1	ENSMUSG00000020737	Hn1
1129.46	0.363557	0.14544	0	1	1	ENSMUSG00000020738	Sumo2
295.59	0.198288	0.214347	0	1	1	ENSMUSG00000020739	Nup85
836.632	0.0118654	0.154217	0	1	1	ENSMUSG00000020740	Gga3
638.288	0.213479	0.173852	0	1	1	ENSMUSG00000020741	Cluh
394.656	-1.03551	0.222152	-0.536386	0.591692	1	ENSMUSG00000020743	Mif4gd
154.873	-0.221422	0.255529	0	1	1	ENSMUSG00000020744	Slc25a19
2376.87	0.222219	0.107834	0	1	1	ENSMUSG00000020745	Pafah1b1
725.133	0.45844	0.164022	0	1	1	ENSMUSG00000020747	Tmem94
287.189	0.23749	0.220897	0	1	1	ENSMUSG00000020752	Recql5
353.768	0.0956506	0.193979	0	1	1	ENSMUSG00000020755	Sap30bp
100.441	-2.36933	0.289276	-2.27636	0.0228244	0.926453	ENSMUSG00000020766	Galk1
360.923	0.204954	0.213599	0	1	1	ENSMUSG00000020770	Unk
136.916	-0.241365	0.247666	0	1	1	ENSMUSG00000020775	Mrpl38
140.673	-0.459141	0.280579	0	1	1	ENSMUSG00000020776	Fbf1
1045.36	-0.0704261	0.179539	0	1	1	ENSMUSG00000020777	Acox1
214.393	0.220772	0.225878	0	1	1	ENSMUSG00000020778	Ten1
882.769	-0.110273	0.175764	0	1	1	ENSMUSG00000020780	Srp68
133.331	-0.852402	0.283952	0	1	1	ENSMUSG00000020781	Tsen54
85.1766	-1.07921	0.289769	-0.00537546	0.995711	1	ENSMUSG00000020782	Llgl2
442.556	-0.207347	0.168912	0	1	1	ENSMUSG00000020783	Ncbp3
90.2778	2.76743	0.290351	1.66614	0.0956863	1	ENSMUSG00000020787	P2rx1
1997.4	1.18036	0.124342	0.174634	0.861367	1	ENSMUSG00000020788	Atp2a3
2022.38	0.297616	0.109792	0	1	1	ENSMUSG00000020790	Ankfy1
448.646	0.0301581	0.179291	0	1	1	ENSMUSG00000020792	Exoc7
497.697	0.179464	0.188269	0	1	1	ENSMUSG00000020794	Ube2g1
334.249	0.174155	0.207837	0	1	1	ENSMUSG00000020802	Ube2o
408.917	-0.140414	0.219632	0	1	1	ENSMUSG00000020803	Txndc17
1157.24	-0.274336	0.187036	0	1	1	ENSMUSG00000020806	Rhbdf2
122.973	2.09426	0.271223	2.56238	0.0103956	0.518201	ENSMUSG00000020808	Fam64a
474.608	0.401367	0.184666	0	1	1	ENSMUSG00000020817	Rabep1
338.643	-0.192551	0.228953	0	1	1	ENSMUSG00000020818	Mfsd11
1252.18	-0.55934	0.146436	0	1	1	ENSMUSG00000020821	Kif1c
1277.16	0.22075	0.145567	0	1	1	ENSMUSG00000020823	Sec14l1
178.155	-7.66148	0.219842	-6.1509	7.7045e-10	3.64851e-07	ENSMUSG00000020826	Nos2
1295.93	0.459778	0.155913	0	1	1	ENSMUSG00000020827	Mink1
217.15	-0.477843	0.236184	0	1	1	ENSMUSG00000020828	Pld2
207.705	0.0899797	0.248249	0	1	1	ENSMUSG00000020832	Eral1
488.521	0.32273	0.200016	0	1	1	ENSMUSG00000020840	Blmh
1020.12	0.0994649	0.143084	0	1	1	ENSMUSG00000020841	Cpd
137.317	0.0492336	0.267297	0	1	1	ENSMUSG00000020843	Timm22
106.571	-0.705422	0.285716	0	1	1	ENSMUSG00000020844	Nxn
364.079	1.25208	0.260838	0.0385083	0.969282	1	ENSMUSG00000020846	Fam101b
3959.55	0.0494865	0.0987679	0	1	1	ENSMUSG00000020849	Ywhae
3446.58	0.476505	0.106561	0	1	1	ENSMUSG00000020850	Prpf8
176.028	-0.660964	0.249475	0	1	1	ENSMUSG00000020857	Nme2
1898.51	-0.473816	0.140309	0	1	1	ENSMUSG00000020859	Spag9
1933.33	0.547918	0.147043	0	1	1	ENSMUSG00000020863	Luc7l3
699.762	-0.153675	0.152099	0	1	1	ENSMUSG00000020864	Ankrd40
1729.37	-1.51159	0.241804	-1.85481	0.0636238	1	ENSMUSG00000020865	Abcc3
313.212	-0.305178	0.206314	0	1	1	ENSMUSG00000020868	Xylt2
2037.42	-0.315697	0.143921	0	1	1	ENSMUSG00000020869	Lrrc59
533.363	-0.141756	0.176061	0	1	1	ENSMUSG00000020873	Slc35b1
372.695	0.593445	0.213824	0	1	1	ENSMUSG00000020876	Snx11
1061.69	0.21572	0.187763	0	1	1	ENSMUSG00000020883	Fbxl20
92.4001	-0.594158	0.276921	0	1	1	ENSMUSG00000020886	Dlg4
273.84	0.310915	0.238733	0	1	1	ENSMUSG00000020888	Dvl2
5108.77	1.04498	0.150352	0	1	1	ENSMUSG00000020893	Per1
999.956	0.406314	0.164565	0	1	1	ENSMUSG00000020894	Vamp2
390.524	1.48728	0.262921	0.332072	0.739835	1	ENSMUSG00000020897	Aurkb
325.735	0.469633	0.231859	0	1	1	ENSMUSG00000020898	Ctc1
178.587	-0.306657	0.271799	0	1	1	ENSMUSG00000020899	Pfas
120.431	-1.51315	0.225435	0	1	1	ENSMUSG00000020900	Myh10
2005.72	-0.22423	0.110198	0	1	1	ENSMUSG00000020901	Pik3r5
291.976	0.0514083	0.215495	0	1	1	ENSMUSG00000020903	Stx8
148.28	0.140261	0.265348	0	1	1	ENSMUSG00000020910	Adprm
2970.82	2.26956	0.277785	2.31497	0.0206147	0.85735	ENSMUSG00000020914	Top2a
3503.46	-0.0329627	0.100696	0	1	1	ENSMUSG00000020917	Acly
353.44	0.0498352	0.198994	0	1	1	ENSMUSG00000020918	Kat2a
1827.54	0.537097	0.129116	0	1	1	ENSMUSG00000020919	Stat5b
145.397	-0.177856	0.287811	0	1	1	ENSMUSG00000020921	Tmem101
525.952	-0.444715	0.213667	0	1	1	ENSMUSG00000020922	Lsm12
1640.38	-0.179645	0.124428	0	1	1	ENSMUSG00000020923	Ubtf
230.353	-0.0886878	0.225868	0	1	1	ENSMUSG00000020925	Ccdc43
836.134	0.0363707	0.140946	0	1	1	ENSMUSG00000020929	Eftud2
212.577	-0.458945	0.234649	0	1	1	ENSMUSG00000020935	Dcakd
1824.56	-0.222378	0.123042	0	1	1	ENSMUSG00000020936	Nmt1
694.71	0.388564	0.201099	0	1	1	ENSMUSG00000020941	Map3k14
1327.29	-0.0364464	0.127365	0	1	1	ENSMUSG00000020946	Gosr2
98.8065	0.4432	0.282351	0	1	1	ENSMUSG00000020948	Klhl28
153.141	0.257602	0.259591	0	1	1	ENSMUSG00000020949	Fkbp3
408.589	0.209404	0.190074	0	1	1	ENSMUSG00000020952	Scfd1
753.104	0.12494	0.142244	0	1	1	ENSMUSG00000020954	Strn3
192.506	-0.0250755	0.273725	0	1	1	ENSMUSG00000020955	Ap4s1
587.642	0.181516	0.191479	0	1	1	ENSMUSG00000020962	Gtf2a1
1642.02	0.226507	0.137364	0	1	1	ENSMUSG00000020964	Sel1l
284.56	0.499556	0.254525	0	1	1	ENSMUSG00000020978	Klhdc2
893.898	0.159221	0.152216	0	1	1	ENSMUSG00000020982	Nemf
305.967	-0.118337	0.191901	0	1	1	ENSMUSG00000020986	Sec23a
453.579	-0.115072	0.187787	0	1	1	ENSMUSG00000020993	Trappc6b
1231.95	0.588103	0.141765	0	1	1	ENSMUSG00000020994	Pnn
3016.69	0.271876	0.121842	0	1	1	ENSMUSG00000021000	Ctage5
684.906	-0.19425	0.162297	0	1	1	ENSMUSG00000021003	Galc
461.656	0.149714	0.194324	0	1	1	ENSMUSG00000021012	Zc3h14
345.143	-0.0811117	0.199117	0	1	1	ENSMUSG00000021022	Ppp2r3c
826.2	-0.245669	0.155775	0	1	1	ENSMUSG00000021024	Psma6
4550.37	0.100367	0.134542	0	1	1	ENSMUSG00000021025	Nfkbia
661.428	0.330371	0.173353	0	1	1	ENSMUSG00000021027	Ralgapa1
165.263	0.382314	0.242959	0	1	1	ENSMUSG00000021028	Mbip
1620.63	-0.000467955	0.127531	0	1	1	ENSMUSG00000021036	Sptlc2
1026.24	-0.119317	0.152042	0	1	1	ENSMUSG00000021037	Ahsa1
338.903	-0.484288	0.217903	0	1	1	ENSMUSG00000021038	Vipas39
475.005	0.210238	0.197011	0	1	1	ENSMUSG00000021039	Snw1
143.197	-0.673083	0.236987	0	1	1	ENSMUSG00000021040	Slirp
132.059	-0.632757	0.285885	0	1	1	ENSMUSG00000021044	Adck1
152.106	-0.629089	0.266559	0	1	1	ENSMUSG00000021048	Mthfd1
519.434	0.584547	0.165908	0	1	1	ENSMUSG00000021051	Ppp2r5e
808.232	0.486579	0.157604	0	1	1	ENSMUSG00000021054	Sgpp1
317.301	0.36134	0.232284	0	1	1	ENSMUSG00000021065	Fut8
680.12	-0.177124	0.181756	0	1	1	ENSMUSG00000021067	Sav1
4213.86	0.757386	0.117186	0	1	1	ENSMUSG00000021068	Nin
4049.06	-0.202626	0.104468	0	1	1	ENSMUSG00000021069	Pygl
604.964	0.216285	0.157553	0	1	1	ENSMUSG00000021072	Tmx1
591.045	-0.0989695	0.159611	0	1	1	ENSMUSG00000021076	Actr10
548.651	0.10567	0.185383	0	1	1	ENSMUSG00000021094	Dhrs7
736.59	-0.000150868	0.161373	0	1	1	ENSMUSG00000021096	Ppm1a
259.87	-0.487484	0.273254	0	1	1	ENSMUSG00000021102	Glrx5
115.914	-0.0939508	0.271885	0	1	1	ENSMUSG00000021103	Mnat1
758.608	0.388504	0.170674	0	1	1	ENSMUSG00000021108	Prkch
2912.2	-1.4163	0.141302	-3.88762	0.000101232	0.0107863	ENSMUSG00000021109	Hif1a
2211.8	0.164779	0.116743	0	1	1	ENSMUSG00000021111	Papola
193.946	0.194068	0.248091	0	1	1	ENSMUSG00000021112	Mpp5
271.714	-0.306557	0.204411	0	1	1	ENSMUSG00000021113	Snapc1
406.755	-0.422199	0.214162	0	1	1	ENSMUSG00000021114	Atp6v1d
1092.61	0.805864	0.154634	0	1	1	ENSMUSG00000021115	Vrk1
632.789	-0.173748	0.191251	0	1	1	ENSMUSG00000021116	Eif2s1
731.584	-0.368687	0.168814	0	1	1	ENSMUSG00000021124	Vti1b
965.346	-1.00637	0.198761	-0.830811	0.40608	1	ENSMUSG00000021125	Arg2
1992.77	-2.05499	0.130055	-8.77947	1.64241e-18	2.33332e-15	ENSMUSG00000021127	Zfp36l1
279.189	0.11966	0.214178	0	1	1	ENSMUSG00000021131	Erh
1846.63	-0.147332	0.15331	0	1	1	ENSMUSG00000021133	Susd6
8832.77	0.336974	0.100007	0	1	1	ENSMUSG00000021134	Srsf5
1446.21	0.0106153	0.121916	0	1	1	ENSMUSG00000021140	Pcnx
1738.09	0.408864	0.137508	0	1	1	ENSMUSG00000021143	Pacs2
534.667	0.211161	0.170011	0	1	1	ENSMUSG00000021144	Mta1
750.194	0.946526	0.156458	0	1	1	ENSMUSG00000021147	Wdr37
518.815	0.174939	0.176359	0	1	1	ENSMUSG00000021149	Gtpbp4
1024.64	0.25527	0.156871	0	1	1	ENSMUSG00000021156	Zmynd11
654.094	0.505297	0.183398	0	1	1	ENSMUSG00000021171	Esyt2
170.976	0.707447	0.254981	0	1	1	ENSMUSG00000021177	Tdp1
998.029	-0.374932	0.1408	0	1	1	ENSMUSG00000021178	Psmc1
226.28	0.139383	0.241484	0	1	1	ENSMUSG00000021179	Nrde2
219.534	0.417291	0.248693	0	1	1	ENSMUSG00000021180	Rps6ka5
1050.89	1.40127	0.165976	1.32511	0.185134	1	ENSMUSG00000021182	Ccdc88c
360.374	0.349251	0.193421	0	1	1	ENSMUSG00000021185	9030617O03Rik
804.723	0.298446	0.171785	0	1	1	ENSMUSG00000021188	Trip11
661.16	0.204676	0.16214	0	1	1	ENSMUSG00000021189	Atxn3
4126.89	-1.62868	0.108163	-6.98556	2.83724e-12	2.01539e-09	ENSMUSG00000021190	Lgmn
507.12	0.291005	0.17596	0	1	1	ENSMUSG00000021192	Golga5
274.036	0.288851	0.219611	0	1	1	ENSMUSG00000021193	Pitrm1
1716.46	-0.518293	0.184162	0	1	1	ENSMUSG00000021196	Pfkp
665.684	-0.510472	0.288117	0	1	1	ENSMUSG00000021215	Net1
5459.01	-0.164424	0.10265	0	1	1	ENSMUSG00000021218	Gdi2
583.733	-0.108143	0.195855	0	1	1	ENSMUSG00000021224	Numb
179.372	-0.588401	0.235648	0	1	1	ENSMUSG00000021236	Entpd5
140.16	-0.125534	0.267956	0	1	1	ENSMUSG00000021240	Abcd4
252.927	-0.0075898	0.209907	0	1	1	ENSMUSG00000021241	Isca2
7094.47	0.233458	0.106775	0	1	1	ENSMUSG00000021242	Npc2
375.057	-0.16602	0.209601	0	1	1	ENSMUSG00000021243	Fcf1
652.418	0.499431	0.180263	0	1	1	ENSMUSG00000021244	Ylpm1
121.43	-0.516702	0.273948	0	1	1	ENSMUSG00000021245	Mlh3
4029.61	0.112695	0.11349	0	1	1	ENSMUSG00000021248	Tmed10
34674.5	-0.613543	0.125433	0	1	1	ENSMUSG00000021250	Fos
153.831	0.270317	0.273307	0	1	1	ENSMUSG00000021252	0610007P14Rik
568.575	-0.0660997	0.166174	0	1	1	ENSMUSG00000021254	Gpatch2l
528.048	0.422106	0.168811	0	1	1	ENSMUSG00000021258	Ccnk
1583.7	0.000518535	0.134022	0	1	1	ENSMUSG00000021262	Evl
173.343	-0.403552	0.268651	0	1	1	ENSMUSG00000021263	Degs2
1086.44	0.0995452	0.150627	0	1	1	ENSMUSG00000021264	Yy1
591.988	0.362778	0.163533	0	1	1	ENSMUSG00000021266	Wars
1679.71	0.147949	0.134521	0	1	1	ENSMUSG00000021270	Hsp90aa1
181.197	0.104387	0.239807	0	1	1	ENSMUSG00000021271	Zfp839
153.804	0.269568	0.25945	0	1	1	ENSMUSG00000021273	Fdft1
262.514	0.15966	0.231542	0	1	1	ENSMUSG00000021275	Tecpr2
119.359	-0.417021	0.282356	0	1	1	ENSMUSG00000021276	Cinp
800.369	-0.0406416	0.153742	0	1	1	ENSMUSG00000021277	Traf3
1431.59	0.204585	0.147511	0	1	1	ENSMUSG00000021279	Cdc42bpb
3879.06	0.252013	0.11085	0	1	1	ENSMUSG00000021281	Tnfaip2
3668.78	0.413735	0.129422	0	1	1	ENSMUSG00000021282	Eif5
95.2596	-0.973489	0.287612	-0.357155	0.720976	1	ENSMUSG00000021285	Ppp1r13b
166.796	0.711101	0.262455	0	1	1	ENSMUSG00000021287	Xrcc3
1154.07	0.289504	0.137007	0	1	1	ENSMUSG00000021288	Klc1
436.413	-0.192166	0.180128	0	1	1	ENSMUSG00000021290	2010107E04Rik
2277.52	0.0395109	0.11793	0	1	1	ENSMUSG00000021298	Gpr132
126.718	-0.108685	0.28487	0	1	1	ENSMUSG00000021302	Ggps1
807.034	-0.42263	0.168307	0	1	1	ENSMUSG00000021306	Gpr137b
602.196	-0.152053	0.171846	0	1	1	ENSMUSG00000021311	Mtr
165.86	1.02255	0.255002	0	1	1	ENSMUSG00000021322	Aoah
400.476	-0.215211	0.198494	0	1	1	ENSMUSG00000021326	Trim27
584.475	-0.15748	0.187383	0	1	1	ENSMUSG00000021327	Zkscan3
243.28	-0.07092	0.23726	0	1	1	ENSMUSG00000021339	Mrs2
189.25	-0.240167	0.238091	0	1	1	ENSMUSG00000021340	Gpld1
122.477	1.89605	0.28726	1.03749	0.299507	1	ENSMUSG00000021356	Irf4
714.245	0.101129	0.163224	0	1	1	ENSMUSG00000021357	Exoc2
1088.27	-0.833268	0.152704	0	1	1	ENSMUSG00000021360	Gcnt2
924.246	-0.136305	0.140747	0	1	1	ENSMUSG00000021361	Tmem14c
1507.96	0.696705	0.140643	0	1	1	ENSMUSG00000021365	Nedd9
761.041	0.490359	0.155983	0	1	1	ENSMUSG00000021366	Hivep1
521.512	0.460064	0.173469	0	1	1	ENSMUSG00000021371	Mcur1
958.351	0.641981	0.146202	0	1	1	ENSMUSG00000021374	Nup153
578.507	0.614063	0.171405	0	1	1	ENSMUSG00000021375	Kif13a
2879.95	0.932708	0.115279	0	1	1	ENSMUSG00000021377	Dek
613.873	-0.44094	0.169158	0	1	1	ENSMUSG00000021384	Susd3
166.144	-0.448145	0.265484	0	1	1	ENSMUSG00000021392	Nol8
598.662	0.365474	0.186978	0	1	1	ENSMUSG00000021395	Spin1
273.171	0.20783	0.239092	0	1	1	ENSMUSG00000021400	Wrnip1
708.802	0.118938	0.176855	0	1	1	ENSMUSG00000021408	Ripk1
1236.3	0.570675	0.145321	0	1	1	ENSMUSG00000021413	Prpf4b
289.482	-0.6084	0.227496	0	1	1	ENSMUSG00000021417	Eci2
127.127	0.0371948	0.270042	0	1	1	ENSMUSG00000021420	Fars2
1769.33	0.593032	0.17091	0	1	1	ENSMUSG00000021423	Ly86
1631.67	0.0965299	0.133788	0	1	1	ENSMUSG00000021427	Ssr1
310.211	-0.00122793	0.205639	0	1	1	ENSMUSG00000021428	Riok1
312.682	0.289396	0.263346	0	1	1	ENSMUSG00000021431	Snrnp48
236.303	0.747097	0.228942	0	1	1	ENSMUSG00000021432	Slc35b3
4823.73	0.313594	0.135151	0	1	1	ENSMUSG00000021451	Sema4d
338.787	-0.519114	0.238462	0	1	1	ENSMUSG00000021453	Gadd45g
6548.7	0.356696	0.0939069	0	1	1	ENSMUSG00000021457	Syk
99.8252	-0.540797	0.289854	0	1	1	ENSMUSG00000021458	2010111I01Rik
586.634	0.488205	0.187361	0	1	1	ENSMUSG00000021460	Auh
610.452	0.00832559	0.167131	0	1	1	ENSMUSG00000021468	Sptlc1
152.832	-0.491091	0.25811	0	1	1	ENSMUSG00000021474	Sfxn1
187.76	0.380043	0.255011	0	1	1	ENSMUSG00000021476	Habp4
3268.37	-1.21296	0.153196	-2.29551	0.0217041	0.893746	ENSMUSG00000021477	Ctsl
124.018	0.0800965	0.25211	0	1	1	ENSMUSG00000021481	Zfp346
237.667	-0.227991	0.211382	0	1	1	ENSMUSG00000021482	Aaed1
116.37	-0.751774	0.278393	0	1	1	ENSMUSG00000021483	Cdk20
2233.82	-0.103817	0.113996	0	1	1	ENSMUSG00000021484	Lman2
2798.2	-0.788971	0.120395	0	1	1	ENSMUSG00000021486	Prelid1
2051.8	0.385878	0.123518	0	1	1	ENSMUSG00000021488	Nsd1
196.912	-0.854288	0.261743	0	1	1	ENSMUSG00000021493	Pdlim7
602.646	-0.40785	0.196521	0	1	1	ENSMUSG00000021494	Ddx41
998.185	0.0268671	0.131075	0	1	1	ENSMUSG00000021495	Fam193b
130.841	0.613477	0.25903	0	1	1	ENSMUSG00000021496	Pcbd2
262.876	-0.683116	0.205191	0	1	1	ENSMUSG00000021497	Txndc15
1675.44	0.47907	0.126763	0	1	1	ENSMUSG00000021500	Ddx46
109.547	-0.796577	0.285956	0	1	1	ENSMUSG00000021501	Caml
181.73	-0.230202	0.268273	0	1	1	ENSMUSG00000021504	B4galt7
91.3958	-5.52691	0.206529	-2.47278	0.0134067	0.634879	ENSMUSG00000021508	Cxcl14
163.865	0.443831	0.269478	0	1	1	ENSMUSG00000021510	Zfp729a
151.065	-0.088038	0.263109	0	1	1	ENSMUSG00000021514	Zfp369
537.111	-0.178601	0.192374	0	1	1	ENSMUSG00000021518	Ptdss1
259.41	-0.0930337	0.239121	0	1	1	ENSMUSG00000021519	Mterf3
413.774	-0.38715	0.18566	0	1	1	ENSMUSG00000021520	Uqcrb
378.887	0.355538	0.211075	0	1	1	ENSMUSG00000021537	Cetn3
318.658	0.703288	0.214642	0	1	1	ENSMUSG00000021540	Smad5
6086.6	0.152777	0.0956304	0	1	1	ENSMUSG00000021546	Hnrnpk
223.397	0.487668	0.244632	0	1	1	ENSMUSG00000021548	Ccnh
588.447	0.579341	0.185025	0	1	1	ENSMUSG00000021549	Rasa1
382.84	-0.295551	0.210341	0	1	1	ENSMUSG00000021550	2210016F16Rik
351.529	-0.33505	0.218807	0	1	1	ENSMUSG00000021555	Naa35
674.882	-0.131952	0.201559	0	1	1	ENSMUSG00000021556	Golm1
671.598	0.388506	0.163931	0	1	1	ENSMUSG00000021557	Agtpbp1
417.656	0.590751	0.195008	0	1	1	ENSMUSG00000021559	Dapk1
83.0286	2.25061	0.287817	2.16069	0.0307191	1	ENSMUSG00000021569	Trip13
567.098	-0.435907	0.212978	0	1	1	ENSMUSG00000021576	Pdcd6
1717.92	0.0883122	0.120149	0	1	1	ENSMUSG00000021577	Sdha
179.259	0.22444	0.275222	0	1	1	ENSMUSG00000021578	Ccdc127
665.743	0.0274236	0.184645	0	1	1	ENSMUSG00000021583	Erap1
1994.12	0.418221	0.145583	0	1	1	ENSMUSG00000021585	Cast
1571.14	-0.659252	0.153996	0	1	1	ENSMUSG00000021591	Glrx
123.485	0.643583	0.272198	0	1	1	ENSMUSG00000021592	Arsk
756.785	-0.1131	0.184263	0	1	1	ENSMUSG00000021595	Nsun2
412.67	0.915759	0.218685	0	1	1	ENSMUSG00000021596	Mctp1
284.424	-0.229207	0.234286	0	1	1	ENSMUSG00000021606	Ndufs6
214.786	-0.0714801	0.239749	0	1	1	ENSMUSG00000021607	Mrpl36
480.616	0.197239	0.185836	0	1	1	ENSMUSG00000021608	Lpcat1
1291.51	-0.150311	0.129878	0	1	1	ENSMUSG00000021610	Clptm1l
4791.34	-4.73725	0.28245	-8.70048	3.30479e-18	4.02429e-15	ENSMUSG00000021614	Vcan
122.648	-0.234226	0.284369	0	1	1	ENSMUSG00000021615	Xrcc4
256.154	0.038834	0.229137	0	1	1	ENSMUSG00000021621	Zcchc9
907.347	0.421123	0.195324	0	1	1	ENSMUSG00000021624	Cd180
752.823	0.189482	0.171236	0	1	1	ENSMUSG00000021629	Slc30a5
271.326	0.414532	0.231987	0	1	1	ENSMUSG00000021635	Rad17
195.416	-0.889416	0.262914	0	1	1	ENSMUSG00000021639	Gtf2h2
300.186	-0.162908	0.240143	0	1	1	ENSMUSG00000021645	Smn1
304.121	0.279185	0.225946	0	1	1	ENSMUSG00000021650	Ptcd2
2382.33	-0.109718	0.123126	0	1	1	ENSMUSG00000021660	Btf3
215.18	0.183699	0.271827	0	1	1	ENSMUSG00000021661	Ankra2
2296	-0.0684192	0.144255	0	1	1	ENSMUSG00000021665	Hexb
388.043	0.378575	0.210229	0	1	1	ENSMUSG00000021666	Gfm2
112.973	-0.300564	0.27664	0	1	1	ENSMUSG00000021668	Polk
1561.82	0.248692	0.127169	0	1	1	ENSMUSG00000021669	Col4a3bp
1016.21	0.428637	0.161406	0	1	1	ENSMUSG00000021670	Hmgcr
151.23	0.997306	0.242716	0	1	1	ENSMUSG00000021671	Poc5
570.936	1.17438	0.182563	0.12974	0.896772	1	ENSMUSG00000021676	Iqgap2
639.053	0.180893	0.173753	0	1	1	ENSMUSG00000021681	Aggf1
1445.48	0.260641	0.12624	0	1	1	ENSMUSG00000021686	Ap3b1
536.028	-0.883716	0.163512	-0.220007	0.825866	1	ENSMUSG00000021687	Scamp1
294.693	0.583921	0.222637	0	1	1	ENSMUSG00000021690	Jmy
403.843	-0.140726	0.204083	0	1	1	ENSMUSG00000021693	Kif2a
236.717	2.45944	0.273584	2.7953	0.00518523	0.298641	ENSMUSG00000021697	Depdc1b
1429.52	-0.179498	0.179723	0	1	1	ENSMUSG00000021701	Plk2
521.954	0.173484	0.18923	0	1	1	ENSMUSG00000021703	Serinc5
352.799	0.409419	0.231057	0	1	1	ENSMUSG00000021706	Zfyve16
2040.17	0.434342	0.127094	0	1	1	ENSMUSG00000021709	Erbb2ip
402.103	-0.107866	0.221485	0	1	1	ENSMUSG00000021710	Nln
279.077	-0.480315	0.233717	0	1	1	ENSMUSG00000021711	Trappc13
168.488	0.110856	0.259592	0	1	1	ENSMUSG00000021713	Ppwd1
194.18	0.334768	0.260483	0	1	1	ENSMUSG00000021715	Cwc27
164.662	0.294686	0.261971	0	1	1	ENSMUSG00000021716	Srek1ip1
1011.62	0.576805	0.134664	0	1	1	ENSMUSG00000021725	Parp8
6037.73	0.0867276	0.118582	0	1	1	ENSMUSG00000021728	Emb
115.802	0.0730732	0.274484	0	1	1	ENSMUSG00000021731	Mrps30
986.002	0.919596	0.162833	0	1	1	ENSMUSG00000021733	Slc4a7
696.889	-0.214459	0.163938	0	1	1	ENSMUSG00000021737	Psmd6
888.638	0.577654	0.154058	0	1	1	ENSMUSG00000021738	Atxn7
777.87	0.263525	0.183991	0	1	1	ENSMUSG00000021748	Pdhb
186.035	0.42634	0.236328	0	1	1	ENSMUSG00000021752	Kctd6
2727	0.279495	0.121216	0	1	1	ENSMUSG00000021754	Map3k1
1644.63	0.915557	0.154676	0	1	1	ENSMUSG00000021756	Il6st
365.095	0.732061	0.200477	0	1	1	ENSMUSG00000021764	Ndufs4
253.316	0.223145	0.228711	0	1	1	ENSMUSG00000021767	Kat6b
604.907	0.411233	0.153708	0	1	1	ENSMUSG00000021770	Samd8
1936.54	0.00670098	0.11642	0	1	1	ENSMUSG00000021771	Vdac2
111.578	0.342513	0.263723	0	1	1	ENSMUSG00000021772	Nkiras1
250.247	0.36027	0.232444	0	1	1	ENSMUSG00000021774	Ube2e1
111.62	1.72074	0.28998	0	1	1	ENSMUSG00000021775	Nr1d2
346.751	0.092946	0.206367	0	1	1	ENSMUSG00000021785	Ngly1
5913.3	0.329856	0.094175	0	1	1	ENSMUSG00000021794	Glud1
104.68	0.995225	0.27403	0	1	1	ENSMUSG00000021806	Nid2
472.418	-0.0362731	0.190054	0	1	1	ENSMUSG00000021807	2700060E02Rik
175.553	0.179755	0.264471	0	1	1	ENSMUSG00000021809	Nudt13
364.7	-0.260776	0.22261	0	1	1	ENSMUSG00000021810	Ecd
269.645	0.768823	0.210169	0	1	1	ENSMUSG00000021811	Dnajc9
1441.4	0.105472	0.13925	0	1	1	ENSMUSG00000021814	Anxa7
975.552	0.693982	0.153145	0	1	1	ENSMUSG00000021816	Ppp3cb
1649.24	0.148125	0.116542	0	1	1	ENSMUSG00000021819	Zswim8
361.077	-0.493119	0.206932	0	1	1	ENSMUSG00000021820	Camk2g
228.49	-0.0946594	0.269016	0	1	1	ENSMUSG00000021822	Plau
870.901	0.493701	0.17403	0	1	1	ENSMUSG00000021823	Vcl
674.301	0.0915611	0.169828	0	1	1	ENSMUSG00000021824	Ap3m1
352.542	0.751766	0.238578	0	1	1	ENSMUSG00000021830	Txndc16
1782.82	-1.56951	0.278922	-2.08947	0.0366653	1	ENSMUSG00000021831	Ero1l
583.356	-0.0276427	0.16645	0	1	1	ENSMUSG00000021832	Psmc6
1007.66	0.098099	0.147643	0	1	1	ENSMUSG00000021840	Mapk1ip1l
577.562	0.47597	0.173763	0	1	1	ENSMUSG00000021843	Ktn1
465.311	0.308625	0.208677	0	1	1	ENSMUSG00000021846	Peli2
763.971	-0.0574032	0.166903	0	1	1	ENSMUSG00000021866	Anxa11
118.841	-0.45715	0.276427	0	1	1	ENSMUSG00000021868	Ppif
924.559	0.120561	0.161598	0	1	1	ENSMUSG00000021870	Slmap
495.366	-0.291273	0.183923	0	1	1	ENSMUSG00000021871	Pnp
910.992	-0.369688	0.174697	0	1	1	ENSMUSG00000021876	Rnase4
1436.89	-0.0721207	0.143319	0	1	1	ENSMUSG00000021877	Arf4
564.277	1.03314	0.191232	0	1	1	ENSMUSG00000021880	Rnase6
1293.86	0.411006	0.153452	0	1	1	ENSMUSG00000021886	Gpr65
528.039	-0.230925	0.196517	0	1	1	ENSMUSG00000021890	Eaf1
229.374	-0.535837	0.244425	0	1	1	ENSMUSG00000021891	Mettl6
1296.6	0.903751	0.135488	0	1	1	ENSMUSG00000021892	Sh3bp5
670.817	0.209375	0.160426	0	1	1	ENSMUSG00000021893	Capn7
1092.45	0.960682	0.194308	0	1	1	ENSMUSG00000021895	Arhgef3
138.703	0.113988	0.261283	0	1	1	ENSMUSG00000021900	Btd
612.725	0.00637896	0.173855	0	1	1	ENSMUSG00000021901	Bap1
118.689	0.0793583	0.281814	0	1	1	ENSMUSG00000021902	Phf7
202.786	0.130124	0.218965	0	1	1	ENSMUSG00000021905	Dph3
3562.84	-0.258429	0.130226	0	1	1	ENSMUSG00000021910	Nisch
534.716	0.220935	0.166747	0	1	1	ENSMUSG00000021911	Parg
265.926	-0.883754	0.220852	-0.189937	0.849358	1	ENSMUSG00000021916	Glt8d1
555.995	-0.380055	0.184716	0	1	1	ENSMUSG00000021917	Spcs1
347.252	0.103177	0.198556	0	1	1	ENSMUSG00000021929	Kpna3
254.84	0.961666	0.241985	0	1	1	ENSMUSG00000021932	Rnaseh2b
370.635	0.0105769	0.203208	0	1	1	ENSMUSG00000021936	Mapk8
412.939	0.0642415	0.211036	0	1	1	ENSMUSG00000021938	Pspc1
16190.3	-0.56793	0.0932549	0	1	1	ENSMUSG00000021939	Ctsb
617.839	0.0449878	0.172784	0	1	1	ENSMUSG00000021945	Zmym2
293.238	0.551212	0.219777	0	1	1	ENSMUSG00000021947	Cryl1
8070.34	0.551425	0.0997063	0	1	1	ENSMUSG00000021948	Prkcd
110.206	-0.0771578	0.284319	0	1	1	ENSMUSG00000021951	Eef1akmt1
173.237	1.03593	0.269402	0	1	1	ENSMUSG00000021952	Xpo4
2900.95	0.149635	0.116714	0	1	1	ENSMUSG00000021957	Tkt
1265.39	0.390548	0.140581	0	1	1	ENSMUSG00000021959	Lats2
530.287	0.281717	0.181636	0	1	1	ENSMUSG00000021962	Dcp1a
538.667	0.0101841	0.171289	0	1	1	ENSMUSG00000021963	Sap18
228.056	-0.294108	0.214326	0	1	1	ENSMUSG00000021967	Mrpl57
919.954	0.154202	0.14279	0	1	1	ENSMUSG00000021969	Zdhhc20
562.588	0.370275	0.169748	0	1	1	ENSMUSG00000021972	Hmbox1
646.584	0.266212	0.180017	0	1	1	ENSMUSG00000021973	Micu2
268.632	0.427158	0.241481	0	1	1	ENSMUSG00000021975	Ints9
916.814	-0.0639351	0.178577	0	1	1	ENSMUSG00000021978	Extl3
237.159	-0.37762	0.28085	0	1	1	ENSMUSG00000021981	Cab39l
224.112	0.510925	0.237617	0	1	1	ENSMUSG00000021982	Cdadc1
1942.08	0.242674	0.105714	0	1	1	ENSMUSG00000021987	Mtmr6
1589.05	0.159445	0.158313	0	1	1	ENSMUSG00000021990	Spata13
106.864	0.342475	0.281534	0	1	1	ENSMUSG00000021993	Mipep
1141.55	-0.553639	0.135464	0	1	1	ENSMUSG00000021996	Esd
17816.3	-0.33739	0.0911905	0	1	1	ENSMUSG00000021998	Lcp1
1118.83	0.0880086	0.174625	0	1	1	ENSMUSG00000022000	Zc3h13
177.502	0.592704	0.259779	0	1	1	ENSMUSG00000022003	Slc25a30
759.563	-0.149991	0.187479	0	1	1	ENSMUSG00000022008	Gpalpp1
251.506	0.232061	0.216732	0	1	1	ENSMUSG00000022009	Nufip1
508.571	0.2778	0.177868	0	1	1	ENSMUSG00000022010	Tsc22d1
446.371	0.551858	0.219611	0	1	1	ENSMUSG00000022014	Epsti1
297.087	0.419398	0.204008	0	1	1	ENSMUSG00000022016	Akap11
128.074	-1.5012	0.274036	-1.66649	0.0956152	1	ENSMUSG00000022018	Rgcc
188.173	-0.0368182	0.222966	0	1	1	ENSMUSG00000022019	Tdrd3
215.409	0.69668	0.231383	0	1	1	ENSMUSG00000022020	Naa16
169.125	2.19218	0.275651	0.803994	0.4214	1	ENSMUSG00000022021	Diaph3
489.637	0.371731	0.202777	0	1	1	ENSMUSG00000022023	Wbp4
551.604	0.0610821	0.17256	0	1	1	ENSMUSG00000022024	Sugt1
195.568	-0.938501	0.278971	0	1	1	ENSMUSG00000022031	Elp3
130.542	1.99166	0.279133	1.88754	0.0590874	1	ENSMUSG00000022033	Pbk
104.221	4.04126	0.242704	1.70678	0.0878627	1	ENSMUSG00000022034	Esco2
223.793	0.134262	0.224728	0	1	1	ENSMUSG00000022035	Ccdc25
368.476	0.298002	0.207573	0	1	1	ENSMUSG00000022043	Trim35
259.747	0.840342	0.270437	0	1	1	ENSMUSG00000022048	Dpysl2
1520.45	0.348633	0.12052	0	1	1	ENSMUSG00000022051	Bnip3l
555.562	0.132481	0.193999	0	1	1	ENSMUSG00000022052	Ppp2r2a
126.65	0.509889	0.275258	0	1	1	ENSMUSG00000022064	Pibf1
131.888	1.42557	0.286076	0.201686	0.840162	1	ENSMUSG00000022070	Bora
145.424	-0.999046	0.275358	-0.141262	0.887663	1	ENSMUSG00000022075	Rhobtb2
929.892	-0.116341	0.145546	0	1	1	ENSMUSG00000022089	Bin3
184.629	-0.0697966	0.25859	0	1	1	ENSMUSG00000022090	Pdlim2
209.098	-3.10498	0.28185	-4.27049	1.95048e-05	0.00271096	ENSMUSG00000022094	Slc39a14
373.474	0.157195	0.200561	0	1	1	ENSMUSG00000022095	Fam160b2
746.201	0.574236	0.159447	0	1	1	ENSMUSG00000022100	Xpo7
1000.78	-1.27576	0.163893	-2.37651	0.0174773	0.77592	ENSMUSG00000022102	Dok2
1085.64	0.255412	0.142989	0	1	1	ENSMUSG00000022105	Rb1
709.099	-0.359974	0.183007	0	1	1	ENSMUSG00000022106	Rcbtb2
9783.59	-0.122735	0.0949667	0	1	1	ENSMUSG00000022108	Itm2b
236.648	0.100577	0.270441	0	1	1	ENSMUSG00000022109	Med4
506.852	0.0185341	0.192592	0	1	1	ENSMUSG00000022110	Sucla2
721.485	0.255434	0.159545	0	1	1	ENSMUSG00000022119	Rbm26
110.34	-1.69708	0.281465	-1.72321	0.0848508	1	ENSMUSG00000022122	Ednrb
931.611	0.553543	0.155132	0	1	1	ENSMUSG00000022124	Fbxl3
549.941	-0.171528	0.167548	0	1	1	ENSMUSG00000022125	Cln5
180.421	0.86168	0.277617	0	1	1	ENSMUSG00000022126	Acod1
114.089	0.643484	0.279809	0	1	1	ENSMUSG00000022130	Tgds
112.149	0.0665791	0.284384	0	1	1	ENSMUSG00000022131	Gpr180
1722.75	0.0846213	0.135023	0	1	1	ENSMUSG00000022136	Dnajc3
1498.79	0.294495	0.151298	0	1	1	ENSMUSG00000022139	Mbnl2
2590.35	0.449271	0.140417	0	1	1	ENSMUSG00000022141	Nipbl
412.105	0.477434	0.212582	0	1	1	ENSMUSG00000022142	Nup155
5973.47	0.123945	0.111083	0	1	1	ENSMUSG00000022148	Fyb
793.221	-3.33608	0.285567	-4.66353	3.10829e-06	0.000519511	ENSMUSG00000022150	Dab2
124.873	0.293062	0.266813	0	1	1	ENSMUSG00000022151	Ttc33
231.777	0.0628675	0.248283	0	1	1	ENSMUSG00000022160	Mettl3
439.695	-0.367672	0.216541	0	1	1	ENSMUSG00000022174	Dad1
2354.49	-0.475172	0.11045	0	1	1	ENSMUSG00000022175	Lrp10
117.914	1.06627	0.283822	0	1	1	ENSMUSG00000022177	Haus4
1030.43	-1.5903	0.271693	-1.58784	0.112323	1	ENSMUSG00000022180	Slc7a8
241.702	0.361049	0.230619	0	1	1	ENSMUSG00000022184	Fbxo4
2969.08	0.275027	0.106124	0	1	1	ENSMUSG00000022185	Acin1
539.2	0.447084	0.208043	0	1	1	ENSMUSG00000022186	Oxct1
310.722	0.13938	0.236252	0	1	1	ENSMUSG00000022191	Drosha
359.174	-0.149592	0.18668	0	1	1	ENSMUSG00000022193	Psmb5
704.348	0.244551	0.146454	0	1	1	ENSMUSG00000022194	Pabpn1
365.517	-0.281657	0.25069	0	1	1	ENSMUSG00000022195	6030458C11Rik
1048.16	0.0621738	0.144222	0	1	1	ENSMUSG00000022200	Golph3
998.698	0.250281	0.156609	0	1	1	ENSMUSG00000022201	Zfr
435.503	0.284048	0.195424	0	1	1	ENSMUSG00000022204	Ngdn
2148.21	0.193191	0.108931	0	1	1	ENSMUSG00000022205	Sub1
209.082	-0.00836352	0.241419	0	1	1	ENSMUSG00000022210	Dhrs4
825.736	0.19872	0.187037	0	1	1	ENSMUSG00000022214	Dcaf11
1484.87	0.524697	0.132357	0	1	1	ENSMUSG00000022216	Psme1
130.548	-1.01048	0.287696	0	1	1	ENSMUSG00000022218	Tgm1
622.23	-0.469525	0.178727	0	1	1	ENSMUSG00000022221	Ripk3
226.041	-0.0670857	0.224516	0	1	1	ENSMUSG00000022223	Sdr39u1
718.549	0.119652	0.165523	0	1	1	ENSMUSG00000022228	Zscan26
1814.95	0.269957	0.134482	0	1	1	ENSMUSG00000022234	Cct5
505.415	-0.0770918	0.189075	0	1	1	ENSMUSG00000022241	Tars
234.472	-2.84275	0.272501	-4.70132	2.5848e-06	0.000449649	ENSMUSG00000022246	Rai14
224.028	0.17211	0.249341	0	1	1	ENSMUSG00000022247	Brix1
296.158	1.15786	0.231853	0	1	1	ENSMUSG00000022253	Nadk2
2173.82	0.339152	0.113764	0	1	1	ENSMUSG00000022255	Mtdh
1903.62	0.67134	0.14257	0	1	1	ENSMUSG00000022263	Trio
235.312	-0.177764	0.240763	0	1	1	ENSMUSG00000022265	Ank
761.62	-0.0121489	0.161635	0	1	1	ENSMUSG00000022270	Fam134b
361.221	0.0117013	0.183082	0	1	1	ENSMUSG00000022280	Rnf19a
12984	0.598477	0.0842012	0	1	1	ENSMUSG00000022283	Pabpc1
9156.96	0.175358	0.0911209	0	1	1	ENSMUSG00000022285	Ywhaz
171.672	0.582554	0.24908	0	1	1	ENSMUSG00000022292	Rrm2b
781.169	-0.024352	0.180126	0	1	1	ENSMUSG00000022295	Atp6v1c1
174.177	0.512028	0.270415	0	1	1	ENSMUSG00000022299	Slc25a32
350.366	0.168283	0.197669	0	1	1	ENSMUSG00000022300	Dcaf13
118.184	-1.67054	0.290521	-0.190522	0.8489	1	ENSMUSG00000022305	Lrp12
741.237	0.626247	0.159617	0	1	1	ENSMUSG00000022307	Oxr1
2706.15	0.0509246	0.114008	0	1	1	ENSMUSG00000022312	Eif3h
139.74	0.316531	0.252556	0	1	1	ENSMUSG00000022313	Utp23
2367.53	1.17605	0.131338	0.145046	0.884675	1	ENSMUSG00000022314	Rad21
212.778	2.71988	0.250519	4.67926	2.87919e-06	0.000490844	ENSMUSG00000022322	Shcbp1
222.401	0.695481	0.245645	0	1	1	ENSMUSG00000022329	Stk3
1761.84	0.188317	0.113161	0	1	1	ENSMUSG00000022336	Eif3e
508.421	-0.113741	0.198582	0	1	1	ENSMUSG00000022337	Emc2
226.662	-0.123581	0.249181	0	1	1	ENSMUSG00000022338	Eny2
146.041	0.320385	0.252859	0	1	1	ENSMUSG00000022339	Ebag9
203.637	-1.39839	0.241098	-1.59117	0.11157	1	ENSMUSG00000022346	Myc
688.316	-0.262244	0.161068	0	1	1	ENSMUSG00000022350	E430025E21Rik
199.926	0.364914	0.267169	0	1	1	ENSMUSG00000022351	Sqle
188.585	-0.296371	0.234217	0	1	1	ENSMUSG00000022353	Mtss1
438.667	-0.295068	0.212392	0	1	1	ENSMUSG00000022354	Ndufb9
117.371	0.434303	0.254828	0	1	1	ENSMUSG00000022359	Wdyhv1
[truncated: 6,529 more rows]

## Sheet: MHCII+
Differentially expressed genes by macrophage subset.
baseMean	log2FC	lfcSE	stat	pvalue	padj	id	gene
1154.99	0.172624	0.169419	0	1	1	ENSMUSG00000000001	Gnai3
337.509	1.20007	0.259861	0.0170072	0.986431	1	ENSMUSG00000000031	H19
402.167	0.414914	0.258533	0	1	1	ENSMUSG00000000056	Narf
75.466	-1.78549	0.452526	-0.79491	0.426666	1	ENSMUSG00000000058	Cav2
11780.8	1.0345	0.110492	0	1	1	ENSMUSG00000000078	Klf6
253.815	0.304925	0.250334	0	1	1	ENSMUSG00000000085	Scmh1
886.256	0.916967	0.177108	0	1	1	ENSMUSG00000000088	Cox5a
255.274	1.92264	0.255355	2.55824	0.0105202	0.17685	ENSMUSG00000000127	Fer
1167.1	0.220523	0.144357	0	1	1	ENSMUSG00000000131	Xpo6
1310.98	0.169353	0.141436	0	1	1	ENSMUSG00000000134	Tfe3
315.336	0.489554	0.242751	0	1	1	ENSMUSG00000000148	Brat1
3843.83	-0.093578	0.120176	0	1	1	ENSMUSG00000000149	Gna12
86.228	1.1717	0.351257	0	1	1	ENSMUSG00000000154	Slc22a18
425.351	0.413978	0.246002	0	1	1	ENSMUSG00000000168	Dlat
796.457	0.257166	0.152873	0	1	1	ENSMUSG00000000171	Sdhd
348.589	-1.51948	0.314689	-1.2291	0.219033	1	ENSMUSG00000000184	Ccnd2
993.916	-0.11962	0.164843	0	1	1	ENSMUSG00000000194	Gpr107
144.039	-2.49193	0.353145	-3.71785	0.000200925	0.00529498	ENSMUSG00000000204	Slfn4
4723.66	1.12988	0.170034	0	1	1	ENSMUSG00000000275	Trim25
1597.62	-0.213679	0.141273	0	1	1	ENSMUSG00000000278	Scpep1
1027.02	0.233204	0.14429	0	1	1	ENSMUSG00000000282	Mnt
4283	-0.33698	0.110965	0	1	1	ENSMUSG00000000290	Itgb2
478.925	-1.19085	0.219403	-1.75588	0.0791091	1	ENSMUSG00000000318	Clec10a
1040.52	0.526246	0.129818	0	1	1	ENSMUSG00000000326	Comt
175.18	0.857895	0.284442	0	1	1	ENSMUSG00000000340	Dbt
3761.38	-0.15322	0.119887	0	1	1	ENSMUSG00000000346	Dazap2
245.614	-0.216237	0.220945	0	1	1	ENSMUSG00000000355	Mcts1
654.234	-0.273925	0.181883	0	1	1	ENSMUSG00000000374	Trappc10
444.483	0.160578	0.197578	0	1	1	ENSMUSG00000000378	Ccm2
279.828	-0.106012	0.216436	0	1	1	ENSMUSG00000000384	Tbrg4
352.43	-0.314553	0.266	0	1	1	ENSMUSG00000000386	Mx1
525.453	-0.0556263	0.170881	0	1	1	ENSMUSG00000000399	Ndufa9
1715.97	0.0979239	0.118308	0	1	1	ENSMUSG00000000420	Galnt1
140.213	0.172938	0.308837	0	1	1	ENSMUSG00000000439	Mkrn2
242.061	0.0478219	0.233358	0	1	1	ENSMUSG00000000440	Pparg
488.235	0.158941	0.195809	0	1	1	ENSMUSG00000000441	Raf1
903.546	-0.236937	0.21181	0	1	1	ENSMUSG00000000489	Pdgfb
797.531	1.35448	0.160229	1.19276	0.232965	1	ENSMUSG00000000530	Acvrl1
198.409	-1.97205	0.331212	-2.74654	0.00602272	0.111265	ENSMUSG00000000531	Grasp
339.738	-0.0973419	0.197874	0	1	1	ENSMUSG00000000532	Acvr1b
263.378	-0.040289	0.219086	0	1	1	ENSMUSG00000000538	Tom1l2
1250.54	0.377632	0.139841	0	1	1	ENSMUSG00000000552	Zfp385a
732.914	-1.31696	0.169031	-2.8466	0.00441892	0.0857003	ENSMUSG00000000555	Itga5
162.856	0.292027	0.283067	0	1	1	ENSMUSG00000000561	Wdr77
1335.61	-0.0589676	0.141714	0	1	1	ENSMUSG00000000563	Atp5f1
1662.9	-0.0955702	0.146801	0	1	1	ENSMUSG00000000568	Hnrnpd
264.598	0.278124	0.258354	0	1	1	ENSMUSG00000000579	Dynlt1c
310.137	-0.0327527	0.229993	0	1	1	ENSMUSG00000000581	C1d
4393.76	-0.618353	0.111036	0	1	1	ENSMUSG00000000594	Gm2a
577.512	0.220352	0.178092	0	1	1	ENSMUSG00000000600	Krit1
959.726	0.349657	0.161348	0	1	1	ENSMUSG00000000605	Clcn4
1449.32	-0.376456	0.139778	0	1	1	ENSMUSG00000000628	Hk2
1231.27	-0.301025	0.144968	0	1	1	ENSMUSG00000000631	Myo18a
592.577	-2.64716	0.221135	-7.54912	4.38208e-14	4.46175e-12	ENSMUSG00000000682	Cd52
97.8196	-1.56932	0.403502	-0.6895	0.490508	1	ENSMUSG00000000686	Abhd15
122.647	0.139729	0.339828	0	1	1	ENSMUSG00000000693	Loxl3
600.299	0.786669	0.165299	0	1	1	ENSMUSG00000000708	Kat2b
1114.59	0.0718203	0.142472	0	1	1	ENSMUSG00000000711	Rab5b
388.084	-0.985725	0.312896	0	1	1	ENSMUSG00000000732	Icosl
531.189	0.382369	0.182215	0	1	1	ENSMUSG00000000738	Spg7
2982.64	-0.303278	0.122197	0	1	1	ENSMUSG00000000740	Rpl13
938.539	0.20014	0.142931	0	1	1	ENSMUSG00000000743	Chmp1a
465.673	0.139333	0.191638	0	1	1	ENSMUSG00000000751	Rpa1
487.559	0.435545	0.185412	0	1	1	ENSMUSG00000000759	Tubgcp3
147.428	0.293507	0.314461	0	1	1	ENSMUSG00000000776	Polr3d
4898.09	0.23686	0.105348	0	1	1	ENSMUSG00000000787	Ddx3x
554.674	0.398383	0.182794	0	1	1	ENSMUSG00000000804	Usp32
414.013	0.787368	0.196236	0	1	1	ENSMUSG00000000823	Zfp512b
1865.82	0.278592	0.11729	0	1	1	ENSMUSG00000000826	Dnajc5
616.964	0.131159	0.184109	0	1	1	ENSMUSG00000000827	Tpd52l2
639.974	0.524119	0.195552	0	1	1	ENSMUSG00000000838	Fmr1
187.922	1.04517	0.279353	0	1	1	ENSMUSG00000000876	Pxmp4
467.629	-0.578226	0.200818	0	1	1	ENSMUSG00000000902	Smarcb1
95.1021	-0.133427	0.382133	0	1	1	ENSMUSG00000000916	Nsun5
1407.26	-4.38903	0.389635	-6.80536	1.00798e-11	7.65383e-10	ENSMUSG00000000957	Mmp14
2467.58	0.792503	0.102001	0	1	1	ENSMUSG00000000958	Slc7a7
602.149	0.495488	0.177295	0	1	1	ENSMUSG00000000959	Oxa1l
326.165	-0.0981108	0.273919	0	1	1	ENSMUSG00000000976	Heatr6
1016.99	-2.54141	0.195903	-8.16337	3.25792e-16	3.94472e-14	ENSMUSG00000000982	Ccl3
256.867	-0.223704	0.265744	0	1	1	ENSMUSG00000001016	Ilf2
955.194	0.0541853	0.166281	0	1	1	ENSMUSG00000001017	Chtop
464.008	0.296239	0.194482	0	1	1	ENSMUSG00000001018	Snapin
95.2319	-3.5487	0.476142	-2.31154	0.0208028	0.32248	ENSMUSG00000001020	S100a4
333.394	-4.60914	0.474165	-2.6741	0.00749306	0.133475	ENSMUSG00000001025	S100a6
689.343	0.157709	0.163525	0	1	1	ENSMUSG00000001034	Mapk7
197.401	3.60372	0.307931	6.68705	2.2771e-11	1.71452e-09	ENSMUSG00000001036	Epn2
915.686	-0.130013	0.144072	0	1	1	ENSMUSG00000001052	Sec24b
199.797	-0.104288	0.251186	0	1	1	ENSMUSG00000001054	Rmnd5b
249.438	-0.268311	0.293924	0	1	1	ENSMUSG00000001056	Nhp2
413.365	0.0442866	0.207615	0	1	1	ENSMUSG00000001062	Vps9d1
326.799	-0.0636606	0.198164	0	1	1	ENSMUSG00000001065	Zfp276
435.787	-0.257667	0.219328	0	1	1	ENSMUSG00000001082	Mfsd10
679.517	1.15622	0.158563	0	1	1	ENSMUSG00000001089	Luzp1
322.967	0.0657751	0.220962	0	1	1	ENSMUSG00000001098	Kctd10
358.544	0.560072	0.260486	0	1	1	ENSMUSG00000001100	Poldip2
210.115	-0.16812	0.291416	0	1	1	ENSMUSG00000001105	Ift20
1795.44	0.583055	0.141931	0	1	1	ENSMUSG00000001123	Lgals9
1035.34	0.294835	0.162899	0	1	1	ENSMUSG00000001127	Araf
11779.6	1.70226	0.1114	4.65124	3.29945e-06	0.000127979	ENSMUSG00000001128	Cfp
325.193	-0.262659	0.219206	0	1	1	ENSMUSG00000001138	Cnnm3
553.96	0.274127	0.204569	0	1	1	ENSMUSG00000001143	Lman2l
473.19	0.409794	0.23305	0	1	1	ENSMUSG00000001150	Mcm3ap
659.899	-0.0192636	0.186031	0	1	1	ENSMUSG00000001151	Pcnt
955.762	-0.781339	0.1633	0	1	1	ENSMUSG00000001156	Mxd1
151.085	0.53268	0.328352	0	1	1	ENSMUSG00000001157	Gmcl1
187.38	0.0346213	0.262395	0	1	1	ENSMUSG00000001158	Snrnp27
630.446	-0.0420995	0.184867	0	1	1	ENSMUSG00000001173	Ocrl
8463.05	0.24884	0.102263	0	1	1	ENSMUSG00000001175	Calm1
1742.12	1.22938	0.150362	0.361244	0.717917	1	ENSMUSG00000001211	Agpat3
259.466	0.000112243	0.22528	0	1	1	ENSMUSG00000001227	Sema6b
153.894	-1.54445	0.45873	0	1	1	ENSMUSG00000001228	Uhrf1
776.239	0.0971324	0.189675	0	1	1	ENSMUSG00000001229	Dpp9
101.011	-5.50152	0.468651	-3.12294	0.00179056	0.038566	ENSMUSG00000001247	Lsr
939.876	-0.0602312	0.139726	0	1	1	ENSMUSG00000001248	Gramd1a
182.983	1.79681	0.310558	1.42246	0.154893	1	ENSMUSG00000001249	Hpn
3069.45	0.844151	0.16377	0	1	1	ENSMUSG00000001270	Ckb
949.556	0.202163	0.156771	0	1	1	ENSMUSG00000001280	Sp1
376.166	-3.02583	0.420166	-3.30884	0.000936844	0.0218029	ENSMUSG00000001281	Itgb7
168.969	0.198979	0.287477	0	1	1	ENSMUSG00000001285	Myg1
125.999	-2.15158	0.368632	-2.62629	0.00863222	0.149893	ENSMUSG00000001288	Rarg
785.652	-0.135875	0.171666	0	1	1	ENSMUSG00000001289	Pfdn5
60.0301	4.28358	0.408224	5.8939	3.77194e-09	2.22346e-07	ENSMUSG00000001300	Efnb2
178.275	-0.06171	0.310814	0	1	1	ENSMUSG00000001305	Rrp15
2906.67	0.819989	0.10422	0	1	1	ENSMUSG00000001348	Acp5
220.406	0.865835	0.264765	0	1	1	ENSMUSG00000001366	Fbxo9
474.514	0.150856	0.195366	0	1	1	ENSMUSG00000001376	Vps50
441.179	-0.0658127	0.203485	0	1	1	ENSMUSG00000001380	Hars
694.687	-0.387441	0.168315	0	1	1	ENSMUSG00000001383	Zmat2
662.49	0.32266	0.174738	0	1	1	ENSMUSG00000001415	Smg5
1177.89	-0.12037	0.173218	0	1	1	ENSMUSG00000001416	Cct3
1509.74	0.239317	0.163198	0	1	1	ENSMUSG00000001418	Glmp
1493.73	0.10432	0.115946	0	1	1	ENSMUSG00000001419	Mef2d
1662.45	0.208548	0.141808	0	1	1	ENSMUSG00000001424	Snd1
145.945	0.30473	0.302307	0	1	1	ENSMUSG00000001436	Slc19a1
2455.91	0.132298	0.126405	0	1	1	ENSMUSG00000001440	Kpnb1
801.131	-0.478159	0.156643	0	1	1	ENSMUSG00000001441	Npepps
264.786	0.238484	0.247909	0	1	1	ENSMUSG00000001445	Mrpl10
184.127	-0.218182	0.349782	0	1	1	ENSMUSG00000001467	Cyp51
2977.42	0.2489	0.114004	0	1	1	ENSMUSG00000001472	Tcf25
905.344	-0.7187	0.182911	0	1	1	ENSMUSG00000001473	Tubb6
190.915	-0.674769	0.310642	0	1	1	ENSMUSG00000001482	Def8
126.056	0.619886	0.336017	0	1	1	ENSMUSG00000001518	Itfg2
91.8089	-0.380247	0.386546	0	1	1	ENSMUSG00000001524	Gtf2h4
2965.82	-0.339623	0.16142	0	1	1	ENSMUSG00000001525	Tubb5
150.593	-1.7187	0.334464	-1.83146	0.0670317	0.880651	ENSMUSG00000001542	Ell2
1344.45	2.6175	0.161703	8.54469	1.28884e-17	1.77662e-15	ENSMUSG00000001552	Jup
368.1	-0.409679	0.206852	0	1	1	ENSMUSG00000001569	Nom1
701.472	0.288302	0.167811	0	1	1	ENSMUSG00000001576	Ergic1
2020.14	0.146774	0.155151	0	1	1	ENSMUSG00000001627	Ifrd1
91.6209	-1.19243	0.358596	-0.728527	0.466291	1	ENSMUSG00000001630	Stk38l
1021.81	-0.127	0.165536	0	1	1	ENSMUSG00000001632	Brpf1
791.225	0.378983	0.140888	0	1	1	ENSMUSG00000001642	Akr1b3
88.7447	-0.629917	0.342384	0	1	1	ENSMUSG00000001666	Ddt
357.605	0.23183	0.215567	0	1	1	ENSMUSG00000001674	Ddx18
1695.95	0.234214	0.13252	0	1	1	ENSMUSG00000001687	Ubl3
108.927	-0.70644	0.361189	0	1	1	ENSMUSG00000001700	Gramd3
132.099	0.10129	0.317101	0	1	1	ENSMUSG00000001707	Eef1e1
2796.61	0.275429	0.130273	0	1	1	ENSMUSG00000001729	Akt1
497.187	0.234444	0.23195	0	1	1	ENSMUSG00000001741	Il16
5407.66	-0.303808	0.0998897	0	1	1	ENSMUSG00000001750	Tcirg1
761.147	0.010695	0.184255	0	1	1	ENSMUSG00000001751	Naglu
219.782	-0.186243	0.25245	0	1	1	ENSMUSG00000001755	Coasy
181.582	1.10581	0.371844	0	1	1	ENSMUSG00000001761	Smo
95.7887	-0.753881	0.381516	-0.259195	0.795485	1	ENSMUSG00000001763	Tspan33
400.352	-0.024496	0.197137	0	1	1	ENSMUSG00000001767	Crnkl1
1760.04	0.0845514	0.127435	0	1	1	ENSMUSG00000001768	Rin2
542.251	0.196933	0.191681	0	1	1	ENSMUSG00000001774	Chordc1
1059.51	-0.489724	0.156927	0	1	1	ENSMUSG00000001783	Rtcb
316.153	0.103859	0.248647	0	1	1	ENSMUSG00000001785	Pwp1
264.906	0.858345	0.247835	0	1	1	ENSMUSG00000001786	Fbxo7
1728.13	-0.0660443	0.122388	0	1	1	ENSMUSG00000001794	Capns1
226.85	-0.03237	0.263195	0	1	1	ENSMUSG00000001829	Clpb
1368.52	0.013271	0.122888	0	1	1	ENSMUSG00000001833	2021-09-07
256.987	-0.305677	0.232811	0	1	1	ENSMUSG00000001844	Zdhhc4
3880.15	0.32054	0.100168	0	1	1	ENSMUSG00000001847	Rac1
701.562	0.273579	0.171929	0	1	1	ENSMUSG00000001855	Nup214
861.209	0.33995	0.19063	0	1	1	ENSMUSG00000001891	Ugp2
586.271	-0.023464	0.170199	0	1	1	ENSMUSG00000001909	Trmt1
899.056	0.194888	0.156303	0	1	1	ENSMUSG00000001910	Nacc1
364.734	-0.166024	0.212609	0	1	1	ENSMUSG00000001911	Nfix
236.758	-2.33097	0.30814	-3.88813	0.000101021	0.00285536	ENSMUSG00000001918	Slc1a5
2731.5	-0.00622129	0.113456	0	1	1	ENSMUSG00000001924	Uba1
79.1562	-1.89333	0.457598	-0.513212	0.607803	1	ENSMUSG00000001930	Vwf
360.563	0.584121	0.25647	0	1	1	ENSMUSG00000001942	Siae
595.665	0.088122	0.18421	0	1	1	ENSMUSG00000001962	Fam50a
411.049	-0.141371	0.229198	0	1	1	ENSMUSG00000001964	Emd
445.893	-0.608946	0.214251	0	1	1	ENSMUSG00000001995	Sipa1l2
162.834	-0.280896	0.303192	0	1	1	ENSMUSG00000001998	Ap4e1
1362.09	1.4786	0.156874	1.91393	0.0556297	0.758664	ENSMUSG00000001999	Blvra
1054.4	0.426442	0.153359	0	1	1	ENSMUSG00000002010	Idh3g
783.861	-0.0917714	0.192182	0	1	1	ENSMUSG00000002014	Ssr4
885.439	-0.27693	0.154314	0	1	1	ENSMUSG00000002015	Bcap31
164.798	-0.161949	0.319897	0	1	1	ENSMUSG00000002017	Fam98a
1274.53	-0.0306274	0.166513	0	1	1	ENSMUSG00000002028	Kmt2a
240.498	0.273419	0.239249	0	1	1	ENSMUSG00000002031	Ift46
215.257	0.386821	0.287007	0	1	1	ENSMUSG00000002043	Trappc6a
1261.55	0.0458981	0.161416	0	1	1	ENSMUSG00000002052	Supt6
318.516	0.937083	0.224167	0	1	1	ENSMUSG00000002058	Unc119
386.684	0.673449	0.208446	0	1	1	ENSMUSG00000002064	Sdf2
85.4467	0.996232	0.348091	0	1	1	ENSMUSG00000002083	Bbc3
901.297	-0.196185	0.161357	0	1	1	ENSMUSG00000002102	Psmc3
3401.54	0.826953	0.100899	0	1	1	ENSMUSG00000002103	Acp2
214.072	0.273243	0.261715	0	1	1	ENSMUSG00000002105	Slc39a13
2633.14	0.289635	0.106365	0	1	1	ENSMUSG00000002107	Celf2
1173.86	1.65903	0.161409	2.81408	0.00489175	0.0930575	ENSMUSG00000002108	Nr1h3
107.309	-0.0795431	0.390835	0	1	1	ENSMUSG00000002109	Ddb2
3719.29	0.160846	0.10864	0	1	1	ENSMUSG00000002111	Spi1
681.636	-0.102701	0.181302	0	1	1	ENSMUSG00000002129	Sf3a1
2761.7	0.310914	0.109994	0	1	1	ENSMUSG00000002147	Stat6
276.629	-4.54873	0.476686	-2.43327	0.0149633	0.24157	ENSMUSG00000002204	Napsa
353.534	-0.147631	0.221827	0	1	1	ENSMUSG00000002205	Vrk3
293.486	-0.0267248	0.225827	0	1	1	ENSMUSG00000002210	Smg9
264.255	0.0618663	0.277313	0	1	1	ENSMUSG00000002221	Paxip1
2050.49	1.24825	0.129347	0.572275	0.567135	1	ENSMUSG00000002222	Rmnd5a
353.241	0.307524	0.241465	0	1	1	ENSMUSG00000002227	Mov10
322.554	1.42825	0.252626	0.661215	0.508474	1	ENSMUSG00000002233	Rhoc
439.617	-0.450989	0.241455	0	1	1	ENSMUSG00000002250	Ppard
286.555	-1.98394	0.264353	-3.79759	0.000146107	0.00395505	ENSMUSG00000002257	Def6
216.524	0.174488	0.285997	0	1	1	ENSMUSG00000002279	Lmf1
287.86	0.526088	0.229324	0	1	1	ENSMUSG00000002280	Narfl
105.937	1.73273	0.30966	1.59675	0.110321	1	ENSMUSG00000002289	Angptl4
187.921	-0.444351	0.269677	0	1	1	ENSMUSG00000002297	Dbf4
444.923	0.642123	0.20221	0	1	1	ENSMUSG00000002307	Daxx
592.067	0.70203	0.196995	0	1	1	ENSMUSG00000002319	Ipo4
701.975	0.666511	0.179577	0	1	1	ENSMUSG00000002320	Tm9sf1
926.523	0.433463	0.167233	0	1	1	ENSMUSG00000002325	Irf9
506.706	0.228153	0.178723	0	1	1	ENSMUSG00000002326	Gmpr2
256.348	0.152784	0.248395	0	1	1	ENSMUSG00000002329	Mdp1
1035.09	1.23044	0.151326	0.445843	0.655711	1	ENSMUSG00000002332	Dhrs1
265.057	0.0843558	0.259738	0	1	1	ENSMUSG00000002342	Tmem161a
121.599	0.401325	0.317441	0	1	1	ENSMUSG00000002343	Armc6
172.95	-0.168885	0.275281	0	1	1	ENSMUSG00000002345	Borcs8
823.975	0.0961135	0.15704	0	1	1	ENSMUSG00000002365	Snx9
565.392	0.148505	0.177214	0	1	1	ENSMUSG00000002372	Ranbp3
233.647	-0.232567	0.296565	0	1	1	ENSMUSG00000002379	Ndufa11
338.02	1.47337	0.246797	1.0815	0.279473	1	ENSMUSG00000002393	Nr2f6
653.902	-0.341225	0.21256	0	1	1	ENSMUSG00000002395	Use1
366.475	-0.136426	0.186139	0	1	1	ENSMUSG00000002396	Ocel1
170.362	-0.0337716	0.283464	0	1	1	ENSMUSG00000002409	Dyrk1b
698.491	0.900387	0.171772	0	1	1	ENSMUSG00000002413	Braf
148.657	-0.0163192	0.283856	0	1	1	ENSMUSG00000002416	Ndufb2
975.921	0.812297	0.161205	0	1	1	ENSMUSG00000002428	Hltf
617.708	0.361477	0.213317	0	1	1	ENSMUSG00000002455	Prpf6
723.406	0.145446	0.187738	0	1	1	ENSMUSG00000002458	Rgs19
274.009	-0.684375	0.304219	0	1	1	ENSMUSG00000002477	Snrpd1
191.355	-0.085139	0.262376	0	1	1	ENSMUSG00000002486	Tchp
265.081	-3.28045	0.474197	-2.12609	0.0334958	0.490396	ENSMUSG00000002489	Tiam1
673.356	0.242893	0.175372	0	1	1	ENSMUSG00000002496	Tsc2
932.534	0.313769	0.163637	0	1	1	ENSMUSG00000002524	Puf60
751.147	-0.0251752	0.167735	0	1	1	ENSMUSG00000002546	Golga2
231.321	0.167449	0.257244	0	1	1	ENSMUSG00000002550	Uck1
170.543	0.391764	0.314732	0	1	1	ENSMUSG00000002580	Mien1
14905.8	1.24794	0.11917	0.503258	0.614783	1	ENSMUSG00000002602	Axl
3336.34	-0.179447	0.111739	0	1	1	ENSMUSG00000002603	Tgfb1
711.747	0.336759	0.191722	0	1	1	ENSMUSG00000002608	Ccdc97
745.86	0.0792339	0.191965	0	1	1	ENSMUSG00000002625	Akap8l
182.371	-0.183657	0.248994	0	1	1	ENSMUSG00000002635	Pdcd2l
604.364	-0.525052	0.178168	0	1	1	ENSMUSG00000002658	Gtf2f1
132.701	-0.295748	0.306681	0	1	1	ENSMUSG00000002660	Clpp
870.515	0.522239	0.155716	0	1	1	ENSMUSG00000002668	Dennd1c
110.984	0.259829	0.322541	0	1	1	ENSMUSG00000002679	Med6
3107.37	0.650618	0.108446	0	1	1	ENSMUSG00000002699	Lcp2
449.688	0.208831	0.191009	0	1	1	ENSMUSG00000002718	Cse1l
332.855	-0.989123	0.215556	-0.596127	0.55109	1	ENSMUSG00000002728	Naa20
242.989	0.726049	0.269894	0	1	1	ENSMUSG00000002731	Prkra
248.505	0.0265306	0.26999	0	1	1	ENSMUSG00000002733	Plekha3
968.026	0.408909	0.140415	0	1	1	ENSMUSG00000002741	Ykt6
1774.93	0.259223	0.129928	0	1	1	ENSMUSG00000002748	Baz1b
529.767	0.452547	0.174692	0	1	1	ENSMUSG00000002763	Pex6
300.491	0.231728	0.206544	0	1	1	ENSMUSG00000002767	Mrpl2
255.744	-0.0812416	0.274252	0	1	1	ENSMUSG00000002768	Mea1
740.842	0.243671	0.171165	0	1	1	ENSMUSG00000002778	Kdelr1
114.878	0.995903	0.338183	0	1	1	ENSMUSG00000002781	Tmem143
1890.8	0.0123448	0.126193	0	1	1	ENSMUSG00000002812	Flii
239.298	0.195936	0.25928	0	1	1	ENSMUSG00000002814	Top3a
195.041	-0.386749	0.261667	0	1	1	ENSMUSG00000002820	Atg4d
91.3449	-0.300374	0.341904	0	1	1	ENSMUSG00000002825	Qtrt1
479.538	0.0173745	0.191091	0	1	1	ENSMUSG00000002833	Hdgfrp2
94.6644	-0.178239	0.389639	0	1	1	ENSMUSG00000002835	Chaf1a
749.72	0.141991	0.150093	0	1	1	ENSMUSG00000002844	Adprh
246.336	0.459904	0.233458	0	1	1	ENSMUSG00000002845	Tmem39a
139.43	-0.0435544	0.306208	0	1	1	ENSMUSG00000002846	Timmdc1
385.09	0.360289	0.248839	0	1	1	ENSMUSG00000002870	Mcm2
809.433	-0.0102251	0.148952	0	1	1	ENSMUSG00000002871	Tpra1
535.731	-0.191913	0.196783	0	1	1	ENSMUSG00000002881	Nab1
7229.08	1.84935	0.100924	6.61905	3.61505e-11	2.67693e-09	ENSMUSG00000002885	Adgre5
1401.35	-0.640845	0.151924	0	1	1	ENSMUSG00000002897	Il17ra
277.445	1.29242	0.257127	0.632846	0.526834	1	ENSMUSG00000002910	Arrdc2
537.64	-1.30198	0.252482	-1.69546	0.0899873	1	ENSMUSG00000002944	Cd36
442.816	0.25599	0.173025	0	1	1	ENSMUSG00000002948	Map2k7
536.012	0.144838	0.176467	0	1	1	ENSMUSG00000002949	Timm44
3382.78	0.704508	0.123644	0	1	1	ENSMUSG00000002957	Ap2a2
318.933	-0.254688	0.262579	0	1	1	ENSMUSG00000002963	Pnkp
591.776	0.156554	0.162725	0	1	1	ENSMUSG00000002968	Med25
1470.28	0.000131349	0.131421	0	1	1	ENSMUSG00000002981	Clptm1
409.861	-0.51071	0.226515	0	1	1	ENSMUSG00000002983	Relb
448.477	-0.360392	0.177704	0	1	1	ENSMUSG00000002984	Tomm40
239626	-1.07107	0.116723	-2.16002	0.0307712	0.454218	ENSMUSG00000002985	Apoe
1058.16	0.561041	0.164434	0	1	1	ENSMUSG00000002996	Hbp1
69.1524	-2.66158	0.367733	-4.0838	4.43054e-05	0.00135951	ENSMUSG00000002997	Prkar2b
1321.69	0.250483	0.139365	0	1	1	ENSMUSG00000003031	Cdkn1b
4020.11	1.16131	0.156515	0	1	1	ENSMUSG00000003032	Klf4
652.348	0.182272	0.187383	0	1	1	ENSMUSG00000003033	Ap1m1
1041.93	-0.0607168	0.131718	0	1	1	ENSMUSG00000003037	Rab8a
928.262	0.131871	0.162109	0	1	1	ENSMUSG00000003038	Hmgn2
797.826	0.171898	0.181315	0	1	1	ENSMUSG00000003039	Fam32a
387.137	0.525719	0.21578	0	1	1	ENSMUSG00000003062	Stard3nl
1199.87	-0.195331	0.142221	0	1	1	ENSMUSG00000003068	Stk11
986.209	-0.136406	0.155744	0	1	1	ENSMUSG00000003072	Atp5d
1054.54	0.790943	0.163677	0	1	1	ENSMUSG00000003099	Ppp5c
645.378	0.47418	0.202962	0	1	1	ENSMUSG00000003119	Cdk12
307.015	0.0129118	0.236329	0	1	1	ENSMUSG00000003123	Lipe
845.852	0.46059	0.142157	0	1	1	ENSMUSG00000003131	Pafah1b2
625.953	-0.403307	0.180325	0	1	1	ENSMUSG00000003134	Tbc1d8
231.414	0.0913271	0.273599	0	1	1	ENSMUSG00000003135	Cnot11
113.035	-0.470163	0.299254	0	1	1	ENSMUSG00000003153	Slc2a3
542.598	-0.0296992	0.214251	0	1	1	ENSMUSG00000003154	Foxj2
940.874	-0.0164878	0.18174	0	1	1	ENSMUSG00000003161	Sri
385.091	0.136677	0.184992	0	1	1	ENSMUSG00000003166	Dgcr2
581.68	0.188235	0.210028	0	1	1	ENSMUSG00000003184	Irf3
108.923	-0.177322	0.328944	0	1	1	ENSMUSG00000003190	Bcl2l12
302.265	-0.0211681	0.226485	0	1	1	ENSMUSG00000003199	Mpnd
745	-0.0273259	0.174464	0	1	1	ENSMUSG00000003200	Sh3gl1
428.181	1.01533	0.180853	0	1	1	ENSMUSG00000003206	Ebi3
1935.19	0.228821	0.111598	0	1	1	ENSMUSG00000003226	Ranbp2
149.451	-0.192855	0.279655	0	1	1	ENSMUSG00000003228	Grk5
287.22	0.655523	0.22813	0	1	1	ENSMUSG00000003233	Dvl3
467.047	0.0983576	0.223014	0	1	1	ENSMUSG00000003234	Abcf3
407.632	-0.0553279	0.202074	0	1	1	ENSMUSG00000003235	Eif2b5
520.95	0.512805	0.187404	0	1	1	ENSMUSG00000003269	Cyth2
2288.51	0.470668	0.121263	0	1	1	ENSMUSG00000003283	Hck
386.947	-0.0153047	0.237944	0	1	1	ENSMUSG00000003299	Mrpl4
511.463	0.638497	0.224053	0	1	1	ENSMUSG00000003308	Keap1
2826.05	0.454007	0.115302	0	1	1	ENSMUSG00000003316	Glg1
385.371	0.110841	0.197422	0	1	1	ENSMUSG00000003344	Btbd2
1095.75	0.046463	0.144719	0	1	1	ENSMUSG00000003345	Csnk1g2
701.889	0.330851	0.170614	0	1	1	ENSMUSG00000003346	Abhd17a
220.25	0.0378459	0.27303	0	1	1	ENSMUSG00000003348	Mob3a
1383.65	0.34132	0.124957	0	1	1	ENSMUSG00000003360	Ddx23
3338.74	0.725979	0.121931	0	1	1	ENSMUSG00000003363	Pld3
878.849	-0.0146659	0.163985	0	1	1	ENSMUSG00000003380	Rabac1
1343.37	-1.02601	0.16871	-1.11021	0.266909	1	ENSMUSG00000003382	Etv3
906.733	0.449143	0.178668	0	1	1	ENSMUSG00000003402	Prkcsh
11768	1.3307	0.0957354	1.64457	0.100059	1	ENSMUSG00000003420	Fcgrt
482.198	0.640999	0.200568	0	1	1	ENSMUSG00000003421	Nosip
437.408	0.329284	0.19054	0	1	1	ENSMUSG00000003423	Pih1d1
4775.8	-0.219417	0.134746	0	1	1	ENSMUSG00000003429	Rps11
1393.51	0.0343433	0.145117	0	1	1	ENSMUSG00000003435	Supt5
977.331	-0.100742	0.14675	0	1	1	ENSMUSG00000003437	Paf1
270.615	0.139897	0.234452	0	1	1	ENSMUSG00000003438	Timm50
152.513	0.140737	0.292928	0	1	1	ENSMUSG00000003444	Med29
1876.79	0.512229	0.150458	0	1	1	ENSMUSG00000003458	Ncstn
462.321	-0.162032	0.170123	0	1	1	ENSMUSG00000003464	Pex19
143.725	-5.8031	0.455812	-2.97887	0.00289315	0.0597295	ENSMUSG00000003484	Cyp4f18
609.565	1.59461	0.229204	1.46301	0.143464	1	ENSMUSG00000003500	Impdh1
1092.06	0.451205	0.189597	0	1	1	ENSMUSG00000003518	Dusp3
87.3106	-0.537623	0.375207	0	1	1	ENSMUSG00000003526	Prodh
212.15	-0.45634	0.285458	0	1	1	ENSMUSG00000003527	Dgcr14
386.737	0.0541179	0.19552	0	1	1	ENSMUSG00000003528	Slc25a1
104.095	0.716297	0.365684	0	1	1	ENSMUSG00000003531	Dgcr6
1807.68	-1.55941	0.166908	-4.32516	1.52424e-05	0.000533485	ENSMUSG00000003541	Ier3
22739.5	0.880836	0.0979037	0	1	1	ENSMUSG00000003545	Fosb
471.251	-0.247794	0.194804	0	1	1	ENSMUSG00000003546	Klc4
304.54	-0.0477302	0.214319	0	1	1	ENSMUSG00000003559	As3mt
192.207	0.056428	0.303505	0	1	1	ENSMUSG00000003573	Homer3
179.835	-0.176428	0.266723	0	1	1	ENSMUSG00000003575	Crtc1
266.481	-0.407498	0.235812	0	1	1	ENSMUSG00000003581	Rnf215
100.763	0.23717	0.331175	0	1	1	ENSMUSG00000003604	Aven
130.371	-0.372408	0.396104	0	1	1	ENSMUSG00000003617	Cp
353.78	0.93489	0.213672	0	1	1	ENSMUSG00000003623	Crot
1837.91	0.283899	0.120316	0	1	1	ENSMUSG00000003644	Rps6ka1
1326.42	0.27334	0.122999	0	1	1	ENSMUSG00000003660	Snrnp200
305.192	0.0734568	0.241907	0	1	1	ENSMUSG00000003662	Ciao1
531.54	0.00612845	0.19284	0	1	1	ENSMUSG00000003680	Taf6l
203.398	0.539984	0.269705	0	1	1	ENSMUSG00000003721	Insig2
627.5	0.621189	0.205648	0	1	1	ENSMUSG00000003731	Kpna6
828.284	-0.711834	0.200708	0	1	1	ENSMUSG00000003746	Man1a
122.584	0.889417	0.368412	0	1	1	ENSMUSG00000003752	Itpkc
265.219	0.222144	0.213335	0	1	1	ENSMUSG00000003762	Coq8b
663.805	0.276342	0.165884	0	1	1	ENSMUSG00000003778	Brd8
459.169	-0.138455	0.202594	0	1	1	ENSMUSG00000003808	Farsa
190.613	-0.372878	0.282741	0	1	1	ENSMUSG00000003809	Gcdh
285.515	-0.214816	0.219075	0	1	1	ENSMUSG00000003810	Mast2
1586.04	0.475892	0.129466	0	1	1	ENSMUSG00000003812	Dnase2a
365.13	0.267821	0.215894	0	1	1	ENSMUSG00000003813	Rad23a
11309.1	0.308828	0.120533	0	1	1	ENSMUSG00000003814	Calr
1248.53	0.185527	0.174461	0	1	1	ENSMUSG00000003847	Nfat5
186.169	-0.758953	0.285515	0	1	1	ENSMUSG00000003848	Nob1
219.019	0.0206183	0.295907	0	1	1	ENSMUSG00000003865	Gys1
363.935	-0.0460122	0.235834	0	1	1	ENSMUSG00000003868	Ruvbl2
688.29	-0.304247	0.196204	0	1	1	ENSMUSG00000003873	Bax
64.7253	-4.55044	0.446185	-1.80401	0.0712297	0.922984	ENSMUSG00000003882	Il7r
230.153	0.569249	0.269811	0	1	1	ENSMUSG00000003923	Tfam
361.31	0.0686184	0.234835	0	1	1	ENSMUSG00000003948	Mmd
213.997	0.621967	0.310551	0	1	1	ENSMUSG00000003955	Fam162a
5044.87	-0.265442	0.118854	0	1	1	ENSMUSG00000003970	Rpl8
156.104	-1.09508	0.291641	-0.968495	0.332797	1	ENSMUSG00000003992	Ssbp2
91.3878	-0.15638	0.332663	0	1	1	ENSMUSG00000004018	Fancl
1802.79	-0.308066	0.161009	0	1	1	ENSMUSG00000004040	Stat3
239.04	-0.924814	0.293405	-0.0335107	0.973267	1	ENSMUSG00000004043	Stat5a
1022.67	0.339401	0.174586	0	1	1	ENSMUSG00000004054	Map3k11
865.533	0.123899	0.143411	0	1	1	ENSMUSG00000004056	Akt2
337.663	0.326106	0.203895	0	1	1	ENSMUSG00000004069	Dnaja3
806.406	0.631081	0.17646	0	1	1	ENSMUSG00000004070	Hmox2
497.097	0.277274	0.192776	0	1	1	ENSMUSG00000004071	Cdip1
182.194	1.06828	0.297922	0	1	1	ENSMUSG00000004085	Zak
765.195	0.100922	0.207279	0	1	1	ENSMUSG00000004096	Cwc15
1142.23	-0.112928	0.16719	0	1	1	ENSMUSG00000004099	Dnmt1
405.84	0.0489389	0.198212	0	1	1	ENSMUSG00000004100	Ppan
172.964	2.85602	0.345399	4.03423	5.47807e-05	0.00166385	ENSMUSG00000004151	Etv1
71177.9	-0.612587	0.0970777	0	1	1	ENSMUSG00000004207	Psap
486.669	0.19824	0.194259	0	1	1	ENSMUSG00000004221	Ikbkg
105.572	-0.249224	0.360109	0	1	1	ENSMUSG00000004233	Wars2
1162.91	-0.317307	0.13718	0	1	1	ENSMUSG00000004264	Phb2
3886.91	0.271261	0.0998515	0	1	1	ENSMUSG00000004266	Ptpn6
104.649	-5.00465	0.401684	-7.35654	1.88734e-13	1.78006e-11	ENSMUSG00000004267	Eno2
329.597	0.146981	0.2578	0	1	1	ENSMUSG00000004268	Emg1
680.085	0.175611	0.168564	0	1	1	ENSMUSG00000004270	Lpcat3
1142.47	0.245153	0.145002	0	1	1	ENSMUSG00000004285	Atp6v1f
691.811	0.286846	0.155021	0	1	1	ENSMUSG00000004317	Clcn5
574.118	0.464964	0.205834	0	1	1	ENSMUSG00000004319	Clcn3
430.589	0.288536	0.246976	0	1	1	ENSMUSG00000004356	Utp20
2182.46	2.25588	0.148357	6.96333	3.32318e-12	2.63502e-10	ENSMUSG00000004359	Spic
1006.7	-0.0607174	0.130684	0	1	1	ENSMUSG00000004364	Cul3
178.532	3.18964	0.370823	3.75979	0.000170054	0.00456194	ENSMUSG00000004383	Large
271.55	-0.303667	0.233842	0	1	1	ENSMUSG00000004393	Ddx56
514.123	0.240219	0.200219	0	1	1	ENSMUSG00000004394	Tmed4
128.758	-0.988413	0.302894	-0.520021	0.603049	1	ENSMUSG00000004446	Bid
1316.42	0.143125	0.166361	0	1	1	ENSMUSG00000004451	Ralb
1090.97	-0.384148	0.169786	0	1	1	ENSMUSG00000004455	Ppp1cc
1407.18	0.0230513	0.159682	0	1	1	ENSMUSG00000004460	Dnajb11
145.136	1.0057	0.291363	0	1	1	ENSMUSG00000004462	Tbccd1
867.802	0.295056	0.142157	0	1	1	ENSMUSG00000004508	Gab2
1652.78	-0.845761	0.146354	-0.157822	0.874597	1	ENSMUSG00000004530	Coro1c
1454.62	0.322806	0.162089	0	1	1	ENSMUSG00000004535	Tax1bp1
151.453	-5.30099	0.432193	-1.84113	0.0656028	0.865686	ENSMUSG00000004552	Ctse
254.899	0.269486	0.249627	0	1	1	ENSMUSG00000004561	Mettl17
142.397	-2.71109	0.3882	-3.24418	0.00117788	0.0269231	ENSMUSG00000004562	Arhgef40
454.418	0.184315	0.206312	0	1	1	ENSMUSG00000004565	Pnpla6
963.278	-0.0169129	0.162674	0	1	1	ENSMUSG00000004567	Mcoln1
266	0.873364	0.260203	0	1	1	ENSMUSG00000004568	Arhgef18
525.556	0.284704	0.209329	0	1	1	ENSMUSG00000004591	Pkn2
1313.56	-0.656282	0.161683	0	1	1	ENSMUSG00000004609	Cd33
191.688	0.538414	0.262821	0	1	1	ENSMUSG00000004610	Etfb
2369.75	0.492574	0.116266	0	1	1	ENSMUSG00000004626	Stxbp2
79.5473	2.86006	0.414685	2.66162	0.00777649	0.138129	ENSMUSG00000004631	Sgce
124.03	0.742696	0.388558	0	1	1	ENSMUSG00000004633	Chn2
409.393	-0.0831308	0.224399	0	1	1	ENSMUSG00000004642	Slbp
197.507	-0.0268916	0.337215	0	1	1	ENSMUSG00000004661	Arid3b
580.177	-1.25161	0.215149	-1.74919	0.0802586	1	ENSMUSG00000004665	Cnn2
471.547	-0.391789	0.184477	0	1	1	ENSMUSG00000004667	Polr2e
3123.09	-0.115207	0.113063	0	1	1	ENSMUSG00000004677	Myo9b
862.845	2.92364	0.249139	6.05069	1.44227e-09	8.73157e-08	ENSMUSG00000004698	Hdac9
1024.31	0.207257	0.155942	0	1	1	ENSMUSG00000004707	Ly9
9091.25	1.10503	0.114591	0	1	1	ENSMUSG00000004730	Adgre1
1068.42	1.07476	0.170968	0	1	1	ENSMUSG00000004771	Rab11a
279.022	-0.549509	0.241291	0	1	1	ENSMUSG00000004788	Eif2b2
1494.14	0.312758	0.130408	0	1	1	ENSMUSG00000004789	Dlst
1316.59	0.923107	0.173335	0	1	1	ENSMUSG00000004798	Ulk2
2471.32	1.64405	0.169139	2.49641	0.0125458	0.207017	ENSMUSG00000004814	Ccl24
159.256	-0.431936	0.396261	0	1	1	ENSMUSG00000004815	Dgkq
101.888	-0.911637	0.340289	-0.451171	0.651866	1	ENSMUSG00000004837	Grap
496.77	0.588524	0.206988	0	1	1	ENSMUSG00000004843	Chmp2b
1668.54	0.14564	0.120342	0	1	1	ENSMUSG00000004846	Plod3
615.166	-0.150533	0.15321	0	1	1	ENSMUSG00000004849	Ap1s1
548.249	0.14136	0.205409	0	1	1	ENSMUSG00000004865	Srpk1
633.01	0.593622	0.157743	0	1	1	ENSMUSG00000004880	Lbr
338.545	0.154331	0.20029	0	1	1	ENSMUSG00000004895	Prcc
201.822	-0.0854211	0.292264	0	1	1	ENSMUSG00000004896	Rrnad1
1248.12	0.234333	0.155146	0	1	1	ENSMUSG00000004897	Hdgf
184.597	0.278847	0.29089	0	1	1	ENSMUSG00000004929	Thop1
282.48	0.437115	0.235793	0	1	1	ENSMUSG00000004931	Apba3
452.506	-0.289624	0.187321	0	1	1	ENSMUSG00000004933	Matk
358.108	0.178772	0.229559	0	1	1	ENSMUSG00000004934	Pias4
1016.35	-0.601953	0.155335	0	1	1	ENSMUSG00000004936	Map2k1
686.376	0.177267	0.181491	0	1	1	ENSMUSG00000004937	Sgta
257.485	-0.253407	0.242551	0	1	1	ENSMUSG00000004945	Tmem242
297.112	-0.342303	0.227463	0	1	1	ENSMUSG00000004947	Dtx2
1803.92	-0.601129	0.13817	0	1	1	ENSMUSG00000004952	Rasa4
7882.19	0.033101	0.102929	0	1	1	ENSMUSG00000004980	Hnrnpa2b1
100.4	0.432713	0.348511	0	1	1	ENSMUSG00000004994	Ccdc130
1244.11	0.536375	0.13781	0	1	1	ENSMUSG00000005034	Prkacb
781.527	-0.0223166	0.215311	0	1	1	ENSMUSG00000005043	Sgsh
992.634	-0.553497	0.17966	0	1	1	ENSMUSG00000005054	Cstb
303.061	-0.682542	0.274309	0	1	1	ENSMUSG00000005057	Sh2b2
561.288	0.648042	0.176492	0	1	1	ENSMUSG00000005069	Pex5
173.606	-0.0715257	0.260925	0	1	1	ENSMUSG00000005078	Jkamp
5543.37	0.476625	0.114998	0	1	1	ENSMUSG00000005087	Cd44
500.316	4.28857	0.441994	4.21171	2.5345e-05	0.00082318	ENSMUSG00000005089	Slc1a2
335.666	0.882888	0.232859	0	1	1	ENSMUSG00000005102	Eif2ak4
3629.59	0.0961553	0.108136	0	1	1	ENSMUSG00000005103	Wdr1
293.717	-0.953163	0.245223	-0.531647	0.594971	1	ENSMUSG00000005107	Slc2a9
232.602	-4.53638	0.464157	-4.7088	2.49183e-06	9.92301e-05	ENSMUSG00000005125	Ndrg1
17090.8	0.747351	0.101478	0	1	1	ENSMUSG00000005142	Man2b1
164.772	-0.66863	0.299094	0	1	1	ENSMUSG00000005150	Wdr83
643.662	0.30438	0.176225	0	1	1	ENSMUSG00000005161	Prdx2
2835.58	0.569025	0.114201	0	1	1	ENSMUSG00000005198	Polr2a
957.447	0.328729	0.161792	0	1	1	ENSMUSG00000005204	Senp3
133.725	1.30434	0.357993	0	1	1	ENSMUSG00000005225	Plekha8
434.177	0.451061	0.254873	0	1	1	ENSMUSG00000005237	Dnah2
449.709	-0.343901	0.23431	0	1	1	ENSMUSG00000005262	Ufd1l
525.372	-0.0205524	0.200364	0	1	1	ENSMUSG00000005299	Letm1
1379.07	0.481322	0.141126	0	1	1	ENSMUSG00000005312	Ubqln1
612.111	0.217166	0.165415	0	1	1	ENSMUSG00000005354	Txn2
78.3281	2.34634	0.379423	2.34878	0.0188352	0.29504	ENSMUSG00000005360	Slc1a3
335.722	0.407201	0.245563	0	1	1	ENSMUSG00000005362	Crbn
224.902	0.268538	0.330049	0	1	1	ENSMUSG00000005370	Msh6
728.586	0.0456898	0.172622	0	1	1	ENSMUSG00000005371	Fbxo11
210.233	0.41323	0.332691	0	1	1	ENSMUSG00000005374	Tbl2
249.348	-0.458448	0.259359	0	1	1	ENSMUSG00000005378	Wbscr22
318.54	-0.0466863	0.326989	0	1	1	ENSMUSG00000005410	Mcm5
11436.8	1.01118	0.136086	0	1	1	ENSMUSG00000005413	Hmox1
1011.68	0.576041	0.135202	0	1	1	ENSMUSG00000005417	Mprip
2385.04	-0.223188	0.128314	0	1	1	ENSMUSG00000005442	Cic
105.638	0.529842	0.350321	0	1	1	ENSMUSG00000005447	Pafah1b3
669.09	-0.03953	0.160693	0	1	1	ENSMUSG00000005469	Prkaca
864.04	0.851529	0.172962	0	1	1	ENSMUSG00000005481	Ddx39
559.029	0.703389	0.173861	0	1	1	ENSMUSG00000005483	Dnajb1
265.673	0.209602	0.2134	0	1	1	ENSMUSG00000005501	Usp40
1575.85	0.203073	0.173358	0	1	1	ENSMUSG00000005506	Celf1
384.52	0.0908141	0.212741	0	1	1	ENSMUSG00000005510	Ndufs3
1824.9	0.0643988	0.152009	0	1	1	ENSMUSG00000005514	Por
325.449	-1.02492	0.213703	-0.834436	0.404036	1	ENSMUSG00000005533	Igf1r
803.18	0.47159	0.149662	0	1	1	ENSMUSG00000005534	Insr
1514.68	0.159473	0.150973	0	1	1	ENSMUSG00000005566	Trim28
762.198	0.272777	0.180851	0	1	1	ENSMUSG00000005575	Ube2m
162.965	-0.548219	0.311449	0	1	1	ENSMUSG00000005580	Adcy9
729.351	-2.97466	0.246765	-7.58751	3.26113e-14	3.39764e-12	ENSMUSG00000005583	Mef2c
449.194	0.147141	0.237885	0	1	1	ENSMUSG00000005609	Ctr9
5947.05	0.0809277	0.0878209	0	1	1	ENSMUSG00000005610	Eif4g2
568.738	-0.419038	0.210452	0	1	1	ENSMUSG00000005615	Pcyt1a
574.538	0.447337	0.173945	0	1	1	ENSMUSG00000005621	Zfp592
825.792	-0.0352174	0.176828	0	1	1	ENSMUSG00000005625	Psmd4
1844.3	1.20481	0.138691	0.319691	0.749202	1	ENSMUSG00000005656	Snx6
72.5587	-1.72748	0.411041	-1.51264	0.130371	1	ENSMUSG00000005667	Mthfd2
446.109	0.249058	0.177008	0	1	1	ENSMUSG00000005682	Pan2
1215.15	-0.0467623	0.124597	0	1	1	ENSMUSG00000005683	Cs
451.108	0.948451	0.220164	0	1	1	ENSMUSG00000005686	Ampd3
589.829	0.403358	0.176101	0	1	1	ENSMUSG00000005687	Bcas2
835.594	0.239588	0.166437	0	1	1	ENSMUSG00000005698	Ctcf
728.503	-0.17608	0.231421	0	1	1	ENSMUSG00000005732	Ranbp1
192.754	-0.61055	0.335964	0	1	1	ENSMUSG00000005774	Rfx5
1207.98	0.143591	0.172977	0	1	1	ENSMUSG00000005779	Psmb4
73.5778	-6.94345	0.448236	-7.56281	3.94439e-14	4.06227e-12	ENSMUSG00000005800	Mmp8
443.782	0.0628373	0.203833	0	1	1	ENSMUSG00000005803	Sqrdl
398.996	-0.268365	0.200164	0	1	1	ENSMUSG00000005804	Bloc1s6
427.134	-0.171636	0.217319	0	1	1	ENSMUSG00000005813	Metap1
723.7	-0.1863	0.15765	0	1	1	ENSMUSG00000005823	Gpr108
612.568	0.275182	0.176452	0	1	1	ENSMUSG00000005846	Rsl1d1
933.989	0.585939	0.14702	0	1	1	ENSMUSG00000005871	Apc
1217.29	0.207747	0.136294	0	1	1	ENSMUSG00000005873	Reep5
1006.71	-0.00480483	0.158371	0	1	1	ENSMUSG00000005881	Ergic3
170.44	0.0809671	0.290097	0	1	1	ENSMUSG00000005882	Uqcc1
832.087	0.283038	0.155812	0	1	1	ENSMUSG00000005886	Ncoa2
272.093	0.529168	0.256636	0	1	1	ENSMUSG00000005893	Nr2c2
168.037	0.557594	0.287855	0	1	1	ENSMUSG00000005897	Nr2c1
366.182	-0.125965	0.234201	0	1	1	ENSMUSG00000005899	Smpd4
185.312	0.205988	0.262701	0	1	1	ENSMUSG00000005907	Pex1
697.125	-0.131091	0.141331	0	1	1	ENSMUSG00000005936	Kctd20
450.955	0.076558	0.169775	0	1	1	ENSMUSG00000005949	Ctns
131.277	1.71208	0.380486	0.640141	0.522081	1	ENSMUSG00000005973	Rcn1
704.218	-0.0150834	0.147604	0	1	1	ENSMUSG00000005981	Trap1
802.466	0.518853	0.173065	0	1	1	ENSMUSG00000005982	Naa60
287.226	1.20634	0.238792	0.239882	0.810422	1	ENSMUSG00000005986	Ankrd13d
2819.54	0.346773	0.108961	0	1	1	ENSMUSG00000006005	Tpr
387.781	0.225095	0.252223	0	1	1	ENSMUSG00000006010	BC003331
339.605	-0.35152	0.468194	0	1	1	ENSMUSG00000006014	Prg4
380.604	0.00848893	0.211018	0	1	1	ENSMUSG00000006019	Dhx34
121.919	0.361662	0.293248	0	1	1	ENSMUSG00000006021	Kptn
1202.51	0.538464	0.161774	0	1	1	ENSMUSG00000006024	Napa
593.703	0.0912676	0.211339	0	1	1	ENSMUSG00000006050	Sra1
280.732	-0.224763	0.222075	0	1	1	ENSMUSG00000006057	Atp5g1
428.96	-0.216493	0.189439	0	1	1	ENSMUSG00000006058	Snf8
439.144	-0.254026	0.215526	0	1	1	ENSMUSG00000006095	Tbcb
813.926	0.321947	0.189256	0	1	1	ENSMUSG00000006127	Inpp5k
364.024	0.194394	0.195529	0	1	1	ENSMUSG00000006134	Crkl
1400.25	0.480756	0.149525	0	1	1	ENSMUSG00000006169	Clint1
106.964	-0.0181438	0.325939	0	1	1	ENSMUSG00000006191	Cdkal1
250.322	-0.323113	0.264818	0	1	1	ENSMUSG00000006215	Zbtb17
168.468	2.36395	0.273796	4.00946	6.08588e-05	0.00182373	ENSMUSG00000006235	Epor
448.297	0.442659	0.18755	0	1	1	ENSMUSG00000006262	Mob1b
3623.77	0.459402	0.106623	0	1	1	ENSMUSG00000006273	Atp6v1b2
942.401	0.424268	0.166968	0	1	1	ENSMUSG00000006276	Eps15l1
1548.51	0.16171	0.141711	0	1	1	ENSMUSG00000006281	Tep1
438.728	0.424801	0.190027	0	1	1	ENSMUSG00000006288	Ttc5
463.835	0.170331	0.209642	0	1	1	ENSMUSG00000006289	Osgep
1246.6	0.384455	0.137025	0	1	1	ENSMUSG00000006299	Aamp
611.655	-0.185057	0.189547	0	1	1	ENSMUSG00000006301	Tmbim1
6725.74	-0.00434813	0.102075	0	1	1	ENSMUSG00000006304	Arpc2
1193.06	0.154638	0.157683	0	1	1	ENSMUSG00000006307	Kmt2b
274.703	-0.0247682	0.255373	0	1	1	ENSMUSG00000006315	Tmem147
5639.03	-0.483649	0.133378	0	1	1	ENSMUSG00000006333	Rps9
141.696	0.302595	0.355677	0	1	1	ENSMUSG00000006335	Tfpt
304.71	0.666848	0.218224	0	1	1	ENSMUSG00000006344	Ggt5
300.424	2.77078	0.257586	5.53187	3.16829e-08	1.63149e-06	ENSMUSG00000006356	Crip2
797.517	-0.510737	0.157885	0	1	1	ENSMUSG00000006360	Crip1
162.722	-2.10755	0.371361	-2.71583	0.00661099	0.121134	ENSMUSG00000006362	Cbfa2t3
518.278	0.0771766	0.160951	0	1	1	ENSMUSG00000006373	Pgrmc1
796.009	-0.0691498	0.155171	0	1	1	ENSMUSG00000006390	Elovl1
348.43	-0.357623	0.238369	0	1	1	ENSMUSG00000006392	Med8
241.409	-0.308707	0.265547	0	1	1	ENSMUSG00000006395	Hyi
139.841	0.480315	0.32536	0	1	1	ENSMUSG00000006411	Nectin4
319.985	0.244962	0.240514	0	1	1	ENSMUSG00000006412	Pfdn2
799.949	0.306601	0.189002	0	1	1	ENSMUSG00000006418	Rnf114
415.518	0.0983964	0.211433	0	1	1	ENSMUSG00000006423	C330007P06Rik
90.5569	-0.288953	0.324452	0	1	1	ENSMUSG00000006435	Neurl1a
275.046	0.215423	0.285543	0	1	1	ENSMUSG00000006442	Srm
73.0414	-2.23913	0.422545	-1.86942	0.0615648	0.824544	ENSMUSG00000006445	Epha2
348.187	0.179986	0.229871	0	1	1	ENSMUSG00000006456	Rbm14
222.176	0.139103	0.296063	0	1	1	ENSMUSG00000006463	Zdhhc24
410.732	0.126475	0.211442	0	1	1	ENSMUSG00000006471	Ndor1
347.719	1.03844	0.242792	0	1	1	ENSMUSG00000006476	Nsmf
210.205	0.411575	0.287042	0	1	1	ENSMUSG00000006494	Pdk1
2626.22	0.166278	0.102222	0	1	1	ENSMUSG00000006498	Ptbp1
175.095	0.147945	0.310689	0	1	1	ENSMUSG00000006517	Mvd
4213.82	0.00929149	0.118822	0	1	1	ENSMUSG00000006519	Cyba
200.428	-0.0204142	0.298067	0	1	1	ENSMUSG00000006526	Tmem110
863.16	0.916107	0.151658	0	1	1	ENSMUSG00000006527	Sfmbt1
242.745	-0.469164	0.26797	0	1	1	ENSMUSG00000006585	Cdt1
720.252	-1.72721	0.202202	-4.32276	1.54092e-05	0.000537224	ENSMUSG00000006589	Aprt
459.586	-0.278457	0.18162	0	1	1	ENSMUSG00000006599	Gtf2h1
2279.19	0.980392	0.110689	0	1	1	ENSMUSG00000006611	Hfe
125.325	0.300174	0.322075	0	1	1	ENSMUSG00000006641	Slc5a6
961.131	0.422268	0.140972	0	1	1	ENSMUSG00000006673	Qrich1
1445.08	0.373256	0.132279	0	1	1	ENSMUSG00000006676	Usp19
224.659	0.939137	0.275716	0	1	1	ENSMUSG00000006678	Pola1
6808.12	0.199477	0.106002	0	1	1	ENSMUSG00000006699	Cdc42
308.632	0.455382	0.222877	0	1	1	ENSMUSG00000006705	Pknox1
166.751	0.334386	0.305345	0	1	1	ENSMUSG00000006715	Gmnn
127.931	0.324121	0.324194	0	1	1	ENSMUSG00000006717	Acot13
817.382	0.0651469	0.161658	0	1	1	ENSMUSG00000006728	Cdk4
575.754	-5.233	0.408834	-7.61053	2.72965e-14	2.87737e-12	ENSMUSG00000006731	B4galnt1
92.7327	-0.07288	0.363351	0	1	1	ENSMUSG00000006732	Mettl1
493.81	0.0193507	0.188868	0	1	1	ENSMUSG00000006736	Tspan31
1816.7	0.218299	0.12029	0	1	1	ENSMUSG00000006740	Kif5b
69.6162	-1.38339	0.409184	-0.582527	0.560212	1	ENSMUSG00000006763	Saal1
540.39	0.393028	0.180861	0	1	1	ENSMUSG00000006782	Cnp
662.094	-1.63236	0.232239	-2.97523	0.00292765	0.0601646	ENSMUSG00000006800	Sulf2
808.765	0.0502857	0.186018	0	1	1	ENSMUSG00000006818	Sod2
138.118	-0.138107	0.348284	0	1	1	ENSMUSG00000006850	Tmco6
171.843	0.711844	0.29243	0	1	1	ENSMUSG00000006906	Stambp
588.588	0.220893	0.168317	0	1	1	ENSMUSG00000006920	Ezh1
469.324	2.21626	0.220165	4.49023	7.11478e-06	0.000260198	ENSMUSG00000006930	Hap1
3878.05	-0.0711597	0.138578	0	1	1	ENSMUSG00000006932	Ctnnb1
422.154	0.240883	0.182606	0	1	1	ENSMUSG00000006941	Eif1b
1710.25	0.150494	0.130419	0	1	1	ENSMUSG00000006998	Psmd2
664.048	0.0764602	0.194023	0	1	1	ENSMUSG00000007029	Vars
630.654	1.68326	0.172543	2.84888	0.00438731	0.0852717	ENSMUSG00000007035	Msh5
558.244	0.517143	0.174703	0	1	1	ENSMUSG00000007036	Abhd16a
1632.2	0.532433	0.132072	0	1	1	ENSMUSG00000007038	Neu1
2765.48	-0.120054	0.126053	0	1	1	ENSMUSG00000007041	Clic1
119.671	0.370787	0.305076	0	1	1	ENSMUSG00000007050	Lsm2
90.5412	-0.56089	0.411242	0	1	1	ENSMUSG00000007080	Pole
165.291	0.627776	0.327692	0	1	1	ENSMUSG00000007338	Mrpl49
538.303	0.00394708	0.230105	0	1	1	ENSMUSG00000007411	Mark3
426.835	0.379195	0.210579	0	1	1	ENSMUSG00000007415	Gatad1
3185.76	-0.180644	0.119522	0	1	1	ENSMUSG00000007458	M6pr
96.9067	1.06256	0.351485	0	1	1	ENSMUSG00000007476	Lrrc8a
1421.17	-0.0978157	0.1396	0	1	1	ENSMUSG00000007564	Ppp2r1a
205.76	-0.719752	0.296348	0	1	1	ENSMUSG00000007570	Fance
299.251	0.0269603	0.245359	0	1	1	ENSMUSG00000007589	Tinf2
477.751	-0.0622778	0.22235	0	1	1	ENSMUSG00000007603	Dus3l
169.374	0.19578	0.262494	0	1	1	ENSMUSG00000007610	Gtpbp3
2915.63	-0.820255	0.129957	0	1	1	ENSMUSG00000007613	Tgfbr1
351.603	0.495663	0.220861	0	1	1	ENSMUSG00000007617	Homer1
489.661	-0.193876	0.202988	0	1	1	ENSMUSG00000007656	Arpp19
574.415	-0.43649	0.197536	0	1	1	ENSMUSG00000007659	Bcl2l1
1367.57	0.0080105	0.142701	0	1	1	ENSMUSG00000007670	Khsrp
354.523	0.132244	0.241716	0	1	1	ENSMUSG00000007721	Ccdc124
1328.5	-0.186161	0.136229	0	1	1	ENSMUSG00000007739	Cct4
491.673	0.472198	0.192451	0	1	1	ENSMUSG00000007812	Zfp655
4575.54	0.350008	0.103447	0	1	1	ENSMUSG00000007815	Rhoa
2342.2	-0.307664	0.122033	0	1	1	ENSMUSG00000007817	Zmiz1
174.878	0.352955	0.27272	0	1	1	ENSMUSG00000007827	Ankrd26
1124.68	0.319256	0.149984	0	1	1	ENSMUSG00000007833	Aldh16a1
2958.85	0.0450436	0.105819	0	1	1	ENSMUSG00000007836	Hnrnpa0
138.721	1.08768	0.330205	0	1	1	ENSMUSG00000007837	Prrg2
3550.36	0.232418	0.105954	0	1	1	ENSMUSG00000007850	Hnrnph1
3945.6	1.22725	0.124166	0.49529	0.620395	1	ENSMUSG00000007872	Id3
2615.69	0.264429	0.114502	0	1	1	ENSMUSG00000007880	Arid1a
16367.8	-0.615681	0.106054	0	1	1	ENSMUSG00000007891	Ctsd
5229.07	-0.126288	0.106167	0	1	1	ENSMUSG00000007892	Rplp1
98.7354	0.31613	0.327846	0	1	1	ENSMUSG00000007950	Abhd8
150.529	0.442085	0.314014	0	1	1	ENSMUSG00000007987	Ift22
252.937	-0.692588	0.243502	0	1	1	ENSMUSG00000008035	Mid1ip1
1087.85	-0.246286	0.171564	0	1	1	ENSMUSG00000008036	Ap2s1
702.438	0.168382	0.166298	0	1	1	ENSMUSG00000008140	Emc10
187.471	0.0025565	0.27364	0	1	1	ENSMUSG00000008167	Fbxw9
1310.64	0.456453	0.124332	0	1	1	ENSMUSG00000008200	Fnbp4
142.892	1.88307	0.36293	1.71788	0.0858192	1	ENSMUSG00000008206	Cers4
252.978	-0.0023685	0.25526	0	1	1	ENSMUSG00000008301	Phax
367.959	0.529791	0.193363	0	1	1	ENSMUSG00000008305	Tle1
417.355	-0.177042	0.201357	0	1	1	ENSMUSG00000008318	Relt
478.679	0.409626	0.185603	0	1	1	ENSMUSG00000008333	Snrpb2
1474.68	0.476021	0.143001	0	1	1	ENSMUSG00000008348	Ubc
361.452	-0.290773	0.213039	0	1	1	ENSMUSG00000008373	Prpf31
206.197	-0.230327	0.283555	0	1	1	ENSMUSG00000008384	Sertad1
332.129	0.690704	0.241618	0	1	1	ENSMUSG00000008393	Carhsp1
677.428	-1.34593	0.16901	-2.94845	0.00319371	0.0647413	ENSMUSG00000008398	Elk3
604.096	0.477186	0.180467	0	1	1	ENSMUSG00000008429	Herpud2
148.396	0.0241216	0.296448	0	1	1	ENSMUSG00000008450	Nutf2
4237.16	0.214381	0.111538	0	1	1	ENSMUSG00000008475	Arpc5
1974.66	-0.293705	0.162483	0	1	1	ENSMUSG00000008496	Pou2f2
258.885	-1.03411	0.33988	-0.151225	0.879798	1	ENSMUSG00000008540	Mgst1
496.64	0.115297	0.209347	0	1	1	ENSMUSG00000008604	Ubqln4
2109.67	-0.302695	0.117245	0	1	1	ENSMUSG00000008668	Rps18
3618.84	-0.121551	0.134018	0	1	1	ENSMUSG00000008682	Rpl10
2021.46	-0.213366	0.164231	0	1	1	ENSMUSG00000008683	Rps15a
854.602	0.342222	0.163085	0	1	1	ENSMUSG00000008690	Ncaph2
1736.22	0.309172	0.15728	0	1	1	ENSMUSG00000008730	Hipk1
572.808	-0.165565	0.171514	0	1	1	ENSMUSG00000008763	Man1a2
9394.68	4.17118	0.279912	9.4666	2.89101e-21	5.75633e-19	ENSMUSG00000008845	Cd163
1190.98	-0.686176	0.166602	0	1	1	ENSMUSG00000008855	Hdac5
443.075	-0.101643	0.174063	0	1	1	ENSMUSG00000008859	Rala
394.306	0.192358	0.202278	0	1	1	ENSMUSG00000008892	Vdac3
364.466	-0.198412	0.229643	0	1	1	ENSMUSG00000008958	Vps72
599.505	0.0857199	0.190985	0	1	1	ENSMUSG00000008976	Gabpa
821.373	-0.43669	0.169896	0	1	1	ENSMUSG00000009013	Dynll1
285.689	0.577364	0.248168	0	1	1	ENSMUSG00000009030	Pdcl
828.206	-0.21097	0.137871	0	1	1	ENSMUSG00000009035	Tmem184b
759.644	0.0175016	0.158171	0	1	1	ENSMUSG00000009073	Nf2
3532.36	0.166372	0.105246	0	1	1	ENSMUSG00000009079	Ewsr1
3569.76	0.0104339	0.129181	0	1	1	ENSMUSG00000009090	Ap1b1
290.551	-0.108515	0.253265	0	1	1	ENSMUSG00000009112	Bcl2l13
114.268	-0.0250769	0.362653	0	1	1	ENSMUSG00000009145	Dqx1
122.88	0.258847	0.316921	0	1	1	ENSMUSG00000009207	Lnpk1
1160.69	0.30565	0.137332	0	1	1	ENSMUSG00000009291	Pttg1ip
1885.22	1.40042	0.149806	1.37069	0.17047	1	ENSMUSG00000009292	Trpm2
616.506	0.783319	0.212015	0	1	1	ENSMUSG00000009293	Ube2g2
83.8748	-2.87873	0.473499	-0.837446	0.402342	1	ENSMUSG00000009376	Met
235.794	0.374768	0.306963	0	1	1	ENSMUSG00000009406	Elk1
381.615	-0.0374979	0.196668	0	1	1	ENSMUSG00000009418	Nav1
1784.27	0.253626	0.129588	0	1	1	ENSMUSG00000009470	Tnpo1
371.809	-0.117547	0.25185	0	1	1	ENSMUSG00000009535	Rnmt
56.327	5.86764	0.438607	2.71429	0.00664181	0.121203	ENSMUSG00000009545	Kcnq1
595.307	0.145081	0.167773	0	1	1	ENSMUSG00000009549	Srp14
1234.03	0.034175	0.135013	0	1	1	ENSMUSG00000009555	Cdk9
305.076	-0.308537	0.255324	0	1	1	ENSMUSG00000009563	Tor2a
312.687	0.397024	0.231833	0	1	1	ENSMUSG00000009569	Mkl2
421.742	-0.114653	0.214243	0	1	1	ENSMUSG00000009575	Cbx5
443.811	0.991347	0.183273	0	1	1	ENSMUSG00000009585	Apobec3
2943.42	1.44647	0.162535	1.49182	0.135747	1	ENSMUSG00000009621	Vav2
523.456	0.383481	0.206014	0	1	1	ENSMUSG00000009630	Ppp2cb
143.674	-0.446691	0.337534	0	1	1	ENSMUSG00000009640	Dmap1
123.953	0.259886	0.354602	0	1	1	ENSMUSG00000009647	Mcu
80.5255	-0.804702	0.386652	-0.114829	0.908581	1	ENSMUSG00000009681	Bcr
1350.1	-3.11983	0.191513	-11.2617	2.02815e-29	8.65346e-27	ENSMUSG00000009687	Fxyd5
118.416	1.06516	0.386024	0	1	1	ENSMUSG00000009733	Tfcp2
286.468	1.11753	0.225584	0	1	1	ENSMUSG00000009739	Pou6f1
1078.15	0.0536068	0.140408	0	1	1	ENSMUSG00000009741	Ubp1
1316.13	1.06178	0.16317	0	1	1	ENSMUSG00000009772	Nuak2
112.152	0.821611	0.339019	0	1	1	ENSMUSG00000009828	Ick
871.247	0.100777	0.184401	0	1	1	ENSMUSG00000009863	Sdhb
122.393	0.372374	0.333251	0	1	1	ENSMUSG00000009894	Snap47
159.1	-0.319775	0.305873	0	1	1	ENSMUSG00000009905	Kdsr
1507.07	0.576109	0.136108	0	1	1	ENSMUSG00000009907	Vps4b
3044.78	-0.209266	0.115925	0	1	1	ENSMUSG00000009927	Rps25
634.794	0.145704	0.147375	0	1	1	ENSMUSG00000009995	Taz
163.065	1.66638	0.324225	0.988747	0.322787	1	ENSMUSG00000010021	Kif19a
628.42	0.215801	0.183743	0	1	1	ENSMUSG00000010025	Aldh3a2
270.996	0.438187	0.247575	0	1	1	ENSMUSG00000010045	Tmem115
130.417	0.928059	0.321455	0	1	1	ENSMUSG00000010047	Hyal2
120.277	-0.329175	0.354719	0	1	1	ENSMUSG00000010048	Ifrd2
174.542	0.47495	0.276768	0	1	1	ENSMUSG00000010054	Tusc2
134.908	0.610029	0.272359	0	1	1	ENSMUSG00000010057	Nprl2
306.153	0.471985	0.219677	0	1	1	ENSMUSG00000010067	Rassf1
5805.01	0.423165	0.106572	0	1	1	ENSMUSG00000010095	Slc3a2
2116.82	0.128008	0.123622	0	1	1	ENSMUSG00000010097	Nxf1
721.827	0.00188464	0.168017	0	1	1	ENSMUSG00000010110	Stx5a
500.088	-1.4885	0.195693	-3.22785	0.00124723	0.0282915	ENSMUSG00000010142	Tnfrsf13b
4281.9	0.449413	0.0994551	0	1	1	ENSMUSG00000010277	2610507B11Rik
162.803	-0.296347	0.351369	0	1	1	ENSMUSG00000010290	AI597479
2692.71	0.485502	0.130511	0	1	1	ENSMUSG00000010307	Tmem86a
319.885	0.366664	0.228537	0	1	1	ENSMUSG00000010358	Ifi35
848.319	-0.216683	0.148139	0	1	1	ENSMUSG00000010376	Nedd8
594.176	0.604984	0.177185	0	1	1	ENSMUSG00000010392	Gosr1
254.378	-0.657	0.272775	0	1	1	ENSMUSG00000010406	Mrpl52
802.77	0.0910357	0.179777	0	1	1	ENSMUSG00000010453	Kansl3
283.458	0.313426	0.215244	0	1	1	ENSMUSG00000010517	Faf1
235.129	0.373787	0.244051	0	1	1	ENSMUSG00000010554	Mettl16
114.01	-0.369378	0.342874	0	1	1	ENSMUSG00000010607	Pigyl
3212.95	0.294954	0.123848	0	1	1	ENSMUSG00000010608	Rbm25
516.186	-1.02027	0.23266	-0.686811	0.492202	1	ENSMUSG00000010609	Psen2
2237.33	1.39713	0.140251	1.50607	0.13205	1	ENSMUSG00000010663	Fads1
270.428	-0.248421	0.259951	0	1	1	ENSMUSG00000010755	Cars
94.9466	-1.21504	0.352049	-0.675078	0.499626	1	ENSMUSG00000010911	Apip
201.398	0.381045	0.234136	0	1	1	ENSMUSG00000010914	Pdhx
949.743	0.534222	0.1475	0	1	1	ENSMUSG00000010936	Vac14
148.594	-0.00132393	0.285733	0	1	1	ENSMUSG00000011008	Mcoln2
432.499	0.25703	0.202238	0	1	1	ENSMUSG00000011096	Akt1s1
302.292	0.307276	0.210346	0	1	1	ENSMUSG00000011114	Tbrg1
643.626	-0.680271	0.264395	0	1	1	ENSMUSG00000011148	Adssl1
628.158	-0.136433	0.15757	0	1	1	ENSMUSG00000011158	Brf1
632.814	0.160072	0.17249	0	1	1	ENSMUSG00000011179	Odc1
162.958	0.172657	0.27003	0	1	1	ENSMUSG00000011254	Thg1l
252.837	-2.71432	0.266005	-6.33167	2.42525e-10	1.60965e-08	ENSMUSG00000011256	Adam19
433.047	0.0239122	0.202766	0	1	1	ENSMUSG00000011257	Pabpc4
384.161	0.354306	0.210089	0	1	1	ENSMUSG00000011306	Sugp1
213.662	-0.209002	0.252071	0	1	1	ENSMUSG00000011382	Dhdh
101.458	0.0479596	0.352512	0	1	1	ENSMUSG00000011427	Zfp790
105.588	-0.664306	0.355144	0	1	1	ENSMUSG00000011658	Fuz
1932.99	-0.426838	0.167664	0	1	1	ENSMUSG00000011752	Pgam1
599.098	0.659528	0.196925	0	1	1	ENSMUSG00000011831	Evi5
140.259	0.972505	0.299468	0	1	1	ENSMUSG00000011832	Evi5l
112.843	-0.139784	0.31046	0	1	1	ENSMUSG00000011837	Snapc2
581.55	0.212399	0.194221	0	1	1	ENSMUSG00000011877	Git1
1410.88	0.233129	0.130468	0	1	1	ENSMUSG00000011884	Gltp
1800.06	0.200175	0.141802	0	1	1	ENSMUSG00000011958	Bnip2
819.199	-0.0672262	0.157726	0	1	1	ENSMUSG00000011960	Ccnt1
135.034	0.417224	0.321151	0	1	1	ENSMUSG00000012076	Brms1l
1202.46	0.123378	0.148009	0	1	1	ENSMUSG00000012114	Med15
432.066	0.136439	0.178555	0	1	1	ENSMUSG00000012117	Dhdds
218.537	-0.00804425	0.248305	0	1	1	ENSMUSG00000012296	Tjap1
1519.71	-0.0656597	0.139159	0	1	1	ENSMUSG00000012405	Rpl15
445.482	0.297259	0.192703	0	1	1	ENSMUSG00000012422	Tmem167
104.272	-0.17513	0.329976	0	1	1	ENSMUSG00000012429	Mplkip
86.7469	-0.785355	0.37109	0	1	1	ENSMUSG00000012443	Kif11
94.1712	-0.144157	0.378282	0	1	1	ENSMUSG00000012483	Rpa3
375.479	2.20471	0.227475	4.31727	1.57974e-05	0.000548622	ENSMUSG00000012519	Mlkl
841.941	0.20597	0.203501	0	1	1	ENSMUSG00000012535	Tnpo3
139.626	0.609844	0.291661	0	1	1	ENSMUSG00000012609	Ttll5
301.431	0.669847	0.247213	0	1	1	ENSMUSG00000012640	Zfp715
4177.92	-0.252894	0.121511	0	1	1	ENSMUSG00000012848	Rps5
1455.44	0.939929	0.170095	0	1	1	ENSMUSG00000013089	Etv5
1390.1	0.118313	0.141372	0	1	1	ENSMUSG00000013160	Atp6v0d1
502.645	-1.27767	0.226804	-1.87814	0.0603619	0.809644	ENSMUSG00000013236	Ptprs
201.997	-0.570958	0.267516	0	1	1	ENSMUSG00000013275	Slc41a1
209.078	5.72919	0.475783	4.62883	3.67739e-06	0.000141414	ENSMUSG00000013415	Igf2bp1
516.913	-0.167637	0.187911	0	1	1	ENSMUSG00000013465	Nelfb
246.07	0.0644049	0.261028	0	1	1	ENSMUSG00000013495	Tmem175
331.589	0.0616471	0.261014	0	1	1	ENSMUSG00000013539	Tango2
1114.42	-0.111578	0.155274	0	1	1	ENSMUSG00000013593	Ndufs2
424.71	0.0351927	0.208228	0	1	1	ENSMUSG00000013622	Atraid
322.285	0.0823785	0.237235	0	1	1	ENSMUSG00000013629	Cad
173.847	-0.347314	0.296212	0	1	1	ENSMUSG00000013646	Sh3bp5l
685.846	-0.021751	0.152907	0	1	1	ENSMUSG00000013662	Atad1
2971.77	1.16869	0.121588	0	1	1	ENSMUSG00000013663	Pten
2191.84	0.326892	0.138172	0	1	1	ENSMUSG00000013698	Pea15a
282.039	0.0398201	0.238643	0	1	1	ENSMUSG00000013701	Timm23
582.142	-0.24094	0.176825	0	1	1	ENSMUSG00000013707	Tnfaip8l2
252.635	-0.0474819	0.26675	0	1	1	ENSMUSG00000013736	Trnt1
2247.28	0.417116	0.114455	0	1	1	ENSMUSG00000013787	Ehmt2
216.45	-0.183532	0.248076	0	1	1	ENSMUSG00000013822	Elof1
355.795	0.661628	0.208112	0	1	1	ENSMUSG00000013833	Med16
969.128	-0.224278	0.167779	0	1	1	ENSMUSG00000013846	St3gal1
1563.19	0.0779203	0.125529	0	1	1	ENSMUSG00000013858	Tmem259
202.709	-0.151531	0.254856	0	1	1	ENSMUSG00000013878	Rnf170
104.495	-2.26041	0.381277	-3.01619	0.00255969	0.0538376	ENSMUSG00000013974	Mcemp1
185.835	0.161456	0.290865	0	1	1	ENSMUSG00000013997	Nit1
149.512	0.365999	0.333949	0	1	1	ENSMUSG00000014039	Prdm15
277.741	0.230317	0.253249	0	1	1	ENSMUSG00000014074	Rnf168
135.558	-1.40864	0.344246	-1.29674	0.19472	1	ENSMUSG00000014075	Tctex1d2
1278.95	0.19201	0.15264	0	1	1	ENSMUSG00000014077	Chp1
463.978	-0.336643	0.228124	0	1	1	ENSMUSG00000014158	Trpv4
195.073	1.01209	0.26191	0	1	1	ENSMUSG00000014177	Tvp23b
1918.07	0.698583	0.154701	0	1	1	ENSMUSG00000014195	Dnajc7
598.542	-0.123554	0.168214	0	1	1	ENSMUSG00000014226	Cacybp
102.749	0.760988	0.349134	0	1	1	ENSMUSG00000014232	Cluap1
369.151	0.183182	0.214791	0	1	1	ENSMUSG00000014294	Ndufa2
683.999	-0.021823	0.220471	0	1	1	ENSMUSG00000014313	Cox6c
794.408	0.168964	0.156187	0	1	1	ENSMUSG00000014349	Ube2z
1121.49	0.509924	0.170034	0	1	1	ENSMUSG00000014353	Tmem87b
966.589	0.171879	0.146819	0	1	1	ENSMUSG00000014355	Anapc1
4282.19	1.3736	0.124789	1.55672	0.119538	1	ENSMUSG00000014361	Mertk
458.111	0.179238	0.177046	0	1	1	ENSMUSG00000014402	Tsg101
782.329	0.426552	0.199122	0	1	1	ENSMUSG00000014418	Hps5
382.361	0.672421	0.222023	0	1	1	ENSMUSG00000014426	Map3k4
1344.79	-0.136439	0.128173	0	1	1	ENSMUSG00000014444	Piezo1
702.075	0.201157	0.178641	0	1	1	ENSMUSG00000014470	Rnf166
81.6527	-2.7701	0.377525	-4.33085	1.48532e-05	0.000521902	ENSMUSG00000014496	Ankrd28
1083.25	0.131616	0.157619	0	1	1	ENSMUSG00000014498	Ankrd52
282.365	0.0860448	0.257466	0	1	1	ENSMUSG00000014504	Srp19
46625	4.55923	0.367344	7.24113	4.44959e-13	3.90866e-11	ENSMUSG00000014542	Clec4f
490.062	1.28126	0.216866	0.301051	0.763376	1	ENSMUSG00000014547	Wdfy2
347.143	0.0798695	0.203517	0	1	1	ENSMUSG00000014550	Rbsn
143.827	-0.728437	0.286597	0	1	1	ENSMUSG00000014551	Mrps25
264.219	0.474105	0.232587	0	1	1	ENSMUSG00000014554	Dguok
117.027	0.555808	0.326485	0	1	1	ENSMUSG00000014592	Camta1
360.813	0.0975386	0.187261	0	1	1	ENSMUSG00000014601	Strip1
840.697	-0.176265	0.160903	0	1	1	ENSMUSG00000014606	Slc25a11
530.456	-0.444069	0.174636	0	1	1	ENSMUSG00000014668	Chfr
707.868	0.477453	0.163537	0	1	1	ENSMUSG00000014748	Tex261
320.145	0.427976	0.237273	0	1	1	ENSMUSG00000014763	Fam120b
192.161	0.641079	0.291182	0	1	1	ENSMUSG00000014767	Tbp
903.214	-0.300497	0.1459	0	1	1	ENSMUSG00000014769	Psmb1
1537.96	1.144	0.148559	0	1	1	ENSMUSG00000014778	Fhod1
88.6363	1.88396	0.428242	0.856744	0.391587	1	ENSMUSG00000014786	Slc9a5
147.318	0.219991	0.29259	0	1	1	ENSMUSG00000014850	Msh3
204.526	1.03793	0.264623	0	1	1	ENSMUSG00000014856	Tmem208
536.089	0.403806	0.199004	0	1	1	ENSMUSG00000014859	E2f4
2103.76	-0.130431	0.133413	0	1	1	ENSMUSG00000014867	Surf4
246.34	-0.212025	0.289088	0	1	1	ENSMUSG00000014873	Surf2
547.973	0.51707	0.206771	0	1	1	ENSMUSG00000014905	Dnajb9
130.643	0.207296	0.31903	0	1	1	ENSMUSG00000014907	Naf1
1136.98	0.263245	0.155869	0	1	1	ENSMUSG00000014956	Ppp1cb
658.095	0.214884	0.148112	0	1	1	ENSMUSG00000014959	Gorasp2
1094.09	0.201992	0.135852	0	1	1	ENSMUSG00000015002	Efr3a
370.906	-0.514229	0.19079	0	1	1	ENSMUSG00000015013	Trappc2l
103.171	-0.727683	0.317709	0	1	1	ENSMUSG00000015016	Acsf3
342.118	-0.0345417	0.237201	0	1	1	ENSMUSG00000015023	Ddx19a
364.583	-2.50006	0.239835	-6.55132	5.70323e-11	4.08808e-09	ENSMUSG00000015027	Galns
1264.87	1.06337	0.141762	0	1	1	ENSMUSG00000015087	Rabl6
1051.02	-0.118632	0.142554	0	1	1	ENSMUSG00000015092	Edf1
516.191	-0.06359	0.183021	0	1	1	ENSMUSG00000015095	Fbxw5
2135.85	-0.0330526	0.138895	0	1	1	ENSMUSG00000015120	Ube2i
101.68	-0.434215	0.362835	0	1	1	ENSMUSG00000015126	Tsr3
147.358	0.267592	0.323374	0	1	1	ENSMUSG00000015127	Unkl
1145.87	0.295505	0.138217	0	1	1	ENSMUSG00000015133	Lrrk1
5358.28	2.12726	0.126573	7.30014	2.87462e-13	2.65532e-11	ENSMUSG00000015143	Actn1
1261.5	-0.138695	0.141585	0	1	1	ENSMUSG00000015149	Sirt2
2700.31	0.0355917	0.120808	0	1	1	ENSMUSG00000015165	Hnrnpl
561.25	0.0351977	0.191476	0	1	1	ENSMUSG00000015176	Nolc1
412.75	-0.224283	0.210941	0	1	1	ENSMUSG00000015189	Casd1
141.478	1.4718	0.340173	0.30994	0.756607	1	ENSMUSG00000015202	Cnksr3
308.986	-0.161464	0.208938	0	1	1	ENSMUSG00000015214	Mtmr1
9349.08	-0.0401343	0.109995	0	1	1	ENSMUSG00000015243	Abca1
425.144	0.12719	0.197977	0	1	1	ENSMUSG00000015247	Nipsnap3b
164.676	-0.315329	0.283917	0	1	1	ENSMUSG00000015289	Lage3
188.799	0.475628	0.281007	0	1	1	ENSMUSG00000015290	Ubl4a
1275.16	0.204903	0.162601	0	1	1	ENSMUSG00000015291	Gdi1
2862.91	1.35756	0.131146	1.30137	0.193133	1	ENSMUSG00000015305	Sash1
1228.56	-0.414175	0.161112	0	1	1	ENSMUSG00000015312	Gadd45b
115.606	0.422114	0.348316	0	1	1	ENSMUSG00000015314	Slamf6
110.116	-0.251926	0.345537	0	1	1	ENSMUSG00000015335	Zdhhc12
10572.1	-0.0617181	0.0943778	0	1	1	ENSMUSG00000015340	Cybb
856.046	0.0812058	0.179267	0	1	1	ENSMUSG00000015341	Golga7
954.31	4.18705	0.337269	7.24498	4.32492e-13	3.83676e-11	ENSMUSG00000015354	Pcolce2
822.527	-0.408534	0.185632	0	1	1	ENSMUSG00000015355	Cd48
375.845	0.248756	0.211821	0	1	1	ENSMUSG00000015357	Clpx
533.26	0.437712	0.182982	0	1	1	ENSMUSG00000015363	Trabd
4193.74	0.014003	0.159994	0	1	1	ENSMUSG00000015396	Cd83
985.985	-0.191953	0.140108	0	1	1	ENSMUSG00000015461	Atf6b
382.261	0.835017	0.232683	0	1	1	ENSMUSG00000015474	Ppt2
242.999	0.108465	0.256215	0	1	1	ENSMUSG00000015478	Rnf5
264.964	-0.282101	0.245721	0	1	1	ENSMUSG00000015488	Cacfd1
448.364	-0.301311	0.206336	0	1	1	ENSMUSG00000015501	Hivep2
942.696	0.481276	0.1572	0	1	1	ENSMUSG00000015522	Arnt
339.908	0.389438	0.247552	0	1	1	ENSMUSG00000015536	Mocs2
148.24	-0.0153723	0.321632	0	1	1	ENSMUSG00000015542	Nat9
5096.97	0.45229	0.277164	0	1	1	ENSMUSG00000015568	Lpl
1209.95	0.253857	0.146914	0	1	1	ENSMUSG00000015575	Atp6v0e
586.939	1.45899	0.184044	1.55319	0.120378	1	ENSMUSG00000015597	Zfp318
627.842	0.0702218	0.157344	0	1	1	ENSMUSG00000015605	Srf
6230.57	0.0188003	0.123004	0	1	1	ENSMUSG00000015656	Hspa8
107.126	-0.336104	0.365731	0	1	1	ENSMUSG00000015659	Serac1
152.535	0.530564	0.309013	0	1	1	ENSMUSG00000015668	Pdzd11
778.531	-0.137536	0.166893	0	1	1	ENSMUSG00000015671	Psma2
141.829	0.100419	0.311665	0	1	1	ENSMUSG00000015672	Mrpl32
894.467	0.382569	0.153883	0	1	1	ENSMUSG00000015697	Setdb1
156.376	-0.158021	0.290929	0	1	1	ENSMUSG00000015711	Prune
1408.96	-0.0999326	0.132863	0	1	1	ENSMUSG00000015714	Cers2
4588.6	0.18058	0.0949437	0	1	1	ENSMUSG00000015733	Capza2
2066.31	-0.667226	0.129304	0	1	1	ENSMUSG00000015745	Plekho1
146.075	0.209171	0.347902	0	1	1	ENSMUSG00000015747	Vps45
213.609	0.336987	0.267768	0	1	1	ENSMUSG00000015748	Prpf3
878.755	-0.125501	0.175269	0	1	1	ENSMUSG00000015749	Anp32e
949.508	-0.00347051	0.136673	0	1	1	ENSMUSG00000015750	Aph1a
2758.97	0.171393	0.114613	0	1	1	ENSMUSG00000015755	Tab2
424.889	0.0475971	0.20489	0	1	1	ENSMUSG00000015757	Ppil4
344.319	-0.0766782	0.220044	0	1	1	ENSMUSG00000015759	Cnih1
456.463	-4.22785	0.479827	-2.2542	0.0241838	0.367889	ENSMUSG00000015766	Eps8
317.92	-0.18649	0.248843	0	1	1	ENSMUSG00000015776	Med22
266.695	0.51091	0.254581	0	1	1	ENSMUSG00000015790	Surf1
427.375	0.24882	0.185562	0	1	1	ENSMUSG00000015804	Med28
394.071	0.40082	0.189596	0	1	1	ENSMUSG00000015806	Qdpr
4141.77	0.257843	0.138351	0	1	1	ENSMUSG00000015837	Sqstm1
2184.64	-0.2693	0.128442	0	1	1	ENSMUSG00000015839	Nfe2l2
5435.34	2.07981	0.100009	8.99452	2.37258e-19	3.93673e-17	ENSMUSG00000015846	Rxra
270.406	-1.14358	0.277556	-1.28502	0.198786	1	ENSMUSG00000015850	Adamtsl4
461.817	-3.31156	0.45364	-3.82073	0.000133056	0.00364583	ENSMUSG00000015852	Fcrls
20331.1	3.35129	0.361402	4.70134	2.58465e-06	0.000102471	ENSMUSG00000015854	Cd5l
462.865	0.233181	0.212177	0	1	1	ENSMUSG00000015869	Prpsap1
334.981	0.491523	0.222196	0	1	1	ENSMUSG00000015882	Lcorl
437.365	0.354836	0.206233	0	1	1	ENSMUSG00000015889	Lta4h
1044.69	0.368809	0.172985	0	1	1	ENSMUSG00000015932	Dstn
1898.15	-0.269306	0.126791	0	1	1	ENSMUSG00000015937	H2afy
416.456	-0.213576	0.200175	0	1	1	ENSMUSG00000015942	Gtf2ird2
410.127	-0.544591	0.178604	0	1	1	ENSMUSG00000015944	Gatsl2
3070.85	-0.34003	0.119758	0	1	1	ENSMUSG00000015947	Fcgr1
3128.82	-0.483978	0.138947	0	1	1	ENSMUSG00000015950	Ncf1
554.906	-0.419129	0.197786	0	1	1	ENSMUSG00000015961	Adss
292.702	-4.53507	0.322726	-9.4794	2.55739e-21	5.20777e-19	ENSMUSG00000015968	Cacna1d
247.457	0.625766	0.283536	0	1	1	ENSMUSG00000015971	Actr8
450.32	0.0675471	0.197615	0	1	1	ENSMUSG00000015994	Fnta
389.836	0.420181	0.254218	0	1	1	ENSMUSG00000016018	Skiv2l2
126.037	0.319221	0.346269	0	1	1	ENSMUSG00000016024	Lbp
866.459	0.208244	0.187567	0	1	1	ENSMUSG00000016087	Fli1
188.68	0.830694	0.296316	0	1	1	ENSMUSG00000016181	Diexf
514.996	0.602655	0.230905	0	1	1	ENSMUSG00000016206	H2-M3
685.559	-0.415889	0.159663	0	1	1	ENSMUSG00000016252	Atp5e
297.56	-0.48002	0.263715	0	1	1	ENSMUSG00000016253	Nelfcd
6450.69	-0.255026	0.115484	0	1	1	ENSMUSG00000016256	Ctsz
388.376	-0.05034	0.228989	0	1	1	ENSMUSG00000016257	Slmo2
377.671	0.235381	0.224128	0	1	1	ENSMUSG00000016308	Ube2a
2869.92	0.265655	0.119464	0	1	1	ENSMUSG00000016319	Slc25a5
329.194	0.435218	0.251042	0	1	1	ENSMUSG00000016344	Ppdpf
196.704	1.65316	0.310351	1.13137	0.2579	1	ENSMUSG00000016356	Col20a1
100.673	0.458015	0.360302	0	1	1	ENSMUSG00000016382	Pls3
222.876	-0.279803	0.249622	0	1	1	ENSMUSG00000016409	Nkap
212.472	-0.246027	0.248565	0	1	1	ENSMUSG00000016427	Ndufa1
177.585	-0.0988984	0.320047	0	1	1	ENSMUSG00000016477	E2f3
688.272	0.221823	0.18488	0	1	1	ENSMUSG00000016481	Cr1l
170.94	0.14	0.302519	0	1	1	ENSMUSG00000016487	Ppfibp1
103.929	-2.87739	0.413877	-4.29605	1.73865e-05	0.000587861	ENSMUSG00000016494	Cd34
705.84	0.629191	0.164287	0	1	1	ENSMUSG00000016495	Plgrkt
763.491	-0.00112071	0.193617	0	1	1	ENSMUSG00000016496	Cd274
267.407	1.40998	0.323797	0.0217462	0.98265	1	ENSMUSG00000016520	Lnx2
2564.59	-0.178577	0.126551	0	1	1	ENSMUSG00000016528	Mapkapk2
292.994	2.30599	0.269289	3.67694	0.000236046	0.00613035	ENSMUSG00000016529	Il10
4991.22	0.168673	0.106744	0	1	1	ENSMUSG00000016534	Lamp2
585.44	-0.0202785	0.171676	0	1	1	ENSMUSG00000016541	Atxn10
75.0696	-4.97391	0.465812	-2.66036	0.00780567	0.138129	ENSMUSG00000016552	Foxred2
594.244	-0.149732	0.170715	0	1	1	ENSMUSG00000016554	Eif3d
10895.5	0.298948	0.111422	0	1	1	ENSMUSG00000016559	H3f3b
391.123	0.337112	0.214936	0	1	1	ENSMUSG00000016619	Nup50
991.922	-1.67087	0.176723	-4.72725	2.27583e-06	9.10331e-05	ENSMUSG00000016664	Pacsin2
254.583	0.986175	0.325003	0	1	1	ENSMUSG00000016756	Cmah
154.672	0.556859	0.324077	0	1	1	ENSMUSG00000016757	Ttll12
701.616	-0.0207946	0.16019	0	1	1	ENSMUSG00000016831	Tox4
146.026	-0.526456	0.315517	0	1	1	ENSMUSG00000016833	Mrps18c
2716.99	0.195938	0.106638	0	1	1	ENSMUSG00000016921	Srsf6
249.958	0.0172708	0.255618	0	1	1	ENSMUSG00000016933	Plcg1
344.292	1.16822	0.261636	0	1	1	ENSMUSG00000016940	Kctd2
224.562	-0.0271256	0.241473	0	1	1	ENSMUSG00000016946	Kctd5
101.514	0.432521	0.306035	0	1	1	ENSMUSG00000016984	Etaa1
85.4441	-2.3095	0.390153	-2.89804	0.00375505	0.073622	ENSMUSG00000017002	Slpi
1018.31	-1.70464	0.196904	-4.48899	7.15629e-06	0.000260652	ENSMUSG00000017009	Sdc4
1201.14	0.347252	0.170433	0	1	1	ENSMUSG00000017057	Il13ra1
1373.65	0.782826	0.133223	0	1	1	ENSMUSG00000017119	Nbr1
1606.94	0.92785	0.151032	0	1	1	ENSMUSG00000017132	Cyth1
422.126	0.553709	0.212236	0	1	1	ENSMUSG00000017144	Rnd3
113.791	1.13096	0.381017	0	1	1	ENSMUSG00000017176	Nt5c3b
291.821	0.169453	0.26276	0	1	1	ENSMUSG00000017188	Coa3
472.209	-0.107216	0.19102	0	1	1	ENSMUSG00000017210	Med24
1108.73	0.185992	0.134991	0	1	1	ENSMUSG00000017221	Psmd3
598.104	0.205623	0.1994	0	1	1	ENSMUSG00000017264	Exosc10
279.29	0.0107984	0.218002	0	1	1	ENSMUSG00000017286	Glod4
384.606	-0.0753635	0.223016	0	1	1	ENSMUSG00000017288	Vps53
1398.68	0.374379	0.140101	0	1	1	ENSMUSG00000017291	Taok1
367.175	0.551068	0.207931	0	1	1	ENSMUSG00000017299	Dnttip1
159.639	0.56084	0.256106	0	1	1	ENSMUSG00000017307	Acot8
229.365	0.287149	0.239622	0	1	1	ENSMUSG00000017376	Nlk
3433.17	-0.170031	0.125741	0	1	1	ENSMUSG00000017404	Rpl19
119.602	-3.60963	0.480612	-1.9564	0.0504175	0.696056	ENSMUSG00000017417	Plxdc1
379.208	0.552626	0.246992	0	1	1	ENSMUSG00000017418	Arl5b
1263.79	-0.121793	0.160978	0	1	1	ENSMUSG00000017421	Zfp207
654.6	0.176919	0.185606	0	1	1	ENSMUSG00000017428	Psmd11
2699.69	0.907165	0.137697	0	1	1	ENSMUSG00000017466	Timp2
912.751	0.161414	0.156123	0	1	1	ENSMUSG00000017478	Zc3h18
1263.47	0.0810426	0.127255	0	1	1	ENSMUSG00000017485	Top2b
3270.09	1.0799	0.173496	0	1	1	ENSMUSG00000017493	Igfbp4
716.773	0.09953	0.170957	0	1	1	ENSMUSG00000017548	Suz12
106.774	0.00426316	0.360952	0	1	1	ENSMUSG00000017550	Atad5
1083.11	0.079743	0.150645	0	1	1	ENSMUSG00000017561	Crlf3
132.175	0.502133	0.308398	0	1	1	ENSMUSG00000017607	Tns4
429.575	0.77794	0.248531	0	1	1	ENSMUSG00000017615	Tnfaip1
2325.69	-0.361508	0.123421	0	1	1	ENSMUSG00000017631	Abr
98.0819	-1.05752	0.374128	-0.146745	0.883333	1	ENSMUSG00000017652	Cd40
768.502	0.362238	0.176381	0	1	1	ENSMUSG00000017664	Slc35c2
1519.99	0.150564	0.131861	0	1	1	ENSMUSG00000017670	Elmo2
2298.5	0.60475	0.129009	0	1	1	ENSMUSG00000017677	Wsb1
289.241	-0.647277	0.245067	0	1	1	ENSMUSG00000017679	Ttpal
527.537	0.554111	0.169239	0	1	1	ENSMUSG00000017686	Rhot1
435.084	0.146048	0.232909	0	1	1	ENSMUSG00000017697	Ada
11621.2	0.250046	0.13129	0	1	1	ENSMUSG00000017707	Serinc3
135.145	-0.267659	0.304293	0	1	1	ENSMUSG00000017713	Tha1
625.028	-0.658068	0.164006	0	1	1	ENSMUSG00000017715	Pgs1
1591.94	0.478562	0.147485	0	1	1	ENSMUSG00000017721	Pigt
116.258	-0.281119	0.394283	0	1	1	ENSMUSG00000017737	Mmp9
111.685	2.10416	0.366425	1.67522	0.0938914	1	ENSMUSG00000017740	Slc12a5
150.557	0.851565	0.315089	0	1	1	ENSMUSG00000017747	Ghdc
6422.6	1.14268	0.109845	0	1	1	ENSMUSG00000017754	Pltp
1660.1	1.35485	0.151974	1.0566	0.290696	1	ENSMUSG00000017756	Slc12a7
11934.9	0.179876	0.0929654	0	1	1	ENSMUSG00000017760	Ctsa
298.391	-0.549592	0.292845	0	1	1	ENSMUSG00000017765	Slc12a4
1553.97	-0.207023	0.142636	0	1	1	ENSMUSG00000017774	Myo1c
1428.22	0.0201657	0.128438	0	1	1	ENSMUSG00000017776	Crk
584.003	-0.07247	0.169577	0	1	1	ENSMUSG00000017778	Cox7c
4095.23	0.0553824	0.11421	0	1	1	ENSMUSG00000017781	Pitpna
202.437	-0.202443	0.313981	0	1	1	ENSMUSG00000017801	Mlx
737.475	-0.0174195	0.176612	0	1	1	ENSMUSG00000017802	Fam134c
657.128	0.73354	0.162161	0	1	1	ENSMUSG00000017830	Dhx58
754.797	0.30563	0.16113	0	1	1	ENSMUSG00000017831	Rab5a
473.237	0.498461	0.197666	0	1	1	ENSMUSG00000017837	Nkiras2
1312.74	0.121721	0.152894	0	1	1	ENSMUSG00000017843	Ppp2r5c
339.529	0.147968	0.189096	0	1	1	ENSMUSG00000017858	Ift52
960.289	-0.5339	0.164531	0	1	1	ENSMUSG00000017929	B4galt5
94.9659	3.86044	0.393204	5.06143	4.16118e-07	1.88304e-05	ENSMUSG00000017969	Ptgis
516.868	-0.0156626	0.22785	0	1	1	ENSMUSG00000017999	Ddx27
456.225	0.309203	0.208156	0	1	1	ENSMUSG00000018001	Cyth3
4567.68	-0.475982	0.109532	0	1	1	ENSMUSG00000018008	Cyth4
126.694	0.246943	0.331399	0	1	1	ENSMUSG00000018012	Rac3
628.656	0.205536	0.167722	0	1	1	ENSMUSG00000018040	Rrp7a
812.006	0.14663	0.226715	0	1	1	ENSMUSG00000018042	Cyb5r3
220.748	-0.209477	0.270443	0	1	1	ENSMUSG00000018068	Ints2
828.309	-0.549869	0.147978	0	1	1	ENSMUSG00000018076	Med13l
122.259	1.66631	0.33289	1.11766	0.263711	1	ENSMUSG00000018102	Hist1h2bc
1906.44	0.650538	0.17153	0	1	1	ENSMUSG00000018143	Mafk
781.107	0.115287	0.173577	0	1	1	ENSMUSG00000018160	Med1
100.301	0.953973	0.348452	0	1	1	ENSMUSG00000018166	Erbb3
886.867	0.249102	0.152283	0	1	1	ENSMUSG00000018167	Stard3
146.155	-0.690291	0.30811	0	1	1	ENSMUSG00000018169	Mfng
1903.18	-0.419556	0.175139	0	1	1	ENSMUSG00000018171	Vmp1
234.593	-0.0393275	0.262859	0	1	1	ENSMUSG00000018189	Uchl5
193.374	-0.281385	0.289304	0	1	1	ENSMUSG00000018196	Glrx2
221.598	0.118844	0.273652	0	1	1	ENSMUSG00000018199	Trove2
1670.21	0.207151	0.121243	0	1	1	ENSMUSG00000018209	Stk4
475.607	1.73222	0.266725	1.4913	0.135883	1	ENSMUSG00000018217	Pmp22
737.642	-0.46474	0.165367	0	1	1	ENSMUSG00000018286	Psmb6
290.285	0.441942	0.270267	0	1	1	ENSMUSG00000018287	Spag7
11146.2	0.0648456	0.0988524	0	1	1	ENSMUSG00000018293	Pfn1
463.001	0.537739	0.1803	0	1	1	ENSMUSG00000018322	Tomm34
2805.47	0.241174	0.119514	0	1	1	ENSMUSG00000018326	Ywhab
188.397	0.440764	0.292405	0	1	1	ENSMUSG00000018334	Ksr1
874.678	0.450737	0.179623	0	1	1	ENSMUSG00000018339	Gpx3
1783.84	0.466957	0.136487	0	1	1	ENSMUSG00000018340	Anxa6
133.67	0.705499	0.347712	0	1	1	ENSMUSG00000018347	Zkscan6
158.518	0.437996	0.288527	0	1	1	ENSMUSG00000018362	Kpna2
727.21	0.71915	0.155577	0	1	1	ENSMUSG00000018363	Smurf2
208.554	0.423524	0.282258	0	1	1	ENSMUSG00000018372	Cep95
346.775	-0.164839	0.23538	0	1	1	ENSMUSG00000018377	Vezf1
1569.29	-0.0893173	0.129843	0	1	1	ENSMUSG00000018379	Srsf1
505.741	0.349833	0.205871	0	1	1	ENSMUSG00000018381	Abi3
279.937	-0.871235	0.23931	-0.0733466	0.94153	1	ENSMUSG00000018395	Kif3a
1037.14	0.345361	0.147109	0	1	1	ENSMUSG00000018398	2021-09-08
437.17	0.0619479	0.226355	0	1	1	ENSMUSG00000018401	Mtmr4
151.244	0.476058	0.357768	0	1	1	ENSMUSG00000018405	Mrm1
893.253	0.228337	0.143504	0	1	1	ENSMUSG00000018412	Kansl1
186.387	0.0185273	0.296274	0	1	1	ENSMUSG00000018415	Gid4
717.661	1.68297	0.216051	2.10545	0.0352525	0.510279	ENSMUSG00000018425	Dhx40
139.62	0.350258	0.355234	0	1	1	ENSMUSG00000018427	Ypel2
161.704	0.0796587	0.261041	0	1	1	ENSMUSG00000018428	Akap1
260.216	-0.276937	0.255368	0	1	1	ENSMUSG00000018433	Nol11
634.299	0.359382	0.181176	0	1	1	ENSMUSG00000018442	Derl2
543.64	-0.0456974	0.178565	0	1	1	ENSMUSG00000018446	C1qbp
186.514	0.42335	0.275702	0	1	1	ENSMUSG00000018449	Rpain
1777.07	1.86463	0.162336	3.95287	7.72208e-05	0.00225374	ENSMUSG00000018474	Chd3
3735.35	0.3372	0.118727	0	1	1	ENSMUSG00000018476	Kdm6b
538.109	0.292738	0.181964	0	1	1	ENSMUSG00000018481	Appbp2
2213.62	0.361012	0.13397	0	1	1	ENSMUSG00000018501	Ncor1
688.299	-0.461239	0.166109	0	1	1	ENSMUSG00000018507	Trpv2
73.7214	1.8274	0.42296	0.687918	0.491505	1	ENSMUSG00000018509	Cenpv
343.53	-0.0931457	0.247199	0	1	1	ENSMUSG00000018541	Cwc25
657.846	-0.0438278	0.17506	0	1	1	ENSMUSG00000018547	Pip4k2b
251.829	0.135022	0.262011	0	1	1	ENSMUSG00000018548	Trim37
916.733	0.191425	0.147355	0	1	1	ENSMUSG00000018559	Ctdnep1
221.801	0.21376	0.239175	0	1	1	ENSMUSG00000018565	Elp5
2689.12	-0.105461	0.116383	0	1	1	ENSMUSG00000018567	Gabarap
634.459	0.0823971	0.183127	0	1	1	ENSMUSG00000018572	Phf23
321.761	0.0935945	0.209062	0	1	1	ENSMUSG00000018574	Acadvl
1475.24	0.036492	0.149154	0	1	1	ENSMUSG00000018583	G3bp1
614.532	0.0239404	0.183996	0	1	1	ENSMUSG00000018585	Atox1
101.104	2.49225	0.341436	3.21859	0.00128822	0.0288447	ENSMUSG00000018593	Sparc
133.032	-0.0237241	0.275774	0	1	1	ENSMUSG00000018651	Tada2a
1603.2	0.0507792	0.150659	0	1	1	ENSMUSG00000018654	Ikzf1
261.537	0.59621	0.255521	0	1	1	ENSMUSG00000018659	Pnpo
404.211	0.372217	0.206959	0	1	1	ENSMUSG00000018661	Cog1
593.765	0.283235	0.160756	0	1	1	ENSMUSG00000018666	Cbx1
473.216	0.555982	0.224434	0	1	1	ENSMUSG00000018669	Cdk5rap3
1050.47	0.671713	0.154461	0	1	1	ENSMUSG00000018677	Slc25a39
248.307	0.110364	0.245092	0	1	1	ENSMUSG00000018678	Sp2
314.176	-0.0151254	0.252187	0	1	1	ENSMUSG00000018697	Aatf
4426.2	0.333068	0.121558	0	1	1	ENSMUSG00000018707	Dync1h1
1099.76	0.319479	0.181353	0	1	1	ENSMUSG00000018736	Ndel1
1914.65	1.48222	0.143102	2.02399	0.0429707	0.606327	ENSMUSG00000018750	Zbtb4
424.123	0.269709	0.220176	0	1	1	ENSMUSG00000018761	Mpdu1
691.376	0.368329	0.171699	0	1	1	ENSMUSG00000018765	Fxr2
1118.14	0.1941	0.179271	0	1	1	ENSMUSG00000018770	Atp5g3
5848.93	0.103029	0.0946918	0	1	1	ENSMUSG00000018774	Cd68
422.342	-0.106156	0.212434	0	1	1	ENSMUSG00000018796	Acsl1
1312.81	-3.14762	0.424317	-3.5138	0.000441752	0.0108202	ENSMUSG00000018819	Lsp1
467.471	0.362851	0.20864	0	1	1	ENSMUSG00000018820	Zfyve27
177.864	0.113656	0.267541	0	1	1	ENSMUSG00000018841	Rad51d
705.145	0.614578	0.192303	0	1	1	ENSMUSG00000018846	Pank3
605.619	0.155051	0.153478	0	1	1	ENSMUSG00000018848	Rars
194.543	0.109077	0.267283	0	1	1	ENSMUSG00000018858	Ict1
83.6968	-0.484419	0.361419	0	1	1	ENSMUSG00000018861	Fdxr
180.583	-0.0189001	0.301749	0	1	1	ENSMUSG00000018882	Mrpl45
1748.16	0.493187	0.124734	0	1	1	ENSMUSG00000018899	Irf1
256.178	1.49277	0.252045	1.0681	0.285475	1	ENSMUSG00000018900	Slc22a5
102.384	4.78382	0.42774	1.27152	0.203544	1	ENSMUSG00000018906	P4ha2
1707.66	-0.319318	0.128298	0	1	1	ENSMUSG00000018909	Arrb1
2757.29	-1.38905	0.129081	-4.18235	2.88509e-05	0.000926539	ENSMUSG00000018920	Cxcl16
400.163	0.0596966	0.204763	0	1	1	ENSMUSG00000018921	Pelp1
247.908	-0.417221	0.24112	0	1	1	ENSMUSG00000018923	Med11
203.9	-0.541526	0.471928	0	1	1	ENSMUSG00000018924	Alox15
4059.73	-0.265042	0.258441	0	1	1	ENSMUSG00000018927	Ccl6
935.645	-1.85409	0.161311	-6.24856	4.14251e-10	2.67028e-08	ENSMUSG00000018930	Ccl4
257.59	0.890491	0.242674	0	1	1	ENSMUSG00000018931	Natd1
622.4	-0.0949754	0.171336	0	1	1	ENSMUSG00000018932	Map2k3
2164.34	-0.0374493	0.129953	0	1	1	ENSMUSG00000018965	Ywhah
565.704	-0.0166223	0.175991	0	1	1	ENSMUSG00000018974	Sart3
537.55	0.294565	0.176582	0	1	1	ENSMUSG00000018999	Slc35b4
338.967	-0.0304529	0.202558	0	1	1	ENSMUSG00000019039	Dalrd3
676.878	-0.0142764	0.184634	0	1	1	ENSMUSG00000019054	Fis1
3263.97	1.01205	0.116581	0	1	1	ENSMUSG00000019055	Plod1
243.96	-0.992843	0.275006	-0.736446	0.461459	1	ENSMUSG00000019066	Rab3d
283.73	0.0472928	0.247585	0	1	1	ENSMUSG00000019082	Slc25a22
3320.74	0.092992	0.117036	0	1	1	ENSMUSG00000019087	Atp6ap1
669.466	-0.999489	0.206763	-0.885332	0.375978	1	ENSMUSG00000019088	Dnase1l1
1744.07	-2.68933	0.295239	-5.74828	9.01573e-09	4.95588e-07	ENSMUSG00000019122	Ccl9
7186.35	0.0995963	0.0942137	0	1	1	ENSMUSG00000019132	BC005537
890.521	0.42376	0.146682	0	1	1	ENSMUSG00000019139	Isyna1
211.78	0.406372	0.246954	0	1	1	ENSMUSG00000019143	Hars2
262.006	-0.0782914	0.224018	0	1	1	ENSMUSG00000019158	Tmem160
4111.71	0.343108	0.110918	0	1	1	ENSMUSG00000019173	Rab5c
1253.69	0.0162724	0.147433	0	1	1	ENSMUSG00000019179	Mdh2
943.572	-0.559434	0.147483	0	1	1	ENSMUSG00000019188	H13
1170.34	0.482376	0.133694	0	1	1	ENSMUSG00000019189	Rnf145
313.595	1.87118	0.232566	2.93196	0.00336829	0.06782	ENSMUSG00000019194	Scn1b
980.736	0.416545	0.168932	0	1	1	ENSMUSG00000019210	Atp6v1e1
2456.89	0.200039	0.123519	0	1	1	ENSMUSG00000019254	Ppp1r12c
315.232	-0.436275	0.218161	0	1	1	ENSMUSG00000019256	Ahr
643.392	0.123357	0.159093	0	1	1	ENSMUSG00000019261	Map1s
116.48	1.44712	0.363298	0.215009	0.82976	1	ENSMUSG00000019295	Tmem129
490.692	0.726836	0.183165	0	1	1	ENSMUSG00000019297	Nop9
1609.61	-0.966731	0.158899	-0.72681	0.467342	1	ENSMUSG00000019302	Atp6v0a1
230.342	-0.00676376	0.248567	0	1	1	ENSMUSG00000019338	Zfp687
828.937	-0.0415941	0.191202	0	1	1	ENSMUSG00000019362	D8Ertd738e
1761.62	0.0133738	0.14132	0	1	1	ENSMUSG00000019370	Calm3
284.928	-0.0724466	0.260432	0	1	1	ENSMUSG00000019373	Cops3
1833.53	0.213984	0.134276	0	1	1	ENSMUSG00000019428	Fkbp8
2738.47	0.379507	0.113033	0	1	1	ENSMUSG00000019432	Ddx39b
741.904	0.101946	0.181181	0	1	1	ENSMUSG00000019433	Gipc1
623.728	0.298237	0.187229	0	1	1	ENSMUSG00000019461	Plscr3
193.788	0.0503715	0.274776	0	1	1	ENSMUSG00000019464	Ptger1
645.653	-0.301541	0.174893	0	1	1	ENSMUSG00000019470	Xab2
1700.49	0.15949	0.114115	0	1	1	ENSMUSG00000019471	Cdc37
163.524	-0.718712	0.276093	0	1	1	ENSMUSG00000019487	Trip10
576.643	0.265399	0.207833	0	1	1	ENSMUSG00000019494	Cops6
2952.83	0.526069	0.1048	0	1	1	ENSMUSG00000019505	Ubb
297.488	-0.202961	0.231935	0	1	1	ENSMUSG00000019518	Ap4m1
313.787	-0.312685	0.233222	0	1	1	ENSMUSG00000019528	Gyg
646.067	0.927929	0.216514	0	1	1	ENSMUSG00000019539	Rcn3
152.599	-4.48724	0.477734	-2.47416	0.013355	0.218359	ENSMUSG00000019558	Slc6a8
677.166	-0.58885	0.178388	0	1	1	ENSMUSG00000019564	Arid3a
539.05	0.351057	0.178347	0	1	1	ENSMUSG00000019578	Ubxn6
439.972	0.158792	0.182971	0	1	1	ENSMUSG00000019579	Mydgf
673.119	0.457455	0.171571	0	1	1	ENSMUSG00000019659	Ccdc12
416.932	1.02592	0.206989	0	1	1	ENSMUSG00000019699	Akt3
407.409	-0.0209074	0.181075	0	1	1	ENSMUSG00000019710	Mrpl24
280.505	0.0323562	0.273957	0	1	1	ENSMUSG00000019715	Gle1
325.076	-0.736241	0.272099	0	1	1	ENSMUSG00000019726	Lyst
393.588	-0.623473	0.206788	0	1	1	ENSMUSG00000019731	Slc35e1
115.99	-0.159671	0.374745	0	1	1	ENSMUSG00000019738	Polr2i
344.521	0.598039	0.215644	0	1	1	ENSMUSG00000019763	Rmnd1
583.811	0.625024	0.206274	0	1	1	ENSMUSG00000019777	Hdac2
275.776	-0.227972	0.235167	0	1	1	ENSMUSG00000019782	Rwdd1
479.101	0.786453	0.1986	0	1	1	ENSMUSG00000019790	Stxbp5
77.1906	-0.742995	0.382098	0	1	1	ENSMUSG00000019792	Trmt11
278.064	0.158483	0.277007	0	1	1	ENSMUSG00000019794	Katna1
515.287	0.227066	0.220811	0	1	1	ENSMUSG00000019795	Pcmt1
99.4751	-0.366188	0.327127	0	1	1	ENSMUSG00000019797	1700021F05Rik
828.748	0.352087	0.16682	0	1	1	ENSMUSG00000019802	Sec63
2435.7	0.311403	0.13959	0	1	1	ENSMUSG00000019804	Snx3
190.662	0.942901	0.308495	0	1	1	ENSMUSG00000019806	Aig1
156.038	0.426619	0.337263	0	1	1	ENSMUSG00000019809	Pex3
1419.5	0.318014	0.150094	0	1	1	ENSMUSG00000019810	Fuca2
386.141	-0.087435	0.206739	0	1	1	ENSMUSG00000019814	Ltv1
5345.57	1.67119	0.127526	3.75479	0.000173486	0.0046263	ENSMUSG00000019818	Cd164
363.484	0.267333	0.250882	0	1	1	ENSMUSG00000019820	Utrn
173.029	0.458353	0.292627	0	1	1	ENSMUSG00000019822	Smpd2
170.298	-2.20697	0.348059	-2.84533	0.00443659	0.0858572	ENSMUSG00000019823	Mical1
143.273	-0.560294	0.295908	0	1	1	ENSMUSG00000019826	Zbtb24
2110.79	0.538579	0.120174	0	1	1	ENSMUSG00000019832	Rab32
188.226	0.118388	0.243569	0	1	1	ENSMUSG00000019837	Gtf3c6
1311.56	0.184142	0.133267	0	1	1	ENSMUSG00000019838	Slc16a10
285.498	0.403078	0.222363	0	1	1	ENSMUSG00000019841	Rev3l
500.92	1.02459	0.18908	0	1	1	ENSMUSG00000019843	Fyn
494.523	-0.265073	0.18556	0	1	1	ENSMUSG00000019849	Prep
6161.92	0.637705	0.165301	0	1	1	ENSMUSG00000019850	Tnfaip3
439.584	0.479902	0.197157	0	1	1	ENSMUSG00000019854	Reps1
93.6618	-0.103372	0.357304	0	1	1	ENSMUSG00000019857	Asf1a
383.875	0.530274	0.218102	0	1	1	ENSMUSG00000019861	Gopc
112.837	0.475782	0.364035	0	1	1	ENSMUSG00000019864	Rtn4ip1
740.505	0.528206	0.193025	0	1	1	ENSMUSG00000019866	Aim1
284.503	0.383776	0.221266	0	1	1	ENSMUSG00000019868	Vta1
3802.24	1.66661	0.15803	2.80641	0.00500962	0.0948968	ENSMUSG00000019872	Smpdl3a
1189.69	0.132359	0.149129	0	1	1	ENSMUSG00000019873	Reep3
364.841	3.01285	0.304021	5.13513	2.81946e-07	1.31575e-05	ENSMUSG00000019874	Fabp7
475.257	-0.485419	0.242115	0	1	1	ENSMUSG00000019876	Pkib
2226.67	0.393224	0.116656	0	1	1	ENSMUSG00000019877	Serinc1
112.013	0.574787	0.351208	0	1	1	ENSMUSG00000019878	Hsf2
138.42	4.5541	0.342214	7.99476	1.29831e-15	1.47251e-13	ENSMUSG00000019891	Dcbld1
327.779	0.261245	0.245158	0	1	1	ENSMUSG00000019897	Ccdc59
837.564	-0.063229	0.169788	0	1	1	ENSMUSG00000019907	Ppp1r12a
1824.03	0.937821	0.134541	0	1	1	ENSMUSG00000019916	P4ha1
135.81	0.678336	0.377779	0	1	1	ENSMUSG00000019917	2021-09-10
748.035	-0.473185	0.179219	0	1	1	ENSMUSG00000019920	Lims1
619.44	0.248027	0.179514	0	1	1	ENSMUSG00000019923	Zwint
310.729	0.171953	0.230091	0	1	1	ENSMUSG00000019927	Ube2d1
131.234	0.793903	0.332287	0	1	1	ENSMUSG00000019942	Cdk1
5214.83	-0.0709917	0.0888612	0	1	1	ENSMUSG00000019943	Atp2b1
580.819	1.94921	0.206869	3.57809	0.000346112	0.00875167	ENSMUSG00000019944	Rhobtb1
384.806	-0.301676	0.208008	0	1	1	ENSMUSG00000019947	Arid5b
314.223	-0.637364	0.259785	0	1	1	ENSMUSG00000019951	Uhrf1bp1l
125.349	-0.51098	0.294365	0	1	1	ENSMUSG00000019952	Poc1b
3400.74	0.651931	0.134311	0	1	1	ENSMUSG00000019960	Dusp6
917.83	-0.0665845	0.179495	0	1	1	ENSMUSG00000019961	Tmpo
63.731	3.59036	0.456448	2.26624	0.0234368	0.358963	ENSMUSG00000019966	Kitl
1202.48	0.190899	0.135591	0	1	1	ENSMUSG00000019969	Psen1
4306.33	-0.106585	0.152843	0	1	1	ENSMUSG00000019970	Sgk1
263.082	1.32515	0.236669	0.613765	0.539371	1	ENSMUSG00000019971	Cep290
101.358	0.500084	0.333347	0	1	1	ENSMUSG00000019975	Ikbip
332.072	0.256843	0.214712	0	1	1	ENSMUSG00000019977	Hbs1l
2551.94	-0.0777119	0.115076	0	1	1	ENSMUSG00000019978	Epb41l2
851.947	0.242241	0.136808	0	1	1	ENSMUSG00000019979	Apaf1
381.705	0.077162	0.221088	0	1	1	ENSMUSG00000019984	Med23
680.167	-3.24884	0.383213	-5.42	5.9598e-08	3.01694e-06	ENSMUSG00000019987	Arg1
209.306	-0.121183	0.247384	0	1	1	ENSMUSG00000019988	Nedd1
257.067	0.90696	0.274576	0	1	1	ENSMUSG00000019990	Pde7b
1552.29	-0.124927	0.132632	0	1	1	ENSMUSG00000019998	Stx7
156.224	-0.366406	0.319981	0	1	1	ENSMUSG00000020003	Pex7
4122.05	0.0276367	0.130188	0	1	1	ENSMUSG00000020009	Ifngr1
379.315	0.464253	0.225668	0	1	1	ENSMUSG00000020015	Cdk17
401.565	-2.41648	0.426973	-3.34071	0.000835633	0.0197034	ENSMUSG00000020017	Hal
167.214	-0.907401	0.270472	-0.35097	0.725611	1	ENSMUSG00000020018	Snrpf
97.3183	-0.0768857	0.337945	0	1	1	ENSMUSG00000020021	Fgd6
260.868	-0.0869501	0.245887	0	1	1	ENSMUSG00000020022	Ndufa12
4121.05	2.63381	0.263785	5.01034	5.43342e-07	2.42206e-05	ENSMUSG00000020023	Tmcc3
234.575	-0.380651	0.272813	0	1	1	ENSMUSG00000020024	Cep83
145.958	1.27608	0.330032	0.058354	0.953467	1	ENSMUSG00000020027	Socs2
719.87	0.417462	0.161116	0	1	1	ENSMUSG00000020029	Nudt4
732.718	-0.092737	0.159581	0	1	1	ENSMUSG00000020032	Nuak1
342.823	0.352018	0.283572	0	1	1	ENSMUSG00000020034	Tcp11l2
142.721	-0.367427	0.378806	0	1	1	ENSMUSG00000020038	Cry1
9483.65	0.443916	0.121093	0	1	1	ENSMUSG00000020048	Hsp90b1
4497.42	1.12993	0.124336	0	1	1	ENSMUSG00000020053	Igf1
258.096	0.297781	0.279574	0	1	1	ENSMUSG00000020056	Ccdc53
393.365	0.535954	0.222355	0	1	1	ENSMUSG00000020057	Dram1
244.586	-0.429592	0.259705	0	1	1	ENSMUSG00000020063	Sirt1
926.053	0.720599	0.153342	0	1	1	ENSMUSG00000020064	Herc4
234.141	-0.0668508	0.250028	0	1	1	ENSMUSG00000020069	Hnrnph3
189.655	0.120112	0.293667	0	1	1	ENSMUSG00000020070	Rufy2
1155.39	0.187397	0.138074	0	1	1	ENSMUSG00000020074	Ccar1
1107.7	0.0555663	0.188081	0	1	1	ENSMUSG00000020075	Ddx21
491.434	-0.14495	0.206455	0	1	1	ENSMUSG00000020076	Ddx50
3033.92	-0.543386	0.171797	0	1	1	ENSMUSG00000020077	Srgn
1701.44	0.0643026	0.143452	0	1	1	ENSMUSG00000020078	Vps26a
149.654	0.227019	0.359716	0	1	1	ENSMUSG00000020079	Supv3l1
159.035	-0.632438	0.355051	0	1	1	ENSMUSG00000020085	Aifm2
250.683	0.494693	0.22887	0	1	1	ENSMUSG00000020087	Tysnd1
899.183	0.0908607	0.151575	0	1	1	ENSMUSG00000020088	Sar1a
137.401	-0.283871	0.319888	0	1	1	ENSMUSG00000020089	Ppa1
750.324	0.157049	0.174904	0	1	1	ENSMUSG00000020091	Eif4ebp2
1104.46	0.7806	0.163906	0	1	1	ENSMUSG00000020092	Pald1
3654.22	-0.00502882	0.114706	0	1	1	ENSMUSG00000020097	Sgpl1
1541.34	-0.089437	0.161118	0	1	1	ENSMUSG00000020100	Slc29a3
4005.48	-0.555334	0.116617	0	1	1	ENSMUSG00000020101	Vsir
787.693	0.819523	0.193011	0	1	1	ENSMUSG00000020102	Slc16a7
303.55	0.231951	0.285243	0	1	1	ENSMUSG00000020107	Anapc16
835.832	1.80298	0.461063	0.796573	0.425699	1	ENSMUSG00000020108	Ddit4
431.125	0.488248	0.240308	0	1	1	ENSMUSG00000020109	Dnajb12
539.18	0.245621	0.210863	0	1	1	ENSMUSG00000020111	Micu1
773.014	0.274477	0.196373	0	1	1	ENSMUSG00000020114	Cand1
1394.07	0.399699	0.122988	0	1	1	ENSMUSG00000020115	Tbk1
253.479	0.0575648	0.221623	0	1	1	ENSMUSG00000020116	Pno1
4974.55	-0.0300702	0.15319	0	1	1	ENSMUSG00000020120	Plek
627.093	0.110574	0.172406	0	1	1	ENSMUSG00000020124	Usp15
957.854	0.284842	0.163371	0	1	1	ENSMUSG00000020128	Vps54
437.171	0.111498	0.229497	0	1	1	ENSMUSG00000020130	Tbc1d15
521.79	0.0138036	0.189626	0	1	1	ENSMUSG00000020132	Rab21
345.425	-0.0757349	0.229024	0	1	1	ENSMUSG00000020133	2310011J03Rik
1219.31	0.43721	0.177168	0	1	1	ENSMUSG00000020134	Peli1
3028.52	0.390124	0.104799	0	1	1	ENSMUSG00000020143	Dock2
2647.62	0.0556691	0.104591	0	1	1	ENSMUSG00000020149	Rab1a
104.562	-0.119499	0.341836	0	1	1	ENSMUSG00000020150	Gamt
6381.37	0.0674314	0.109932	0	1	1	ENSMUSG00000020152	Actr2
475.72	-0.0379124	0.193828	0	1	1	ENSMUSG00000020153	Ndufs7
218.944	-0.394679	0.308795	0	1	1	ENSMUSG00000020156	Mum1
325.287	0.195515	0.229158	0	1	1	ENSMUSG00000020163	Uqcr11
704.396	0.386753	0.160357	0	1	1	ENSMUSG00000020166	Cnot2
770.545	0.208317	0.164508	0	1	1	ENSMUSG00000020167	Tcf3
369.372	0.900385	0.226898	0	1	1	ENSMUSG00000020170	Frs2
408.067	0.182261	0.190191	0	1	1	ENSMUSG00000020171	Yeats4
382.093	0.334146	0.215514	0	1	1	ENSMUSG00000020180	Snrpd3
834.154	0.240907	0.140739	0	1	1	ENSMUSG00000020184	Mdm2
1100.02	-0.47305	0.153158	0	1	1	ENSMUSG00000020189	Osbpl8
2261.13	0.375823	0.123956	0	1	1	ENSMUSG00000020190	Mknk2
983.327	0.0419878	0.196841	0	1	1	ENSMUSG00000020196	Cabin1
2500.1	0.408272	0.105392	0	1	1	ENSMUSG00000020198	Ap3d1
148.479	-0.768403	0.325134	0	1	1	ENSMUSG00000020205	Phlda1
387.146	-0.266881	0.218704	0	1	1	ENSMUSG00000020211	Sf3a2
131.886	0.350777	0.322705	0	1	1	ENSMUSG00000020212	Mdm1
355.16	0.076858	0.2294	0	1	1	ENSMUSG00000020219	Timm13
1195.25	0.0990069	0.160194	0	1	1	ENSMUSG00000020220	Vps13d
309.619	-0.675193	0.233157	0	1	1	ENSMUSG00000020224	Llph
401.12	0.260937	0.213652	0	1	1	ENSMUSG00000020225	Tmbim4
166.09	-2.23238	0.332235	-3.64046	0.000272156	0.00698716	ENSMUSG00000020227	Irak3
319.222	-0.688427	0.268726	0	1	1	ENSMUSG00000020228	Helb
149.249	0.593551	0.353464	0	1	1	ENSMUSG00000020230	Prmt2
315.321	-0.112824	0.233208	0	1	1	ENSMUSG00000020231	Dip2a
540.364	0.296187	0.171079	0	1	1	ENSMUSG00000020232	Hmg20b
406.055	0.0252128	0.227632	0	1	1	ENSMUSG00000020235	Fzr1
1197.28	0.141303	0.129668	0	1	1	ENSMUSG00000020238	Ncln
213.291	0.474147	0.2354	0	1	1	ENSMUSG00000020246	Hcfc2
161.989	-0.594194	0.313996	0	1	1	ENSMUSG00000020248	Nfyb
1708.49	0.470301	0.142829	0	1	1	ENSMUSG00000020250	Txnrd1
401.496	-1.05033	0.189224	-1.17891	0.238432	1	ENSMUSG00000020253	Ppm1m
1543.22	0.0214015	0.168666	0	1	1	ENSMUSG00000020255	D10Wsu102e
646.906	-0.0356395	0.201329	0	1	1	ENSMUSG00000020257	Wdr82
586.107	0.912715	0.203802	0	1	1	ENSMUSG00000020260	Pofut2
1557.09	-0.397957	0.138178	0	1	1	ENSMUSG00000020261	Slc36a1
1881.28	1.19167	0.172176	0	1	1	ENSMUSG00000020263	Appl2
1175.73	0.601191	0.140473	0	1	1	ENSMUSG00000020265	Sumo3
878.743	0.0354523	0.146646	0	1	1	ENSMUSG00000020267	Hint1
653.014	0.304108	0.18901	0	1	1	ENSMUSG00000020271	Fbxw11
2299.54	0.805843	0.129626	0	1	1	ENSMUSG00000020272	Stk10
118.735	0.0181894	0.340344	0	1	1	ENSMUSG00000020273	Papolg
1142.04	-0.120688	0.154195	0	1	1	ENSMUSG00000020275	Rel
1128.87	-0.301482	0.175393	0	1	1	ENSMUSG00000020277	Pfkl
193.925	0.354012	0.25082	0	1	1	ENSMUSG00000020280	Pus10
518.842	1.50856	0.271381	1.32062	0.186628	1	ENSMUSG00000020283	Pex13
183.995	0.0807276	0.242352	0	1	1	ENSMUSG00000020284	1810043G02Rik
119.267	-0.452215	0.349423	0	1	1	ENSMUSG00000020288	Ahsa2
176.735	0.119246	0.285733	0	1	1	ENSMUSG00000020289	Nprl3
1162.75	0.00546044	0.137268	0	1	1	ENSMUSG00000020290	Xpo1
985.97	0.943961	0.150323	0	1	1	ENSMUSG00000020300	Cpeb4
100.386	0.137375	0.354642	0	1	1	ENSMUSG00000020305	Asb3
372.538	-0.00975898	0.217539	0	1	1	ENSMUSG00000020307	Cdc34
263.175	-0.0296974	0.247903	0	1	1	ENSMUSG00000020308	Tpgs1
385.301	0.448651	0.243904	0	1	1	ENSMUSG00000020311	Erlec1
985.724	-0.183923	0.207559	0	1	1	ENSMUSG00000020315	Sptbn1
1196.05	0.651499	0.180505	0	1	1	ENSMUSG00000020321	Mdh1
762.736	0.239573	0.158404	0	1	1	ENSMUSG00000020326	Ccng1
152.916	-0.0137785	0.315196	0	1	1	ENSMUSG00000020328	Nudcd2
236.17	0.157604	0.284782	0	1	1	ENSMUSG00000020329	Polrmt
223.344	-1.93898	0.261358	-3.87806	0.000105294	0.00295747	ENSMUSG00000020340	Cyfip2
939.676	0.116285	0.145732	0	1	1	ENSMUSG00000020346	Mgat1
2223.72	0.310914	0.130287	0	1	1	ENSMUSG00000020349	Ppp2ca
3012.95	-0.0998367	0.126932	0	1	1	ENSMUSG00000020358	Hnrnpab
223.216	0.0170932	0.232432	0	1	1	ENSMUSG00000020359	Phykpl
2092.43	0.0935815	0.127565	0	1	1	ENSMUSG00000020361	Hspa4
944.5	-0.0611924	0.172689	0	1	1	ENSMUSG00000020362	Cnot6
727.286	0.576696	0.156987	0	1	1	ENSMUSG00000020366	Mapk9
6275.71	0.324794	0.097381	0	1	1	ENSMUSG00000020368	Canx
7010.3	-0.175733	0.105211	0	1	1	ENSMUSG00000020372	Rack1
563.759	0.12029	0.208901	0	1	1	ENSMUSG00000020375	Rufy1
2807.08	-0.160027	0.121068	0	1	1	ENSMUSG00000020376	Rnf130
472.133	0.422122	0.201332	0	1	1	ENSMUSG00000020380	Rad50
750.64	-0.0416487	0.196823	0	1	1	ENSMUSG00000020385	Clk4
358.892	0.534328	0.257513	0	1	1	ENSMUSG00000020386	Sar1b
814.091	1.80305	0.225344	2.50495	0.012247	0.202833	ENSMUSG00000020387	Jade2
512.663	0.927351	0.23357	0	1	1	ENSMUSG00000020388	Pdlim4
905.65	0.661546	0.199733	0	1	1	ENSMUSG00000020390	Ube2b
326.223	0.229126	0.211839	0	1	1	ENSMUSG00000020392	Cdkn2aipnl
290.5	0.0296602	0.215756	0	1	1	ENSMUSG00000020393	Kremen1
159.01	-0.584468	0.302623	0	1	1	ENSMUSG00000020397	Med7
510.207	-3.11726	0.292792	-7.11056	1.15571e-12	9.76905e-11	ENSMUSG00000020399	Havcr2
435.578	-0.406551	0.216113	0	1	1	ENSMUSG00000020400	Tnip1
1383.17	0.13907	0.144327	0	1	1	ENSMUSG00000020402	Vdac1
582.124	0.395704	0.17558	0	1	1	ENSMUSG00000020409	Slu7
558.088	0.408665	0.184089	0	1	1	ENSMUSG00000020412	Ascc2
104.309	1.61245	0.311236	1.2523	0.210462	1	ENSMUSG00000020415	Pttg1
94.0727	0.620758	0.353358	0	1	1	ENSMUSG00000020420	Zfp607a
1875.48	-0.169774	0.12737	0	1	1	ENSMUSG00000020422	Tns3
12041.9	0.337777	0.139919	0	1	1	ENSMUSG00000020423	Btg2
846.538	-0.0962104	0.153671	0	1	1	ENSMUSG00000020430	Pes1
3261.36	1.37277	0.121561	1.6055	0.108383	1	ENSMUSG00000020432	Tcn2
1349.92	-0.74955	0.145865	0	1	1	ENSMUSG00000020437	Myo1g
1041.66	-0.0867914	0.15573	0	1	1	ENSMUSG00000020440	Arf5
157.818	0.363532	0.268435	0	1	1	ENSMUSG00000020441	2310033P09Rik
169.875	0.0770217	0.297018	0	1	1	ENSMUSG00000020444	Guk1
240.894	-0.00293832	0.243466	0	1	1	ENSMUSG00000020448	Rnf185
176.188	-0.417669	0.293683	0	1	1	ENSMUSG00000020451	Limk2
252.467	-0.296903	0.256937	0	1	1	ENSMUSG00000020453	Patz1
437.779	0.211721	0.185463	0	1	1	ENSMUSG00000020454	Eif4enif1
371.867	-0.26389	0.234635	0	1	1	ENSMUSG00000020455	Trim11
1588.09	0.25243	0.134087	0	1	1	ENSMUSG00000020456	Ogdh
502.745	-0.180653	0.204169	0	1	1	ENSMUSG00000020457	Drg1
3096.89	0.0261424	0.126675	0	1	1	ENSMUSG00000020458	Rtn4
267.928	0.569743	0.293048	0	1	1	ENSMUSG00000020459	Mtif2
2656.11	-0.301107	0.133469	0	1	1	ENSMUSG00000020460	Rps27a
147.371	0.200612	0.325729	0	1	1	ENSMUSG00000020462	Cfap36
945.896	0.0272305	0.139576	0	1	1	ENSMUSG00000020463	Smek2
335.246	-0.099191	0.231537	0	1	1	ENSMUSG00000020464	Pnpt1
122.795	-0.430872	0.303416	0	1	1	ENSMUSG00000020471	Pold2
200.169	0.590318	0.286561	0	1	1	ENSMUSG00000020472	Zkscan17
137.53	-0.164062	0.318517	0	1	1	ENSMUSG00000020474	Polm
1630.98	0.411965	0.118988	0	1	1	ENSMUSG00000020476	Dbnl
261.779	-0.526484	0.228167	0	1	1	ENSMUSG00000020477	Mrps24
237.511	0.633385	0.234013	0	1	1	ENSMUSG00000020482	Ccdc117
717.978	0.911808	0.155898	0	1	1	ENSMUSG00000020483	Dynll2
1704.56	0.206492	0.125352	0	1	1	ENSMUSG00000020484	Xbp1
383.053	-0.0712262	0.212814	0	1	1	ENSMUSG00000020485	Supt4a
87.7208	0.887032	0.356576	0	1	1	ENSMUSG00000020491	2810021J22Rik
123.136	-0.371085	0.34661	0	1	1	ENSMUSG00000020495	Smg8
867.92	0.0636559	0.159539	0	1	1	ENSMUSG00000020496	Rnf187
107.964	0.162761	0.369731	0	1	1	ENSMUSG00000020514	Mrpl22
647.74	0.249185	0.171311	0	1	1	ENSMUSG00000020515	Cnot8
545.765	0.118193	0.213195	0	1	1	ENSMUSG00000020516	Rps6kb1
237.431	-0.23991	0.215599	0	1	1	ENSMUSG00000020519	Sap30l
400.328	0.722993	0.229869	0	1	1	ENSMUSG00000020520	Galnt10
515.948	0.259451	0.195783	0	1	1	ENSMUSG00000020521	Rnft1
615.279	0.411836	0.220804	0	1	1	ENSMUSG00000020522	Mfap3
472.719	0.608367	0.206658	0	1	1	ENSMUSG00000020523	Fam114a2
136.801	-0.199017	0.301724	0	1	1	ENSMUSG00000020525	Ppm1d
385.31	0.552342	0.221164	0	1	1	ENSMUSG00000020528	Prpsap2
1118.49	0.476216	0.147955	0	1	1	ENSMUSG00000020530	Ggnbp2
377.549	-0.0453653	0.231688	0	1	1	ENSMUSG00000020532	Acaca
287.823	-0.398634	0.276667	0	1	1	ENSMUSG00000020536	Llgl1
374.448	0.561708	0.223574	0	1	1	ENSMUSG00000020537	Drg2
946.052	-0.0107963	0.139566	0	1	1	ENSMUSG00000020538	Srebf1
256.379	-0.374825	0.219361	0	1	1	ENSMUSG00000020547	Bzw2
260.477	-0.154195	0.251312	0	1	1	ENSMUSG00000020549	Elac2
203.251	-0.331543	0.286378	0	1	1	ENSMUSG00000020553	Pctp
250.739	0.0618252	0.258955	0	1	1	ENSMUSG00000020561	Twistnb
544.059	-0.0855989	0.165271	0	1	1	ENSMUSG00000020564	Atxn7l1
744.093	-0.155725	0.174066	0	1	1	ENSMUSG00000020570	Sypl
3575.98	0.0357093	0.118571	0	1	1	ENSMUSG00000020571	Pdia6
2090.26	0.691774	0.149094	0	1	1	ENSMUSG00000020572	Nampt
849.446	-0.0575508	0.209711	0	1	1	ENSMUSG00000020573	Pik3cg
289.128	-0.0508901	0.275117	0	1	1	ENSMUSG00000020576	Nbas
948.12	0.975188	0.233786	0	1	1	ENSMUSG00000020577	Tspan13
1718.06	0.951018	0.123556	0	1	1	ENSMUSG00000020580	Rock2
3653.46	0.817646	0.100604	0	1	1	ENSMUSG00000020585	Laptm4a
1218.94	0.897186	0.153567	0	1	1	ENSMUSG00000020589	Fam49a
1234.02	0.457782	0.124794	0	1	1	ENSMUSG00000020590	Snx13
349.838	3.02166	0.304298	4.86854	1.12428e-06	4.81988e-05	ENSMUSG00000020593	Lpin1
1916.42	0.127963	0.136212	0	1	1	ENSMUSG00000020594	Pum2
85.4063	-1.70501	0.374541	-1.70874	0.0875	1	ENSMUSG00000020604	Arsg
308.049	0.248856	0.233973	0	1	1	ENSMUSG00000020605	Hs1bp3
1023.36	0.556694	0.144238	0	1	1	ENSMUSG00000020608	Smc6
200.225	0.518144	0.263061	0	1	1	ENSMUSG00000020610	Amz2
1847.95	-0.315111	0.143238	0	1	1	ENSMUSG00000020611	Gna13
2238.75	-0.0553567	0.13199	0	1	1	ENSMUSG00000020612	Prkar1a
113.253	0.441859	0.302573	0	1	1	ENSMUSG00000020621	Rdh14
278.754	0.576835	0.258297	0	1	1	ENSMUSG00000020628	Trappc12
257.106	0.229004	0.23893	0	1	1	ENSMUSG00000020629	Adi1
201.105	-0.0289638	0.248929	0	1	1	ENSMUSG00000020630	Rnaseh1
227.141	0.353363	0.250955	0	1	1	ENSMUSG00000020634	Ubxn2a
95.9966	-0.755035	0.345395	0	1	1	ENSMUSG00000020635	Fkbp1b
189.637	1.45008	0.239377	1.14356	0.252807	1	ENSMUSG00000020638	Cmpk2
1500.31	0.582079	0.146943	0	1	1	ENSMUSG00000020640	Itsn2
686.274	2.42828	0.201144	5.94056	2.84057e-09	1.68553e-07	ENSMUSG00000020641	Rsad2
6987.96	0.707799	0.126419	0	1	1	ENSMUSG00000020644	Id2
515.172	-0.158736	0.188437	0	1	1	ENSMUSG00000020647	Ncoa1
92.2816	-0.366262	0.350471	0	1	1	ENSMUSG00000020649	Rrm2
341.211	-0.0527178	0.206124	0	1	1	ENSMUSG00000020650	Bcap29
165.957	0.602553	0.284149	0	1	1	ENSMUSG00000020652	Cenpo
308.248	0.965259	0.242498	0	1	1	ENSMUSG00000020653	Klf11
504.65	2.98716	0.274191	5.58036	2.40017e-08	1.25763e-06	ENSMUSG00000020654	Adcy3
143.408	-0.252843	0.320109	0	1	1	ENSMUSG00000020657	Dnajc27
114.904	0.729326	0.357888	0	1	1	ENSMUSG00000020659	Cbll1
2411.47	0.726182	0.129028	0	1	1	ENSMUSG00000020661	Dnmt3a
689.436	0.23949	0.15441	0	1	1	ENSMUSG00000020664	Dld
99.8207	-0.531811	0.376554	0	1	1	ENSMUSG00000020668	Kif3c
1836.26	0.398321	0.117688	0	1	1	ENSMUSG00000020671	Rab10
343.42	0.292106	0.211833	0	1	1	ENSMUSG00000020677	Ddx52
943.661	0.241094	0.153102	0	1	1	ENSMUSG00000020680	Taf15
68.7835	-3.01257	0.400437	-4.24272	2.20822e-05	0.000735346	ENSMUSG00000020681	Ace
515.112	0.8387	0.174163	0	1	1	ENSMUSG00000020687	Cdc27
140.636	0.443953	0.357842	0	1	1	ENSMUSG00000020691	Mettl2
139.942	0.0387342	0.303637	0	1	1	ENSMUSG00000020692	Nle1
477.324	0.0934048	0.203115	0	1	1	ENSMUSG00000020694	Tlk2
351.526	0.109359	0.280181	0	1	1	ENSMUSG00000020696	Rffl
204.684	-0.216675	0.302466	0	1	1	ENSMUSG00000020697	Lig3
1327.43	0.34232	0.152664	0	1	1	ENSMUSG00000020700	Map3k3
1134.98	0.315566	0.147045	0	1	1	ENSMUSG00000020705	Ddx42
526.216	-0.135704	0.20154	0	1	1	ENSMUSG00000020706	Ftsj3
170.225	1.29343	0.301243	0.227167	0.820294	1	ENSMUSG00000020707	Rnf135
635.977	0.0572766	0.179479	0	1	1	ENSMUSG00000020708	Psmc5
1928.6	0.566039	0.142312	0	1	1	ENSMUSG00000020709	Adap2
880.099	0.331127	0.165693	0	1	1	ENSMUSG00000020715	Ern1
671.923	0.267703	0.190066	0	1	1	ENSMUSG00000020716	Nf1
886.69	2.05652	0.191766	4.31344	1.60733e-05	0.000551787	ENSMUSG00000020717	Pecam1
166.885	0.27876	0.257344	0	1	1	ENSMUSG00000020718	Polg2
13785.5	0.439923	0.0893265	0	1	1	ENSMUSG00000020719	Ddx5
585.601	0.111294	0.203423	0	1	1	ENSMUSG00000020720	Psmd12
589.639	0.475907	0.201538	0	1	1	ENSMUSG00000020721	Helz
1312.26	0.532367	0.143611	0	1	1	ENSMUSG00000020733	Slc9a3r1
384.205	-0.825884	0.226696	0	1	1	ENSMUSG00000020736	Nt5c
967.256	-0.598569	0.166466	0	1	1	ENSMUSG00000020737	Hn1
919.963	0.0789696	0.168384	0	1	1	ENSMUSG00000020738	Sumo2
364.544	-0.232474	0.247859	0	1	1	ENSMUSG00000020739	Nup85
830.379	0.162049	0.173111	0	1	1	ENSMUSG00000020740	Gga3
882.466	-0.0223114	0.1417	0	1	1	ENSMUSG00000020741	Cluh
457.285	-0.264027	0.211951	0	1	1	ENSMUSG00000020743	Mif4gd
164.294	0.446358	0.325329	0	1	1	ENSMUSG00000020744	Slc25a19
1792.47	0.238505	0.125077	0	1	1	ENSMUSG00000020745	Pafah1b1
686.186	0.186788	0.179653	0	1	1	ENSMUSG00000020747	Tmem94
262.074	-0.181703	0.222441	0	1	1	ENSMUSG00000020752	Recql5
289.366	0.127407	0.220848	0	1	1	ENSMUSG00000020755	Sap30bp
233.231	0.260575	0.227973	0	1	1	ENSMUSG00000020766	Galk1
416.245	-0.0868977	0.200352	0	1	1	ENSMUSG00000020770	Unk
799.858	1.13136	0.148661	0	1	1	ENSMUSG00000020773	Trim47
530.056	4.60657	0.437068	5.02363	5.07049e-07	2.28299e-05	ENSMUSG00000020774	Aspa
208.656	-0.0705641	0.32571	0	1	1	ENSMUSG00000020775	Mrpl38
313.974	0.726048	0.23041	0	1	1	ENSMUSG00000020776	Fbf1
960.909	0.373582	0.154435	0	1	1	ENSMUSG00000020777	Acox1
203.264	0.23919	0.252942	0	1	1	ENSMUSG00000020778	Ten1
725.467	0.19531	0.16343	0	1	1	ENSMUSG00000020780	Srp68
111.616	-0.540725	0.333065	0	1	1	ENSMUSG00000020781	Tsen54
464.856	0.333796	0.198677	0	1	1	ENSMUSG00000020783	Ncbp3
146.588	1.24753	0.292788	0.205274	0.837358	1	ENSMUSG00000020785	Camkk1
100.739	-1.8887	0.416969	-1.25635	0.208988	1	ENSMUSG00000020788	Atp2a3
2053.07	0.299933	0.131493	0	1	1	ENSMUSG00000020790	Ankfy1
468.365	-0.0546994	0.187617	0	1	1	ENSMUSG00000020792	Exoc7
517.064	0.782819	0.171323	0	1	1	ENSMUSG00000020794	Ube2g1
279.714	0.458864	0.228248	0	1	1	ENSMUSG00000020802	Ube2o
483.177	0.0978801	0.176221	0	1	1	ENSMUSG00000020803	Txndc17
1021.74	1.12103	0.154365	0	1	1	ENSMUSG00000020806	Rhbdf2
166.395	0.774866	0.305845	0	1	1	ENSMUSG00000020807	4933427D14Rik
204.603	0.958866	0.266808	0	1	1	ENSMUSG00000020812	1810032O08Rik
127.957	2.15667	0.342254	2.41679	0.0156582	0.24964	ENSMUSG00000020814	Mxra7
655.192	0.217964	0.166922	0	1	1	ENSMUSG00000020817	Rabep1
779.084	0.0452139	0.160601	0	1	1	ENSMUSG00000020818	Mfsd11
1542.73	0.460606	0.142189	0	1	1	ENSMUSG00000020821	Kif1c
2106.14	0.726272	0.140497	0	1	1	ENSMUSG00000020823	Sec14l1
1349.71	-0.0443554	0.135272	0	1	1	ENSMUSG00000020827	Mink1
718.357	0.248574	0.164608	0	1	1	ENSMUSG00000020828	Pld2
112.736	1.69026	0.361523	1.26797	0.20481	1	ENSMUSG00000020829	Slc46a1
154.459	-0.130208	0.295569	0	1	1	ENSMUSG00000020832	Eral1
335.009	-0.521761	0.228341	0	1	1	ENSMUSG00000020840	Blmh
953.936	-1.37107	0.163904	-3.21799	0.00129093	0.0288447	ENSMUSG00000020841	Cpd
131.753	0.423021	0.322237	0	1	1	ENSMUSG00000020843	Timm22
3484.98	0.0261113	0.100984	0	1	1	ENSMUSG00000020849	Ywhae
2721.05	0.0625514	0.116689	0	1	1	ENSMUSG00000020850	Prpf8
123.474	-0.246	0.317481	0	1	1	ENSMUSG00000020857	Nme2
1544.96	0.374321	0.14338	0	1	1	ENSMUSG00000020859	Spag9
2086.65	0.523439	0.181217	0	1	1	ENSMUSG00000020863	Luc7l3
741.12	0.170753	0.160163	0	1	1	ENSMUSG00000020864	Ankrd40
12699.3	1.32282	0.086391	1.75386	0.0794542	1	ENSMUSG00000020865	Abcc3
630.135	-1.04677	0.18062	-1.09182	0.274912	1	ENSMUSG00000020868	Xylt2
1348.57	-0.241195	0.159895	0	1	1	ENSMUSG00000020869	Lrrc59
388.522	-0.277705	0.220744	0	1	1	ENSMUSG00000020873	Slc35b1
509.387	0.670275	0.198257	0	1	1	ENSMUSG00000020876	Snx11
1154.42	0.584137	0.15901	0	1	1	ENSMUSG00000020883	Fbxl20
208.462	0.69179	0.272659	0	1	1	ENSMUSG00000020886	Dlg4
292.112	0.0475297	0.277795	0	1	1	ENSMUSG00000020888	Dvl2
165.729	2.28771	0.337238	2.47174	0.0134459	0.219445	ENSMUSG00000020889	Nr1d1
3688.06	1.02976	0.264664	0	1	1	ENSMUSG00000020893	Per1
682.156	-0.328257	0.21024	0	1	1	ENSMUSG00000020894	Vamp2
348.799	0.753442	0.23564	0	1	1	ENSMUSG00000020898	Ctc1
243.541	-0.131284	0.258964	0	1	1	ENSMUSG00000020899	Pfas
163.836	0.33777	0.317446	0	1	1	ENSMUSG00000020900	Myh10
851.381	-1.31053	0.143469	-3.32233	0.000892703	0.0209063	ENSMUSG00000020901	Pik3r5
238.215	0.515225	0.260167	0	1	1	ENSMUSG00000020903	Stx8
90.6207	1.16992	0.439586	0	1	1	ENSMUSG00000020910	Adprm
326.947	-0.0146918	0.279049	0	1	1	ENSMUSG00000020914	Top2a
3296.14	0.839621	0.12486	0	1	1	ENSMUSG00000020917	Acly
664.809	0.201793	0.175662	0	1	1	ENSMUSG00000020918	Kat2a
839.442	0.0581922	0.173176	0	1	1	ENSMUSG00000020919	Stat5b
115.373	-0.28187	0.330718	0	1	1	ENSMUSG00000020921	Tmem101
369.992	-0.197983	0.210307	0	1	1	ENSMUSG00000020922	Lsm12
1347.14	-0.184908	0.155988	0	1	1	ENSMUSG00000020923	Ubtf
177.957	-0.289059	0.256032	0	1	1	ENSMUSG00000020925	Ccdc43
765.534	-0.150051	0.171279	0	1	1	ENSMUSG00000020929	Eftud2
287.821	-0.210213	0.245492	0	1	1	ENSMUSG00000020935	Dcakd
1815.15	-0.0451256	0.131001	0	1	1	ENSMUSG00000020936	Nmt1
362.624	-0.817206	0.195928	0	1	1	ENSMUSG00000020941	Map3k14
1000.1	0.424798	0.155004	0	1	1	ENSMUSG00000020946	Gosr2
142.937	-0.280726	0.317696	0	1	1	ENSMUSG00000020949	Fkbp3
345.054	0.508104	0.244441	0	1	1	ENSMUSG00000020952	Scfd1
731.799	0.510799	0.185668	0	1	1	ENSMUSG00000020954	Strn3
140.046	0.279131	0.363011	0	1	1	ENSMUSG00000020955	Ap4s1
260.815	2.23144	0.298218	2.92746	0.0034174	0.0686545	ENSMUSG00000020961	Ston2
615.148	0.0188683	0.176917	0	1	1	ENSMUSG00000020962	Gtf2a1
1563.69	0.153416	0.128503	0	1	1	ENSMUSG00000020964	Sel1l
218.443	-0.00844971	0.266424	0	1	1	ENSMUSG00000020978	Klhdc2
720.491	-0.0592996	0.181591	0	1	1	ENSMUSG00000020982	Nemf
294.621	0.00342256	0.257111	0	1	1	ENSMUSG00000020986	Sec23a
407.809	0.216407	0.206271	0	1	1	ENSMUSG00000020993	Trappc6b
1154.46	0.318149	0.154904	0	1	1	ENSMUSG00000020994	Pnn
1867.7	0.167608	0.128719	0	1	1	ENSMUSG00000021000	Ctage5
1175.98	-0.240395	0.129165	0	1	1	ENSMUSG00000021003	Galc
115.572	1.30318	0.364856	0.116151	0.907533	1	ENSMUSG00000021009	Ptpn21
418.055	0.4652	0.194509	0	1	1	ENSMUSG00000021012	Zc3h14
81.4322	1.66861	0.377427	0.837843	0.402119	1	ENSMUSG00000021013	Ttc8
200.017	-0.0463038	0.273635	0	1	1	ENSMUSG00000021022	Ppp2r3c
96.2765	0.596642	0.364038	0	1	1	ENSMUSG00000021023	1110008L16Rik
913.255	0.173863	0.187606	0	1	1	ENSMUSG00000021024	Psma6
4725.23	0.460211	0.111298	0	1	1	ENSMUSG00000021025	Nfkbia
354.972	-0.40358	0.215593	0	1	1	ENSMUSG00000021027	Ralgapa1
142.779	-0.0137992	0.342025	0	1	1	ENSMUSG00000021028	Mbip
165.234	0.532129	0.253791	0	1	1	ENSMUSG00000021033	Gstz1
1495.82	0.0263147	0.147221	0	1	1	ENSMUSG00000021036	Sptlc2
910.559	0.211561	0.190363	0	1	1	ENSMUSG00000021037	Ahsa1
450.429	0.0223113	0.207154	0	1	1	ENSMUSG00000021038	Vipas39
443.305	0.10408	0.199537	0	1	1	ENSMUSG00000021039	Snw1
179.818	0.101883	0.275156	0	1	1	ENSMUSG00000021040	Slirp
133.063	0.576851	0.339617	0	1	1	ENSMUSG00000021044	Adck1
271.887	0.24269	0.252827	0	1	1	ENSMUSG00000021048	Mthfd1
486.772	0.00218589	0.205581	0	1	1	ENSMUSG00000021051	Ppp2r5e
1337.47	1.37847	0.120902	1.68575	0.0918437	1	ENSMUSG00000021054	Sgpp1
444.823	0.862821	0.201709	0	1	1	ENSMUSG00000021065	Fut8
476.2	0.492245	0.176174	0	1	1	ENSMUSG00000021067	Sav1
1436.82	0.233156	0.1671	0	1	1	ENSMUSG00000021068	Nin
1796.19	0.976039	0.184546	0	1	1	ENSMUSG00000021069	Pygl
1136.92	0.879076	0.139124	0	1	1	ENSMUSG00000021072	Tmx1
517.384	0.691708	0.194716	0	1	1	ENSMUSG00000021076	Actr10
404.925	-0.11797	0.219485	0	1	1	ENSMUSG00000021094	Dhrs7
708.595	0.471821	0.21102	0	1	1	ENSMUSG00000021096	Ppm1a
330.228	0.402851	0.204546	0	1	1	ENSMUSG00000021102	Glrx5
132.496	-0.169943	0.305244	0	1	1	ENSMUSG00000021103	Mnat1
471.463	-0.462299	0.16912	0	1	1	ENSMUSG00000021108	Prkch
1004.62	-0.70783	0.162222	0	1	1	ENSMUSG00000021109	Hif1a
1895.72	0.285035	0.116749	0	1	1	ENSMUSG00000021111	Papola
295.886	0.657739	0.240445	0	1	1	ENSMUSG00000021112	Mpp5
194.583	0.545675	0.293366	0	1	1	ENSMUSG00000021113	Snapc1
507.85	0.34726	0.205494	0	1	1	ENSMUSG00000021114	Atp6v1d
343.239	-0.551596	0.197134	0	1	1	ENSMUSG00000021115	Vrk1
834.188	0.434154	0.174795	0	1	1	ENSMUSG00000021116	Eif2s1
914.595	0.497847	0.159813	0	1	1	ENSMUSG00000021124	Vti1b
856.914	0.305257	0.342255	0	1	1	ENSMUSG00000021125	Arg2
3675.89	-0.0149621	0.141829	0	1	1	ENSMUSG00000021127	Zfp36l1
274.903	-0.0334708	0.223645	0	1	1	ENSMUSG00000021131	Erh
1860.7	0.17356	0.130945	0	1	1	ENSMUSG00000021133	Susd6
7129.62	0.369899	0.0999063	0	1	1	ENSMUSG00000021134	Srsf5
403.651	-0.788953	0.224531	0	1	1	ENSMUSG00000021140	Pcnx
1105.28	0.0218919	0.142537	0	1	1	ENSMUSG00000021143	Pacs2
589.604	0.204544	0.19357	0	1	1	ENSMUSG00000021144	Mta1
400.898	0.203373	0.228403	0	1	1	ENSMUSG00000021147	Wdr37
474.602	-0.0578781	0.170307	0	1	1	ENSMUSG00000021149	Gtpbp4
1283.71	0.824776	0.141108	0	1	1	ENSMUSG00000021156	Zmynd11
409.561	0.116885	0.197006	0	1	1	ENSMUSG00000021171	Esyt2
101.04	0.325229	0.366142	0	1	1	ENSMUSG00000021175	Cdca7l
159.946	0.169079	0.265569	0	1	1	ENSMUSG00000021177	Tdp1
1146.52	0.349253	0.179938	0	1	1	ENSMUSG00000021178	Psmc1
227.407	-0.161034	0.246384	0	1	1	ENSMUSG00000021179	Nrde2
166.89	0.244578	0.325467	0	1	1	ENSMUSG00000021180	Rps6ka5
243.543	-0.726866	0.252053	0	1	1	ENSMUSG00000021185	9030617O03Rik
806.384	0.384946	0.151953	0	1	1	ENSMUSG00000021188	Trip11
608.222	0.122694	0.19808	0	1	1	ENSMUSG00000021189	Atxn3
21538.3	0.0699631	0.121	0	1	1	ENSMUSG00000021190	Lgmn
357.886	0.300552	0.240057	0	1	1	ENSMUSG00000021192	Golga5
386.582	0.0167523	0.214389	0	1	1	ENSMUSG00000021193	Pitrm1
546.803	-0.449039	0.228156	0	1	1	ENSMUSG00000021196	Pfkp
572.013	2.28258	0.398589	1.67169	0.0945852	1	ENSMUSG00000021200	Asb2
146.763	2.23132	0.272547	3.58225	0.000340642	0.00864633	ENSMUSG00000021203	Otub2
82.8783	2.01873	0.420693	0.722628	0.469908	1	ENSMUSG00000021213	Akr1c13
127.796	-1.04855	0.353732	-0.745059	0.456236	1	ENSMUSG00000021215	Net1
6339.57	0.00942518	0.109332	0	1	1	ENSMUSG00000021218	Gdi2
97.621	-0.900889	0.324474	-0.131681	0.895236	1	ENSMUSG00000021222	Dcaf4
401.974	-0.172553	0.229947	0	1	1	ENSMUSG00000021224	Numb
218.502	1.04424	0.247987	0	1	1	ENSMUSG00000021226	Acot2
103.563	0.00114117	0.369942	0	1	1	ENSMUSG00000021235	Coq6
208.473	0.353922	0.237277	0	1	1	ENSMUSG00000021236	Entpd5
193.187	0.649948	0.254176	0	1	1	ENSMUSG00000021238	Aldh6a1
330.107	1.33115	0.267039	0.381517	0.70282	1	ENSMUSG00000021240	Abcd4
174.556	0.0421844	0.305729	0	1	1	ENSMUSG00000021241	Isca2
6567.69	-0.0633769	0.120544	0	1	1	ENSMUSG00000021242	Npc2
255.781	0.279289	0.266668	0	1	1	ENSMUSG00000021243	Fcf1
796.131	0.166446	0.185015	0	1	1	ENSMUSG00000021244	Ylpm1
198.009	0.624463	0.272518	0	1	1	ENSMUSG00000021245	Mlh3
3876.55	0.433202	0.12411	0	1	1	ENSMUSG00000021248	Tmed10
34328	0.096514	0.114849	0	1	1	ENSMUSG00000021250	Fos
153.845	-0.0572405	0.266863	0	1	1	ENSMUSG00000021252	0610007P14Rik
241.026	1.85768	0.355113	1.48273	0.138146	1	ENSMUSG00000021253	Tgfb3
368.676	0.11412	0.22292	0	1	1	ENSMUSG00000021254	Gpatch2l
352.821	0.15686	0.21601	0	1	1	ENSMUSG00000021258	Ccnk
1415.68	0.19452	0.136831	0	1	1	ENSMUSG00000021262	Evl
178.211	-0.219486	0.320474	0	1	1	ENSMUSG00000021263	Degs2
780.668	0.217624	0.164275	0	1	1	ENSMUSG00000021264	Yy1
468.251	0.158941	0.190314	0	1	1	ENSMUSG00000021266	Wars
2244.45	0.37024	0.125624	0	1	1	ENSMUSG00000021270	Hsp90aa1
268.752	0.58378	0.273845	0	1	1	ENSMUSG00000021271	Zfp839
574.382	0.893978	0.161324	0	1	1	ENSMUSG00000021275	Tecpr2
186.245	0.914739	0.291714	0	1	1	ENSMUSG00000021276	Cinp
432.691	-0.376063	0.178351	0	1	1	ENSMUSG00000021277	Traf3
1335.17	0.832533	0.13731	0	1	1	ENSMUSG00000021279	Cdc42bpb
2988.44	0.854061	0.146253	0	1	1	ENSMUSG00000021281	Tnfaip2
2714.32	0.202304	0.117061	0	1	1	ENSMUSG00000021282	Eif5
284.136	0.885279	0.226985	0	1	1	ENSMUSG00000021285	Ppp1r13b
110.835	0.388687	0.322615	0	1	1	ENSMUSG00000021286	Zfyve21
144.29	-0.324978	0.273838	0	1	1	ENSMUSG00000021287	Xrcc3
982.028	0.288429	0.174665	0	1	1	ENSMUSG00000021288	Klc1
362.365	-0.238639	0.208164	0	1	1	ENSMUSG00000021290	2010107E04Rik
526.396	-2.68102	0.373629	-3.64456	0.000267848	0.00689632	ENSMUSG00000021298	Gpr132
94.1178	0.394662	0.350518	0	1	1	ENSMUSG00000021302	Ggps1
841.714	-0.377317	0.180943	0	1	1	ENSMUSG00000021306	Gpr137b
1110.36	0.711623	0.145756	0	1	1	ENSMUSG00000021311	Mtr
350.881	0.678657	0.200276	0	1	1	ENSMUSG00000021322	Aoah
502.336	0.102904	0.204255	0	1	1	ENSMUSG00000021326	Trim27
582.881	0.216441	0.242561	0	1	1	ENSMUSG00000021327	Zkscan3
69.8347	-1.27606	0.373413	-1.04838	0.294465	1	ENSMUSG00000021338	Lrrc16a
192.931	0.00742404	0.285449	0	1	1	ENSMUSG00000021339	Mrs2
161.108	0.435182	0.305315	0	1	1	ENSMUSG00000021356	Irf4
573.364	0.0366331	0.174546	0	1	1	ENSMUSG00000021357	Exoc2
159.722	-3.13754	0.367089	-4.68457	2.80553e-06	0.000110252	ENSMUSG00000021360	Gcnt2
1004.43	0.537377	0.158728	0	1	1	ENSMUSG00000021361	Tmem14c
522.135	0.711765	0.20816	0	1	1	ENSMUSG00000021365	Nedd9
741.598	0.22983	0.181232	0	1	1	ENSMUSG00000021366	Hivep1
522.183	0.42747	0.171055	0	1	1	ENSMUSG00000021371	Mcur1
862.405	0.0874217	0.17242	0	1	1	ENSMUSG00000021374	Nup153
450.969	0.402698	0.198648	0	1	1	ENSMUSG00000021375	Kif13a
1680.77	-0.361254	0.14678	0	1	1	ENSMUSG00000021377	Dek
230.198	-6.32496	0.449591	-3.00399	0.00266466	0.0556536	ENSMUSG00000021384	Susd3
264.349	-0.23687	0.279097	0	1	1	ENSMUSG00000021392	Nol8
626.379	0.364297	0.176779	0	1	1	ENSMUSG00000021395	Spin1
184.88	0.168067	0.286174	0	1	1	ENSMUSG00000021400	Wrnip1
698.901	0.498374	0.192914	0	1	1	ENSMUSG00000021408	Ripk1
507.254	2.01585	0.245763	2.99924	0.00270653	0.0563964	ENSMUSG00000021411	Pxdc1
1081.7	0.206015	0.170409	0	1	1	ENSMUSG00000021413	Prpf4b
449.825	0.88058	0.225511	0	1	1	ENSMUSG00000021417	Eci2
119.582	-0.370928	0.349432	0	1	1	ENSMUSG00000021420	Fars2
2424.63	-0.681221	0.124769	0	1	1	ENSMUSG00000021423	Ly86
1668.2	0.287747	0.129465	0	1	1	ENSMUSG00000021427	Ssr1
253.836	-0.21377	0.255178	0	1	1	ENSMUSG00000021428	Riok1
209.265	0.0745786	0.258168	0	1	1	ENSMUSG00000021431	Snrnp48
165.034	-0.253172	0.340307	0	1	1	ENSMUSG00000021432	Slc35b3
1470.68	-4.14031	0.315311	-8.83016	1.04523e-18	1.67237e-16	ENSMUSG00000021451	Sema4d
1053.62	0.647336	0.171366	0	1	1	ENSMUSG00000021453	Gadd45g
5216.4	0.438419	0.10482	0	1	1	ENSMUSG00000021457	Syk
183.141	-0.309063	0.283053	0	1	1	ENSMUSG00000021458	2010111I01Rik
303.133	-0.352903	0.215236	0	1	1	ENSMUSG00000021460	Auh
92.6573	0.794391	0.355977	0	1	1	ENSMUSG00000021466	Ptch1
523.23	0.466139	0.171715	0	1	1	ENSMUSG00000021468	Sptlc1
130.545	0.0443665	0.325439	0	1	1	ENSMUSG00000021470	Ercc6l2
333.313	0.361912	0.27641	0	1	1	ENSMUSG00000021474	Sfxn1
189.642	0.0837389	0.329484	0	1	1	ENSMUSG00000021476	Habp4
4925.94	-0.300751	0.288778	0	1	1	ENSMUSG00000021477	Ctsl
106.314	0.0746622	0.331216	0	1	1	ENSMUSG00000021481	Zfp346
187.315	0.377557	0.3051	0	1	1	ENSMUSG00000021482	Aaed1
98.1023	-0.252764	0.35315	0	1	1	ENSMUSG00000021483	Cdk20
2055.98	0.366618	0.114482	0	1	1	ENSMUSG00000021484	Lman2
1577.33	-0.299472	0.139398	0	1	1	ENSMUSG00000021486	Prelid1
1845.16	0.353194	0.118327	0	1	1	ENSMUSG00000021488	Nsd1
73.1985	-2.30779	0.386174	-2.83668	0.00455849	0.0878368	ENSMUSG00000021493	Pdlim7
453.41	-0.426575	0.220057	0	1	1	ENSMUSG00000021494	Ddx41
1135.47	0.247313	0.134427	0	1	1	ENSMUSG00000021495	Fam193b
168.534	-0.169201	0.302831	0	1	1	ENSMUSG00000021496	Pcbd2
326.63	0.330224	0.216478	0	1	1	ENSMUSG00000021497	Txndc15
1129.06	0.0653379	0.143997	0	1	1	ENSMUSG00000021500	Ddx46
228.395	0.592989	0.283702	0	1	1	ENSMUSG00000021501	Caml
246.412	-0.124785	0.271389	0	1	1	ENSMUSG00000021504	B4galt7
226.705	-5.55842	0.480634	-4.09077	4.29944e-05	0.00132381	ENSMUSG00000021508	Cxcl14
173.5	0.478473	0.315196	0	1	1	ENSMUSG00000021510	Zfp729a
161.138	0.517011	0.325717	0	1	1	ENSMUSG00000021514	Zfp369
564.765	0.0888643	0.187286	0	1	1	ENSMUSG00000021518	Ptdss1
225.278	-0.00132259	0.241481	0	1	1	ENSMUSG00000021519	Mterf3
422.821	0.188941	0.217607	0	1	1	ENSMUSG00000021520	Uqcrb
385.714	-0.117766	0.217506	0	1	1	ENSMUSG00000021537	Cetn3
424.671	0.364858	0.203175	0	1	1	ENSMUSG00000021540	Smad5
4916.45	0.0940575	0.0993064	0	1	1	ENSMUSG00000021546	Hnrnpk
271.302	-0.0475897	0.218723	0	1	1	ENSMUSG00000021548	Ccnh
1282.79	1.05267	0.155077	0	1	1	ENSMUSG00000021549	Rasa1
454.616	0.428287	0.211216	0	1	1	ENSMUSG00000021550	2210016F16Rik
112.023	1.21918	0.394343	0	1	1	ENSMUSG00000021552	Gkap1
351.868	0.660115	0.206759	0	1	1	ENSMUSG00000021555	Naa35
372.461	-0.0539872	0.229703	0	1	1	ENSMUSG00000021556	Golm1
290.611	-0.539139	0.239233	0	1	1	ENSMUSG00000021557	Agtpbp1
2055.25	0.925107	0.163319	0	1	1	ENSMUSG00000021559	Dapk1
185.018	4.22706	0.333405	7.2775	3.40061e-13	3.07772e-11	ENSMUSG00000021573	Tppp
501.429	0.0512239	0.199228	0	1	1	ENSMUSG00000021576	Pdcd6
2179.21	0.100765	0.127622	0	1	1	ENSMUSG00000021577	Sdha
223.311	0.200327	0.263864	0	1	1	ENSMUSG00000021578	Ccdc127
903.008	0.411674	0.145359	0	1	1	ENSMUSG00000021583	Erap1
647.427	-0.349781	0.187527	0	1	1	ENSMUSG00000021585	Cast
622.181	-0.557071	0.184339	0	1	1	ENSMUSG00000021591	Glrx
200.076	0.667957	0.316549	0	1	1	ENSMUSG00000021592	Arsk
782.367	0.0591156	0.15257	0	1	1	ENSMUSG00000021595	Nsun2
86.8144	-0.876428	0.427011	0	1	1	ENSMUSG00000021596	Mctp1
132.205	0.703798	0.341667	0	1	1	ENSMUSG00000021597	Slf1
217.737	-0.345145	0.270755	0	1	1	ENSMUSG00000021606	Ndufs6
226.332	-0.187973	0.305915	0	1	1	ENSMUSG00000021607	Mrpl36
560.135	-0.299331	0.181873	0	1	1	ENSMUSG00000021608	Lpcat1
1349.87	0.357175	0.122204	0	1	1	ENSMUSG00000021610	Clptm1l
95.8347	-6.86397	0.469167	-5.8231	5.7766e-09	3.31784e-07	ENSMUSG00000021614	Vcan
183.316	-0.124287	0.298236	0	1	1	ENSMUSG00000021621	Zcchc9
780.887	0.0248661	0.153919	0	1	1	ENSMUSG00000021624	Cd180
767.634	0.463094	0.171363	0	1	1	ENSMUSG00000021629	Slc30a5
151.227	0.64971	0.323741	0	1	1	ENSMUSG00000021635	Rad17
213.727	-1.19807	0.250746	-1.32619	0.184777	1	ENSMUSG00000021639	Gtf2h2
157.46	-0.722098	0.347642	0	1	1	ENSMUSG00000021645	Smn1
130.666	0.2801	0.29821	0	1	1	ENSMUSG00000021646	Mccc2
256.402	0.54002	0.262025	0	1	1	ENSMUSG00000021650	Ptcd2
1900.35	-0.0505127	0.119225	0	1	1	ENSMUSG00000021660	Btf3
208.244	-0.320973	0.276807	0	1	1	ENSMUSG00000021661	Ankra2
2438.26	-1.36677	0.134963	-3.99903	6.36025e-05	0.00188079	ENSMUSG00000021665	Hexb
397.066	0.105512	0.236936	0	1	1	ENSMUSG00000021666	Gfm2
135.552	0.0493163	0.302253	0	1	1	ENSMUSG00000021668	Polk
761.547	-0.456746	0.159182	0	1	1	ENSMUSG00000021669	Col4a3bp
392.645	-0.0654216	0.217463	0	1	1	ENSMUSG00000021670	Hmgcr
143.327	-0.499	0.396071	0	1	1	ENSMUSG00000021671	Poc5
1121.17	0.849053	0.135779	0	1	1	ENSMUSG00000021676	Iqgap2
507.656	-0.124993	0.175664	0	1	1	ENSMUSG00000021681	Aggf1
126.45	1.447	0.296271	0.867388	0.385729	1	ENSMUSG00000021684	Pde8b
1210.88	0.232116	0.137118	0	1	1	ENSMUSG00000021686	Ap3b1
576.388	-0.437075	0.197496	0	1	1	ENSMUSG00000021687	Scamp1
451.356	1.0162	0.188335	0	1	1	ENSMUSG00000021690	Jmy
297.264	-0.135338	0.272413	0	1	1	ENSMUSG00000021693	Kif2a
2292.51	-0.28211	0.140198	0	1	1	ENSMUSG00000021701	Plk2
349.783	0.0716639	0.247209	0	1	1	ENSMUSG00000021703	Serinc5
210.165	0.0162895	0.289398	0	1	1	ENSMUSG00000021704	Mtx3
455.589	0.690895	0.18937	0	1	1	ENSMUSG00000021706	Zfyve16
2238.75	0.403129	0.122913	0	1	1	ENSMUSG00000021709	Erbb2ip
380.331	0.209082	0.214517	0	1	1	ENSMUSG00000021710	Nln
320.033	-0.138156	0.227527	0	1	1	ENSMUSG00000021711	Trappc13
174.416	-0.146549	0.28402	0	1	1	ENSMUSG00000021712	Trim23
163.128	0.142608	0.279156	0	1	1	ENSMUSG00000021713	Ppwd1
162.651	0.0889266	0.288854	0	1	1	ENSMUSG00000021715	Cwc27
237.947	-0.00962795	0.277816	0	1	1	ENSMUSG00000021716	Srek1ip1
192.208	1.4171	0.27708	0.645855	0.518373	1	ENSMUSG00000021720	Rnf180
423.372	-1.12763	0.192483	-1.47904	0.13913	1	ENSMUSG00000021725	Parp8
851.453	-4.82636	0.47554	-3.96682	7.28393e-05	0.0021398	ENSMUSG00000021728	Emb
86.2042	-0.419215	0.334803	0	1	1	ENSMUSG00000021731	Mrps30
530.554	-0.0471544	0.179963	0	1	1	ENSMUSG00000021733	Slc4a7
567.793	-0.0827182	0.181609	0	1	1	ENSMUSG00000021737	Psmd6
624.992	0.700293	0.196042	0	1	1	ENSMUSG00000021738	Atxn7
623.368	0.233497	0.169985	0	1	1	ENSMUSG00000021748	Pdhb
376.437	1.42479	0.244146	0.670768	0.502368	1	ENSMUSG00000021752	Kctd6
1388.56	-0.466981	0.140975	0	1	1	ENSMUSG00000021754	Map3k1
843.522	0.238025	0.165411	0	1	1	ENSMUSG00000021756	Il6st
73.622	1.55959	0.395322	0.786663	0.431479	1	ENSMUSG00000021759	Plpp1
277.477	0.235977	0.226545	0	1	1	ENSMUSG00000021764	Ndufs4
234.266	0.238736	0.243546	0	1	1	ENSMUSG00000021767	Kat6b
595.429	0.270326	0.191619	0	1	1	ENSMUSG00000021770	Samd8
1825.7	-0.0917919	0.128967	0	1	1	ENSMUSG00000021771	Vdac2
143.061	0.349638	0.352574	0	1	1	ENSMUSG00000021772	Nkiras1
225.404	0.145765	0.234879	0	1	1	ENSMUSG00000021774	Ube2e1
406.19	1.43253	0.227367	0.879813	0.378961	1	ENSMUSG00000021775	Nr1d2
192.279	4.03188	0.479203	2.23553	0.0253827	0.383627	ENSMUSG00000021779	Thrb
330.004	0.257279	0.237301	0	1	1	ENSMUSG00000021785	Ngly1
115.784	-0.268346	0.350327	0	1	1	ENSMUSG00000021786	Oxsm
98.7663	0.427336	0.370492	0	1	1	ENSMUSG00000021792	Fam213a
3459.45	0.43782	0.117637	0	1	1	ENSMUSG00000021794	Glud1
105.36	6.14004	0.479139	4.15748	3.21784e-05	0.00101358	ENSMUSG00000021796	Bmpr1a
1756.65	4.56141	0.172965	18.6696	8.75352e-78	3.92158e-74	ENSMUSG00000021806	Nid2
550.78	0.390858	0.19662	0	1	1	ENSMUSG00000021807	2700060E02Rik
175.062	0.0190471	0.306883	0	1	1	ENSMUSG00000021809	Nudt13
336.415	-0.215739	0.224691	0	1	1	ENSMUSG00000021810	Ecd
151.07	-0.251017	0.279306	0	1	1	ENSMUSG00000021811	Dnajc9
631.42	-0.439335	0.200603	0	1	1	ENSMUSG00000021814	Anxa7
667.236	0.360662	0.178217	0	1	1	ENSMUSG00000021816	Ppp3cb
1852.61	0.38546	0.137953	0	1	1	ENSMUSG00000021819	Zswim8
299.956	0.0834396	0.26014	0	1	1	ENSMUSG00000021820	Camk2g
996.192	-0.576958	0.330667	0	1	1	ENSMUSG00000021822	Plau
84.5899	-0.885515	0.375638	-0.200984	0.840711	1	ENSMUSG00000021823	Vcl
452.91	-0.0441821	0.18813	0	1	1	ENSMUSG00000021824	Ap3m1
465.278	0.0529332	0.231496	0	1	1	ENSMUSG00000021830	Txndc16
495.874	-1.0541	0.192682	-1.08617	0.277405	1	ENSMUSG00000021831	Ero1l
555.599	0.211503	0.186793	0	1	1	ENSMUSG00000021832	Psmc6
363.493	2.62105	0.288112	4.39166	1.12489e-05	0.000403161	ENSMUSG00000021838	Samd4
857.039	0.35571	0.199359	0	1	1	ENSMUSG00000021840	Mapk1ip1l
522.393	0.388794	0.229953	0	1	1	ENSMUSG00000021843	Ktn1
198.079	-1.69515	0.309612	-2.42492	0.0153117	0.245865	ENSMUSG00000021846	Peli2
462.819	0.579048	0.186109	0	1	1	ENSMUSG00000021866	Anxa11
104.882	-0.575169	0.311874	0	1	1	ENSMUSG00000021868	Ppif
886.404	0.463803	0.174731	0	1	1	ENSMUSG00000021870	Slmap
513.658	0.276653	0.20159	0	1	1	ENSMUSG00000021871	Pnp
1030.59	-2.54019	0.158946	-10.3593	3.79885e-25	1.21563e-22	ENSMUSG00000021876	Rnase4
1264.83	0.18654	0.134032	0	1	1	ENSMUSG00000021877	Arf4
71.7515	-3.46751	0.45187	-2.63766	0.00834795	0.146603	ENSMUSG00000021880	Rnase6
2233.81	0.362435	0.131725	0	1	1	ENSMUSG00000021886	Gpr65
581.767	0.222389	0.192131	0	1	1	ENSMUSG00000021890	Eaf1
257.189	0.154292	0.275039	0	1	1	ENSMUSG00000021891	Mettl6
1766.23	1.71423	0.12577	4.21881	2.45594e-05	0.00080311	ENSMUSG00000021892	Sh3bp5
665.48	0.241753	0.17267	0	1	1	ENSMUSG00000021893	Capn7
725.937	1.38506	0.169722	1.17226	0.241094	1	ENSMUSG00000021895	Arhgef3
147.22	0.79882	0.296517	0	1	1	ENSMUSG00000021900	Btd
563.349	0.185453	0.185802	0	1	1	ENSMUSG00000021901	Bap1
139.054	0.0122561	0.32999	0	1	1	ENSMUSG00000021905	Dph3
90.8172	1.24977	0.355905	0.0854954	0.931868	1	ENSMUSG00000021906	Oxnad1
4064.86	-0.204862	0.113574	0	1	1	ENSMUSG00000021910	Nisch
438.699	-0.222693	0.17755	0	1	1	ENSMUSG00000021911	Parg
319.581	-0.0278319	0.209303	0	1	1	ENSMUSG00000021916	Glt8d1
540.134	0.356976	0.183786	0	1	1	ENSMUSG00000021917	Spcs1
124.896	-0.0611288	0.32073	0	1	1	ENSMUSG00000021918	Nek4
84.1326	-0.985229	0.352309	-0.338108	0.735282	1	ENSMUSG00000021928	Ebpl
419.623	0.0753278	0.190006	0	1	1	ENSMUSG00000021929	Kpna3
159.314	0.159758	0.316669	0	1	1	ENSMUSG00000021932	Rnaseh2b
234.119	0.147427	0.263334	0	1	1	ENSMUSG00000021936	Mapk8
293.626	-0.159726	0.234302	0	1	1	ENSMUSG00000021938	Pspc1
73959.2	0.244386	0.0906843	0	1	1	ENSMUSG00000021939	Ctsb
497.917	0.0817581	0.210561	0	1	1	ENSMUSG00000021945	Zmym2
419.98	0.83232	0.201501	0	1	1	ENSMUSG00000021947	Cryl1
3287.99	-0.653598	0.0998374	0	1	1	ENSMUSG00000021948	Prkcd
107.647	-0.550089	0.422086	0	1	1	ENSMUSG00000021951	Eef1akmt1
136.645	0.480934	0.323089	0	1	1	ENSMUSG00000021952	Xpo4
1997.91	-0.00837813	0.145203	0	1	1	ENSMUSG00000021957	Tkt
486.588	0.114878	0.204689	0	1	1	ENSMUSG00000021959	Lats2
314.542	-0.292063	0.219466	0	1	1	ENSMUSG00000021962	Dcp1a
459.171	0.252315	0.18774	0	1	1	ENSMUSG00000021963	Sap18
163.053	-1.30527	0.303386	-1.34053	0.180074	1	ENSMUSG00000021967	Mrpl57
898.677	0.244838	0.173936	0	1	1	ENSMUSG00000021969	Zdhhc20
735.163	0.552182	0.188254	0	1	1	ENSMUSG00000021972	Hmbox1
577.858	0.217367	0.183752	0	1	1	ENSMUSG00000021973	Micu2
205.698	-0.00887217	0.290089	0	1	1	ENSMUSG00000021975	Ints9
1268.42	-0.651975	0.137211	0	1	1	ENSMUSG00000021978	Extl3
188.473	0.411791	0.29982	0	1	1	ENSMUSG00000021981	Cab39l
185.059	0.384821	0.288279	0	1	1	ENSMUSG00000021982	Cdadc1
1079.46	-0.0831847	0.14494	0	1	1	ENSMUSG00000021987	Mtmr6
215.77	-0.933235	0.255697	-0.326799	0.74382	1	ENSMUSG00000021990	Spata13
94.8637	-0.452912	0.389998	0	1	1	ENSMUSG00000021993	Mipep
704.552	-0.548117	0.20058	0	1	1	ENSMUSG00000021996	Esd
11829.1	-0.241853	0.0966382	0	1	1	ENSMUSG00000021998	Lcp1
842.715	0.243413	0.134147	0	1	1	ENSMUSG00000022000	Zc3h13
119.7	-0.299264	0.375732	0	1	1	ENSMUSG00000022003	Slc25a30
545.926	-0.171227	0.219572	0	1	1	ENSMUSG00000022008	Gpalpp1
200.844	0.120781	0.322333	0	1	1	ENSMUSG00000022009	Nufip1
601.529	-0.390585	0.175043	0	1	1	ENSMUSG00000022010	Tsc22d1
142.604	-0.106157	0.309524	0	1	1	ENSMUSG00000022013	Dnajc15
724.684	1.10128	0.199118	0	1	1	ENSMUSG00000022014	Epsti1
447.932	0.254502	0.206053	0	1	1	ENSMUSG00000022016	Akap11
248.786	0.309575	0.275083	0	1	1	ENSMUSG00000022019	Tdrd3
140.302	-0.55703	0.297595	0	1	1	ENSMUSG00000022020	Naa16
413.041	-0.048858	0.221568	0	1	1	ENSMUSG00000022023	Wbp4
[truncated: 6,963 more rows]

## Sheet: doubleneg
Differentially expressed genes by macrophage subset.
baseMean	log2FC	lfcSE	stat	pvalue	padj	id	gene
1340.29	-0.0832749	0.227562	0	1	1	ENSMUSG00000000001	Gnai3
175.562	1.09763	0.340137	0.103667	0.917433	1	ENSMUSG00000000031	H19
404.162	0.140272	0.272093	0	1	1	ENSMUSG00000000056	Narf
116.405	-1.02679	0.339074	-0.127665	0.898414	1	ENSMUSG00000000058	Cav2
9155.57	0.550322	0.184381	0	1	1	ENSMUSG00000000078	Klf6
298.123	0.311287	0.296134	0	1	1	ENSMUSG00000000085	Scmh1
549.096	0.442381	0.259926	0	1	1	ENSMUSG00000000088	Cox5a
121.191	0.753712	0.336368	0	1	1	ENSMUSG00000000127	Fer
1077.75	0.137874	0.198739	0	1	1	ENSMUSG00000000131	Xpo6
1319.88	0.0730184	0.2101	0	1	1	ENSMUSG00000000134	Tfe3
277.343	0.445063	0.318228	0	1	1	ENSMUSG00000000148	Brat1
2334.03	0.0074441	0.193434	0	1	1	ENSMUSG00000000149	Gna12
380.167	-0.36279	0.309387	0	1	1	ENSMUSG00000000168	Dlat
635.518	0.0543493	0.23405	0	1	1	ENSMUSG00000000171	Sdhd
603.543	0.659517	0.302546	0	1	1	ENSMUSG00000000184	Ccnd2
844.571	-0.504009	0.23249	0	1	1	ENSMUSG00000000194	Gpr107
590.025	-1.31883	0.326204	0	1	1	ENSMUSG00000000204	Slfn4
2908.48	0.0438611	0.203758	0	1	1	ENSMUSG00000000275	Trim25
81.2346	0.383387	0.345647	0	1	1	ENSMUSG00000000276	Dgke
1430.56	0.246342	0.224241	0	1	1	ENSMUSG00000000278	Scpep1
988.496	0.194328	0.216837	0	1	1	ENSMUSG00000000282	Mnt
7752.73	-0.554224	0.200019	0	1	1	ENSMUSG00000000290	Itgb2
717.017	1.86626	0.278559	2.33204	0.0196984	0.810154	ENSMUSG00000000318	Clec10a
838.906	0.417553	0.245235	0	1	1	ENSMUSG00000000326	Comt
129.728	0.454266	0.344508	0	1	1	ENSMUSG00000000339	Rtca
170.747	0.309605	0.329166	0	1	1	ENSMUSG00000000340	Dbt
3688.07	-0.40039	0.17562	0	1	1	ENSMUSG00000000346	Dazap2
330.804	-0.0874557	0.299807	0	1	1	ENSMUSG00000000355	Mcts1
756.617	-0.415639	0.235691	0	1	1	ENSMUSG00000000374	Trappc10
534.52	0.109943	0.25499	0	1	1	ENSMUSG00000000378	Ccm2
325.889	0.0996169	0.286428	0	1	1	ENSMUSG00000000384	Tbrg4
354.982	-0.395211	0.292649	0	1	1	ENSMUSG00000000386	Mx1
538.617	-0.17438	0.232139	0	1	1	ENSMUSG00000000399	Ndufa9
1531.99	-0.246792	0.190052	0	1	1	ENSMUSG00000000420	Galnt1
166.055	0.0897685	0.32011	0	1	1	ENSMUSG00000000439	Mkrn2
149.597	0.0499697	0.34006	0	1	1	ENSMUSG00000000440	Pparg
622.059	-0.161578	0.2347	0	1	1	ENSMUSG00000000441	Raf1
71.2838	4.40539	0.333793	2.91026	0.00361123	0.237419	ENSMUSG00000000486	2021-09-01
672.954	-0.442636	0.252437	0	1	1	ENSMUSG00000000489	Pdgfb
583.817	0.205759	0.251179	0	1	1	ENSMUSG00000000530	Acvrl1
260.221	-0.21735	0.312079	0	1	1	ENSMUSG00000000531	Grasp
415.455	-0.847025	0.304715	0	1	1	ENSMUSG00000000532	Acvr1b
240.179	-0.434447	0.300398	0	1	1	ENSMUSG00000000538	Tom1l2
1189.17	-0.202304	0.204253	0	1	1	ENSMUSG00000000552	Zfp385a
1084.72	-0.754613	0.23969	0	1	1	ENSMUSG00000000555	Itga5
123.731	0.283833	0.34157	0	1	1	ENSMUSG00000000561	Wdr77
1368.82	-0.28444	0.201157	0	1	1	ENSMUSG00000000563	Atp5f1
2069.11	-0.0154777	0.175053	0	1	1	ENSMUSG00000000568	Hnrnpd
219.029	0.16487	0.310675	0	1	1	ENSMUSG00000000579	Dynlt1c
296.816	-0.151374	0.289083	0	1	1	ENSMUSG00000000581	C1d
6797.3	-0.106133	0.191064	0	1	1	ENSMUSG00000000594	Gm2a
596.632	-0.0265533	0.236186	0	1	1	ENSMUSG00000000600	Krit1
787.162	-0.118131	0.218449	0	1	1	ENSMUSG00000000605	Clcn4
1651.36	-0.295659	0.202396	0	1	1	ENSMUSG00000000628	Hk2
1478	-0.097062	0.202928	0	1	1	ENSMUSG00000000631	Myo18a
1219.91	-0.964277	0.235442	0	1	1	ENSMUSG00000000682	Cd52
109.185	-1.79683	0.23767	0	1	1	ENSMUSG00000000686	Abhd15
493.304	0.986108	0.249997	0.158762	0.873856	1	ENSMUSG00000000708	Kat2b
1019.71	-0.0880801	0.202591	0	1	1	ENSMUSG00000000711	Rab5b
636.828	0.32903	0.292356	0	1	1	ENSMUSG00000000732	Icosl
475.237	-0.579818	0.245126	0	1	1	ENSMUSG00000000738	Spg7
3536.11	-0.302151	0.164885	0	1	1	ENSMUSG00000000740	Rpl13
707.769	0.00879784	0.223729	0	1	1	ENSMUSG00000000743	Chmp1a
447.131	0.160772	0.24805	0	1	1	ENSMUSG00000000751	Rpa1
598.405	-0.119816	0.232318	0	1	1	ENSMUSG00000000759	Tubgcp3
174.336	-0.248198	0.307085	0	1	1	ENSMUSG00000000776	Polr3d
4897.15	0.00801915	0.173079	0	1	1	ENSMUSG00000000787	Ddx3x
494.117	-0.112458	0.281487	0	1	1	ENSMUSG00000000804	Usp32
360.504	0.627132	0.275603	0	1	1	ENSMUSG00000000823	Zfp512b
1795.83	-0.130127	0.208627	0	1	1	ENSMUSG00000000826	Dnajc5
561.654	-0.0983331	0.246935	0	1	1	ENSMUSG00000000827	Tpd52l2
670.473	0.179588	0.241989	0	1	1	ENSMUSG00000000838	Fmr1
140.955	1.96703	0.346368	0.941593	0.346401	1	ENSMUSG00000000861	Bcl11a
167.503	0.694691	0.327096	0	1	1	ENSMUSG00000000876	Pxmp4
483.811	-0.72354	0.275188	0	1	1	ENSMUSG00000000902	Smarcb1
112.474	1.50098	0.34515	1.2095	0.226472	1	ENSMUSG00000000915	Hip1r
107.43	-0.308962	0.344216	0	1	1	ENSMUSG00000000916	Nsun5
1616.36	-2.68245	0.262003	-4.6486	3.3419e-06	0.000557416	ENSMUSG00000000957	Mmp14
1159.72	0.0556564	0.208726	0	1	1	ENSMUSG00000000958	Slc7a7
650.229	-0.234444	0.237964	0	1	1	ENSMUSG00000000959	Oxa1l
364.002	-0.232902	0.261935	0	1	1	ENSMUSG00000000976	Heatr6
1420.33	-0.580561	0.215858	0	1	1	ENSMUSG00000000982	Ccl3
334.778	0.361253	0.291118	0	1	1	ENSMUSG00000001016	Ilf2
962.986	-0.428887	0.23243	0	1	1	ENSMUSG00000001017	Chtop
416.993	-0.312131	0.306824	0	1	1	ENSMUSG00000001018	Snapin
416.131	-1.28394	0.308021	-0.751921	0.452099	1	ENSMUSG00000001020	S100a4
1266.26	-2.38148	0.230375	-5.15342	2.55776e-07	5.11951e-05	ENSMUSG00000001025	S100a6
203.626	0.124771	0.346384	0	1	1	ENSMUSG00000001029	Icam2
550.606	-0.105449	0.255794	0	1	1	ENSMUSG00000001034	Mapk7
85.883	4.51986	0.334188	3.57977	0.0003439	0.035199	ENSMUSG00000001036	Epn2
936.325	0.152349	0.221815	0	1	1	ENSMUSG00000001052	Sec24b
199.74	-0.618801	0.33139	0	1	1	ENSMUSG00000001054	Rmnd5b
322.865	-0.686731	0.285785	0	1	1	ENSMUSG00000001056	Nhp2
470.468	-0.154815	0.270205	0	1	1	ENSMUSG00000001062	Vps9d1
326.656	-0.440235	0.290039	0	1	1	ENSMUSG00000001065	Zfp276
523.566	-0.0283133	0.235192	0	1	1	ENSMUSG00000001082	Mfsd10
374.383	0.708361	0.271039	0	1	1	ENSMUSG00000001089	Luzp1
412.856	0.00546609	0.304309	0	1	1	ENSMUSG00000001098	Kctd10
271.289	0.0882636	0.3109	0	1	1	ENSMUSG00000001100	Poldip2
208.822	-0.565822	0.31693	0	1	1	ENSMUSG00000001105	Ift20
1181.1	-0.236525	0.221592	0	1	1	ENSMUSG00000001123	Lgals9
1038.82	0.173872	0.231518	0	1	1	ENSMUSG00000001127	Araf
5212.58	1.36159	0.201252	2.1558	0.0310989	1	ENSMUSG00000001128	Cfp
308.319	-0.197049	0.28624	0	1	1	ENSMUSG00000001138	Cnnm3
546.232	-0.141881	0.283914	0	1	1	ENSMUSG00000001143	Lman2l
429.926	0.439354	0.259906	0	1	1	ENSMUSG00000001150	Mcm3ap
553.241	0.139525	0.277955	0	1	1	ENSMUSG00000001151	Pcnt
1548.37	-0.425943	0.214456	0	1	1	ENSMUSG00000001156	Mxd1
185.133	-0.251854	0.323346	0	1	1	ENSMUSG00000001157	Gmcl1
138.817	-0.285369	0.340675	0	1	1	ENSMUSG00000001158	Snrnp27
638.76	-0.449335	0.233475	0	1	1	ENSMUSG00000001173	Ocrl
8602.6	-0.264016	0.150658	0	1	1	ENSMUSG00000001175	Calm1
941.418	0.585739	0.229101	0	1	1	ENSMUSG00000001211	Agpat3
276.05	-0.118617	0.330957	0	1	1	ENSMUSG00000001227	Sema6b
195.843	2.45437	0.315527	3.49944	0.000466233	0.0456452	ENSMUSG00000001228	Uhrf1
784.452	-0.513389	0.23741	0	1	1	ENSMUSG00000001229	Dpp9
215.554	-1.88074	0.323939	-1.514	0.130025	1	ENSMUSG00000001247	Lsr
1091.19	0.417595	0.215957	0	1	1	ENSMUSG00000001248	Gramd1a
1934.9	0.850625	0.262081	0	1	1	ENSMUSG00000001270	Ckb
1017.73	0.0119582	0.209015	0	1	1	ENSMUSG00000001280	Sp1
1507.18	-0.308523	0.345643	0	1	1	ENSMUSG00000001281	Itgb7
144.17	-0.677102	0.335798	0	1	1	ENSMUSG00000001285	Myg1
478.326	-0.848188	0.290557	0	1	1	ENSMUSG00000001288	Rarg
760.972	-0.555063	0.233835	0	1	1	ENSMUSG00000001289	Pfdn5
151.817	4.79901	0.268437	2.06601	0.0388276	1	ENSMUSG00000001300	Efnb2
173.079	-0.100733	0.310382	0	1	1	ENSMUSG00000001305	Rrp15
1274.3	-0.3229	0.202473	0	1	1	ENSMUSG00000001348	Acp5
167.519	0.269042	0.327736	0	1	1	ENSMUSG00000001366	Fbxo9
407.716	0.232136	0.276301	0	1	1	ENSMUSG00000001376	Vps50
449.985	0.0568975	0.259953	0	1	1	ENSMUSG00000001380	Hars
683.2	-0.457773	0.216916	0	1	1	ENSMUSG00000001383	Zmat2
116.827	3.31251	0.248627	0.551822	0.58107	1	ENSMUSG00000001403	Ube2c
755.68	0.185324	0.260357	0	1	1	ENSMUSG00000001415	Smg5
1033.24	-0.30278	0.210569	0	1	1	ENSMUSG00000001416	Cct3
1118.64	-0.639591	0.200401	0	1	1	ENSMUSG00000001418	Glmp
1584.82	0.160242	0.194895	0	1	1	ENSMUSG00000001419	Mef2d
1583.06	-0.2166	0.200863	0	1	1	ENSMUSG00000001424	Snd1
105.295	-0.536346	0.344436	0	1	1	ENSMUSG00000001436	Slc19a1
2446.24	0.0785857	0.180006	0	1	1	ENSMUSG00000001440	Kpnb1
1010.79	-0.191126	0.207358	0	1	1	ENSMUSG00000001441	Npepps
242.537	-0.345449	0.307962	0	1	1	ENSMUSG00000001445	Mrpl10
269.432	-0.851088	0.324184	0	1	1	ENSMUSG00000001467	Cyp51
2961.4	-0.145519	0.157812	0	1	1	ENSMUSG00000001472	Tcf25
1258.55	-0.366987	0.255738	0	1	1	ENSMUSG00000001473	Tubb6
237.135	-2.91008	0.26961	-0.202833	0.839266	1	ENSMUSG00000001482	Def8
124.54	1.31644	0.342024	0.970704	0.331696	1	ENSMUSG00000001517	Foxm1
91.7242	-2.05402	0.331868	0	1	1	ENSMUSG00000001518	Itfg2
130.235	0.363378	0.340437	0	1	1	ENSMUSG00000001524	Gtf2h4
2824.79	0.463396	0.162364	0	1	1	ENSMUSG00000001525	Tubb5
244.915	-1.26452	0.32364	-0.356542	0.721434	1	ENSMUSG00000001542	Ell2
631.758	2.54537	0.27109	4.55545	5.22725e-06	0.000825997	ENSMUSG00000001552	Jup
358.734	-0.0281513	0.270702	0	1	1	ENSMUSG00000001569	Nom1
509.179	-0.0864115	0.269512	0	1	1	ENSMUSG00000001576	Ergic1
160.83	1.20314	0.341256	0.79256	0.428034	1	ENSMUSG00000001588	Acap1
2300.01	-0.0810138	0.183925	0	1	1	ENSMUSG00000001627	Ifrd1
154.931	-0.355993	0.327062	0	1	1	ENSMUSG00000001630	Stk38l
1460.08	-0.377349	0.209148	0	1	1	ENSMUSG00000001632	Brpf1
514.897	0.114569	0.259972	0	1	1	ENSMUSG00000001642	Akr1b3
291.9	-0.81693	0.287411	0	1	1	ENSMUSG00000001674	Ddx18
1675.97	0.111708	0.174203	0	1	1	ENSMUSG00000001687	Ubl3
131.214	1.08857	0.343239	0	1	1	ENSMUSG00000001700	Gramd3
149.14	-1.44089	0.344108	-0.0478042	0.961872	1	ENSMUSG00000001707	Eef1e1
2901.2	-0.436524	0.16724	0	1	1	ENSMUSG00000001729	Akt1
549.156	0.0848598	0.242488	0	1	1	ENSMUSG00000001741	Il16
5116.41	-0.407318	0.145258	0	1	1	ENSMUSG00000001750	Tcirg1
500.46	0.113096	0.284171	0	1	1	ENSMUSG00000001751	Naglu
183.275	-0.258096	0.320199	0	1	1	ENSMUSG00000001755	Coasy
120.762	2.53141	0.343817	1.09764	0.272362	1	ENSMUSG00000001761	Smo
166.572	1.83066	0.34261	1.52939	0.126167	1	ENSMUSG00000001763	Tspan33
440.488	0.0719689	0.261767	0	1	1	ENSMUSG00000001767	Crnkl1
1592.84	-0.171205	0.239319	0	1	1	ENSMUSG00000001768	Rin2
560.225	0.132852	0.255156	0	1	1	ENSMUSG00000001774	Chordc1
1100.89	-0.577023	0.219805	0	1	1	ENSMUSG00000001783	Rtcb
291.183	-0.185638	0.303253	0	1	1	ENSMUSG00000001785	Pwp1
235.421	0.40051	0.30554	0	1	1	ENSMUSG00000001786	Fbxo7
1655.82	-0.495725	0.201456	0	1	1	ENSMUSG00000001794	Capns1
148.71	-0.516441	0.327264	0	1	1	ENSMUSG00000001829	Clpb
1323.92	-0.135184	0.231134	0	1	1	ENSMUSG00000001833	2021-09-07
239.859	-0.276048	0.298079	0	1	1	ENSMUSG00000001844	Zdhhc4
3589.9	-0.359565	0.159632	0	1	1	ENSMUSG00000001847	Rac1
681.642	-0.148497	0.242774	0	1	1	ENSMUSG00000001855	Nup214
233.432	4.66564	0.291074	2.37195	0.0176947	0.748244	ENSMUSG00000001870	Ltbp1
878.003	-0.410901	0.227572	0	1	1	ENSMUSG00000001891	Ugp2
540.575	0.169026	0.240637	0	1	1	ENSMUSG00000001909	Trmt1
845.952	-0.470929	0.224315	0	1	1	ENSMUSG00000001910	Nacc1
493.025	-0.105947	0.26738	0	1	1	ENSMUSG00000001911	Nfix
492.617	-0.688371	0.263898	0	1	1	ENSMUSG00000001918	Slc1a5
2935.63	-0.328378	0.160749	0	1	1	ENSMUSG00000001924	Uba1
78.3996	0.975135	0.345052	0	1	1	ENSMUSG00000001930	Vwf
237.397	0.261007	0.301345	0	1	1	ENSMUSG00000001942	Siae
654.796	-0.395408	0.230316	0	1	1	ENSMUSG00000001962	Fam50a
483.244	-0.871671	0.277496	0	1	1	ENSMUSG00000001964	Emd
81.0641	-0.659554	0.346126	0	1	1	ENSMUSG00000001983	Taco1
494.549	-1.10048	0.264698	-0.0874562	0.930309	1	ENSMUSG00000001995	Sipa1l2
203.123	-0.249319	0.322026	0	1	1	ENSMUSG00000001998	Ap4e1
614.863	0.324655	0.26338	0	1	1	ENSMUSG00000001999	Blvra
996.122	0.109547	0.217341	0	1	1	ENSMUSG00000002010	Idh3g
767.303	-0.110351	0.222333	0	1	1	ENSMUSG00000002014	Ssr4
918.729	-0.510283	0.208854	0	1	1	ENSMUSG00000002015	Bcap31
159.501	0.299605	0.330086	0	1	1	ENSMUSG00000002017	Fam98a
1315.49	0.516472	0.205006	0	1	1	ENSMUSG00000002028	Kmt2a
201.092	-0.213325	0.32284	0	1	1	ENSMUSG00000002031	Ift46
185.75	-0.657635	0.331729	0	1	1	ENSMUSG00000002043	Trappc6a
1307.47	0.136315	0.21496	0	1	1	ENSMUSG00000002052	Supt6
114.287	3.351	0.334616	1.23434	0.217077	1	ENSMUSG00000002055	Spag5
380.95	0.0955503	0.261011	0	1	1	ENSMUSG00000002058	Unc119
309.358	-0.241953	0.285531	0	1	1	ENSMUSG00000002064	Sdf2
126.85	0.306063	0.339522	0	1	1	ENSMUSG00000002083	Bbc3
917.874	-0.252787	0.221043	0	1	1	ENSMUSG00000002102	Psmc3
1963.37	-0.0513569	0.209541	0	1	1	ENSMUSG00000002103	Acp2
170.46	-0.883386	0.343752	0	1	1	ENSMUSG00000002105	Slc39a13
2680.34	-0.000861172	0.174334	0	1	1	ENSMUSG00000002107	Celf2
488.1	0.381634	0.317142	0	1	1	ENSMUSG00000002108	Nr1h3
81.1927	0.65923	0.344672	0	1	1	ENSMUSG00000002109	Ddb2
3775.98	-0.29361	0.16322	0	1	1	ENSMUSG00000002111	Spi1
683.594	-0.0412554	0.240994	0	1	1	ENSMUSG00000002129	Sf3a1
2579.19	-0.532261	0.16702	0	1	1	ENSMUSG00000002147	Stat6
1018.33	-0.642351	0.2837	0	1	1	ENSMUSG00000002204	Napsa
346.088	0.0984254	0.315791	0	1	1	ENSMUSG00000002205	Vrk3
293.508	-0.362162	0.297589	0	1	1	ENSMUSG00000002210	Smg9
374.999	0.0269401	0.279445	0	1	1	ENSMUSG00000002221	Paxip1
1435.44	0.46404	0.206585	0	1	1	ENSMUSG00000002222	Rmnd5a
287.396	1.00683	0.322128	0	1	1	ENSMUSG00000002227	Mov10
215.304	1.77231	0.322619	2.05114	0.0402533	1	ENSMUSG00000002233	Rhoc
542.475	-0.467951	0.248518	0	1	1	ENSMUSG00000002250	Ppard
569.099	-1.0208	0.27284	0	1	1	ENSMUSG00000002257	Def6
140.244	-0.887188	0.345384	0	1	1	ENSMUSG00000002279	Lmf1
255.704	-0.371981	0.320248	0	1	1	ENSMUSG00000002280	Narfl
167.357	0.991055	0.330294	0	1	1	ENSMUSG00000002297	Dbf4
472.525	-0.15134	0.26087	0	1	1	ENSMUSG00000002307	Daxx
414.728	0.0775648	0.257574	0	1	1	ENSMUSG00000002319	Ipo4
514.637	-0.561864	0.254473	0	1	1	ENSMUSG00000002320	Tm9sf1
823.355	-0.47493	0.230614	0	1	1	ENSMUSG00000002325	Irf9
510.811	-0.148665	0.25988	0	1	1	ENSMUSG00000002326	Gmpr2
253.873	0.593341	0.321343	0	1	1	ENSMUSG00000002329	Mdp1
607.651	0.415589	0.243846	0	1	1	ENSMUSG00000002332	Dhrs1
311.196	0.245077	0.276193	0	1	1	ENSMUSG00000002342	Tmem161a
196.813	-0.327447	0.309539	0	1	1	ENSMUSG00000002345	Borcs8
647.172	0.124381	0.236955	0	1	1	ENSMUSG00000002365	Snx9
607.562	0.313513	0.271561	0	1	1	ENSMUSG00000002372	Ranbp3
206.684	-0.533964	0.309332	0	1	1	ENSMUSG00000002379	Ndufa11
191.047	-0.0287459	0.317751	0	1	1	ENSMUSG00000002393	Nr2f6
571.684	-0.754523	0.277778	0	1	1	ENSMUSG00000002395	Use1
330.668	-0.191408	0.281023	0	1	1	ENSMUSG00000002396	Ocel1
130.404	1.43326	0.346298	0.0996533	0.92062	1	ENSMUSG00000002409	Dyrk1b
535.261	0.12599	0.24207	0	1	1	ENSMUSG00000002413	Braf
135.336	-1.00626	0.342728	0	1	1	ENSMUSG00000002416	Ndufb2
953.672	0.460534	0.240249	0	1	1	ENSMUSG00000002428	Hltf
593.685	-0.659863	0.244726	0	1	1	ENSMUSG00000002455	Prpf6
788.103	-0.159915	0.240155	0	1	1	ENSMUSG00000002458	Rgs19
265.799	0.0101255	0.3074	0	1	1	ENSMUSG00000002477	Snrpd1
117.334	0.583529	0.33489	0	1	1	ENSMUSG00000002486	Tchp
844.239	-0.512658	0.278623	0	1	1	ENSMUSG00000002489	Tiam1
704.881	-0.310888	0.239691	0	1	1	ENSMUSG00000002496	Tsc2
964.641	-0.0485742	0.20048	0	1	1	ENSMUSG00000002524	Puf60
655.857	-0.13898	0.243691	0	1	1	ENSMUSG00000002546	Golga2
252.237	0.24683	0.325636	0	1	1	ENSMUSG00000002550	Uck1
165.003	0.091809	0.337328	0	1	1	ENSMUSG00000002580	Mien1
6534.35	0.893455	0.190478	0	1	1	ENSMUSG00000002602	Axl
4146.02	-0.385828	0.160127	0	1	1	ENSMUSG00000002603	Tgfb1
753.445	-0.350264	0.223084	0	1	1	ENSMUSG00000002608	Ccdc97
591.69	0.0366726	0.277655	0	1	1	ENSMUSG00000002625	Akap8l
156.749	-0.377097	0.319596	0	1	1	ENSMUSG00000002635	Pdcd2l
742.516	-0.283533	0.235307	0	1	1	ENSMUSG00000002658	Gtf2f1
102.41	0.355649	0.340024	0	1	1	ENSMUSG00000002660	Clpp
68.1366	-1.36137	0.346451	-0.519803	0.603201	1	ENSMUSG00000002661	Alkbh7
1033.59	0.203479	0.215553	0	1	1	ENSMUSG00000002668	Dennd1c
185.537	-0.203203	0.317597	0	1	1	ENSMUSG00000002679	Med6
2703.17	-0.136803	0.16363	0	1	1	ENSMUSG00000002699	Lcp2
568.603	0.160943	0.249482	0	1	1	ENSMUSG00000002718	Cse1l
330.834	-0.856314	0.266001	0	1	1	ENSMUSG00000002728	Naa20
175.621	0.105067	0.312238	0	1	1	ENSMUSG00000002731	Prkra
218.556	-0.771922	0.34011	0	1	1	ENSMUSG00000002733	Plekha3
698.525	-0.262547	0.258376	0	1	1	ENSMUSG00000002741	Ykt6
1690.82	0.22008	0.194541	0	1	1	ENSMUSG00000002748	Baz1b
500.338	0.0199125	0.263804	0	1	1	ENSMUSG00000002763	Pex6
350.928	-0.270968	0.289592	0	1	1	ENSMUSG00000002767	Mrpl2
242.924	-0.752281	0.294783	0	1	1	ENSMUSG00000002768	Mea1
673.958	0.0573111	0.23201	0	1	1	ENSMUSG00000002778	Kdelr1
76.0592	1.44857	0.343532	0.13874	0.889656	1	ENSMUSG00000002781	Tmem143
2192.5	-0.215821	0.177073	0	1	1	ENSMUSG00000002812	Flii
186.587	-0.244771	0.320605	0	1	1	ENSMUSG00000002814	Top3a
254.403	-0.84062	0.322684	0	1	1	ENSMUSG00000002820	Atg4d
90.5307	-0.663409	0.345657	0	1	1	ENSMUSG00000002825	Qtrt1
485.617	-0.552012	0.254933	0	1	1	ENSMUSG00000002833	Hdgfrp2
99.9955	3.41003	0.334496	1.37597	0.168831	1	ENSMUSG00000002835	Chaf1a
641.896	-0.662416	0.271246	0	1	1	ENSMUSG00000002844	Adprh
237.577	-0.295098	0.314965	0	1	1	ENSMUSG00000002845	Tmem39a
171.339	-0.0903905	0.334776	0	1	1	ENSMUSG00000002846	Timmdc1
296.394	0.959201	0.300285	0.225612	0.821503	1	ENSMUSG00000002870	Mcm2
463.887	-0.216219	0.269794	0	1	1	ENSMUSG00000002871	Tpra1
764.692	-0.231921	0.230559	0	1	1	ENSMUSG00000002881	Nab1
6620.32	0.419016	0.149139	0	1	1	ENSMUSG00000002885	Adgre5
2565.37	-0.497466	0.172969	0	1	1	ENSMUSG00000002897	Il17ra
198.483	1.00144	0.324621	0	1	1	ENSMUSG00000002910	Arrdc2
1056.79	0.740943	0.340557	0	1	1	ENSMUSG00000002944	Cd36
437.903	0.19965	0.25451	0	1	1	ENSMUSG00000002948	Map2k7
513.655	-0.0491244	0.259149	0	1	1	ENSMUSG00000002949	Timm44
2955.62	0.0169211	0.157422	0	1	1	ENSMUSG00000002957	Ap2a2
446.224	-0.525901	0.247856	0	1	1	ENSMUSG00000002963	Pnkp
517.066	-0.226633	0.268978	0	1	1	ENSMUSG00000002968	Med25
1296.88	-0.489561	0.204754	0	1	1	ENSMUSG00000002981	Clptm1
521.223	-0.352589	0.255502	0	1	1	ENSMUSG00000002983	Relb
440.725	-0.551556	0.247327	0	1	1	ENSMUSG00000002984	Tomm40
141518	-0.926836	0.145928	0	1	1	ENSMUSG00000002985	Apoe
814.262	-0.0321212	0.211273	0	1	1	ENSMUSG00000002996	Hbp1
118.227	-0.977977	0.346058	0	1	1	ENSMUSG00000002997	Prkar2b
1585.65	-0.307243	0.196875	0	1	1	ENSMUSG00000003031	Cdkn1b
3754.92	0.0580366	0.181079	0	1	1	ENSMUSG00000003032	Klf4
846.537	-0.146675	0.248066	0	1	1	ENSMUSG00000003033	Ap1m1
1049.17	-0.734176	0.224645	0	1	1	ENSMUSG00000003037	Rab8a
1166.04	0.724324	0.231807	0	1	1	ENSMUSG00000003038	Hmgn2
881.205	-0.284092	0.213257	0	1	1	ENSMUSG00000003039	Fam32a
344.579	0.1546	0.281189	0	1	1	ENSMUSG00000003062	Stard3nl
1511.88	-0.267718	0.202578	0	1	1	ENSMUSG00000003068	Stk11
1028.01	-0.469392	0.211455	0	1	1	ENSMUSG00000003072	Atp5d
775.199	0.562839	0.257285	0	1	1	ENSMUSG00000003099	Ppp5c
643.077	0.409287	0.248095	0	1	1	ENSMUSG00000003119	Cdk12
372.897	-0.126416	0.301428	0	1	1	ENSMUSG00000003123	Lipe
635.826	0.585297	0.25885	0	1	1	ENSMUSG00000003131	Pafah1b2
816.489	0.423915	0.254902	0	1	1	ENSMUSG00000003134	Tbc1d8
279.222	-0.236093	0.293328	0	1	1	ENSMUSG00000003135	Cnot11
148.555	-0.786326	0.345314	0	1	1	ENSMUSG00000003153	Slc2a3
574.197	-0.19252	0.231834	0	1	1	ENSMUSG00000003154	Foxj2
964.922	-0.320756	0.215704	0	1	1	ENSMUSG00000003161	Sri
325.126	-0.450603	0.281852	0	1	1	ENSMUSG00000003166	Dgcr2
659.756	0.0454345	0.260693	0	1	1	ENSMUSG00000003184	Irf3
85.7646	1.54676	0.342793	0	1	1	ENSMUSG00000003190	Bcl2l12
300.038	-0.529493	0.312766	0	1	1	ENSMUSG00000003199	Mpnd
682.063	-0.00832064	0.241016	0	1	1	ENSMUSG00000003200	Sh3gl1
375.099	1.08092	0.283134	0.334049	0.738342	1	ENSMUSG00000003206	Ebi3
1546.38	0.0458991	0.182485	0	1	1	ENSMUSG00000003226	Ranbp2
271.042	-0.536901	0.326765	0	1	1	ENSMUSG00000003228	Grk5
268.183	0.254171	0.300353	0	1	1	ENSMUSG00000003233	Dvl3
397.684	-0.814389	0.278283	0	1	1	ENSMUSG00000003234	Abcf3
317.135	0.184841	0.30252	0	1	1	ENSMUSG00000003235	Eif2b5
505.322	-0.668056	0.255536	0	1	1	ENSMUSG00000003269	Cyth2
2077.79	-0.834648	0.193085	0	1	1	ENSMUSG00000003283	Hck
365.416	-0.201693	0.288857	0	1	1	ENSMUSG00000003299	Mrpl4
337.307	0.575049	0.303784	0	1	1	ENSMUSG00000003308	Keap1
2672.94	-0.188444	0.162248	0	1	1	ENSMUSG00000003316	Glg1
294.786	-0.452522	0.288778	0	1	1	ENSMUSG00000003344	Btbd2
1173.92	-0.0566655	0.202929	0	1	1	ENSMUSG00000003345	Csnk1g2
464.718	-0.480277	0.264896	0	1	1	ENSMUSG00000003346	Abhd17a
232.544	-0.160274	0.30403	0	1	1	ENSMUSG00000003348	Mob3a
1272.92	-0.113464	0.192627	0	1	1	ENSMUSG00000003360	Ddx23
1348.43	0.180947	0.246816	0	1	1	ENSMUSG00000003363	Pld3
783.507	-0.358771	0.265114	0	1	1	ENSMUSG00000003380	Rabac1
2318.08	1.14255	0.344813	0.691804	0.489061	1	ENSMUSG00000003382	Etv3
845.912	0.0079123	0.233336	0	1	1	ENSMUSG00000003402	Prkcsh
97.2329	2.63508	0.323478	0	1	1	ENSMUSG00000003418	St8sia6
5141.7	0.842128	0.19604	0	1	1	ENSMUSG00000003420	Fcgrt
354.351	-0.578655	0.269401	0	1	1	ENSMUSG00000003421	Nosip
339.398	-0.22481	0.288505	0	1	1	ENSMUSG00000003423	Pih1d1
4825.23	-0.155865	0.190326	0	1	1	ENSMUSG00000003429	Rps11
1499.84	-0.0920088	0.183918	0	1	1	ENSMUSG00000003435	Supt5
1143.39	-0.162793	0.203678	0	1	1	ENSMUSG00000003437	Paf1
214.124	-0.863394	0.323723	0	1	1	ENSMUSG00000003438	Timm50
144.003	-1.14007	0.342509	0	1	1	ENSMUSG00000003444	Med29
1464.82	-0.156212	0.197753	0	1	1	ENSMUSG00000003458	Ncstn
406.68	-0.209182	0.264488	0	1	1	ENSMUSG00000003464	Pex19
504.967	-3.3916	0.325326	-4.11412	3.88653e-05	0.00522477	ENSMUSG00000003484	Cyp4f18
482.823	0.297058	0.279333	0	1	1	ENSMUSG00000003500	Impdh1
1105.8	-0.319459	0.221197	0	1	1	ENSMUSG00000003518	Dusp3
174.262	-0.173141	0.335128	0	1	1	ENSMUSG00000003527	Dgcr14
392.132	-0.33446	0.270296	0	1	1	ENSMUSG00000003528	Slc25a1
112.414	1.46385	0.346465	0.385719	0.699705	1	ENSMUSG00000003534	Ddr1
2431.28	-1.76258	0.256905	-1.85985	0.0629073	1	ENSMUSG00000003541	Ier3
14142.2	0.38501	0.20119	0	1	1	ENSMUSG00000003545	Fosb
309.918	-0.589092	0.301829	0	1	1	ENSMUSG00000003546	Klc4
265.839	-0.377531	0.297349	0	1	1	ENSMUSG00000003559	As3mt
158.742	-0.38344	0.324215	0	1	1	ENSMUSG00000003573	Homer3
117.747	-0.344357	0.342789	0	1	1	ENSMUSG00000003575	Crtc1
272.911	0.222878	0.330915	0	1	1	ENSMUSG00000003581	Rnf215
143.767	-0.668672	0.336431	0	1	1	ENSMUSG00000003604	Aven
237.627	1.09734	0.321886	0.52344	0.600668	1	ENSMUSG00000003617	Cp
323.216	0.206798	0.283553	0	1	1	ENSMUSG00000003623	Crot
2066.21	-0.155813	0.173605	0	1	1	ENSMUSG00000003644	Rps6ka1
1450.89	-0.293446	0.197231	0	1	1	ENSMUSG00000003660	Snrnp200
251.319	-0.119894	0.306584	0	1	1	ENSMUSG00000003662	Ciao1
434.589	-0.909546	0.257052	0	1	1	ENSMUSG00000003680	Taf6l
194.018	0.813521	0.333409	0	1	1	ENSMUSG00000003721	Insig2
469.377	-0.615652	0.273937	0	1	1	ENSMUSG00000003731	Kpna6
1164.4	0.368701	0.246949	0	1	1	ENSMUSG00000003746	Man1a
202.225	1.6563	0.30701	1.77231	0.0763426	1	ENSMUSG00000003752	Itpkc
223.435	0.218238	0.315333	0	1	1	ENSMUSG00000003762	Coq8b
567.362	0.128729	0.263948	0	1	1	ENSMUSG00000003778	Brd8
131.466	1.92788	0.346388	1.34277	0.179347	1	ENSMUSG00000003779	Kif20a
591.865	-0.142734	0.253097	0	1	1	ENSMUSG00000003808	Farsa
116.57	-0.0831616	0.334282	0	1	1	ENSMUSG00000003809	Gcdh
362.733	-0.260397	0.304827	0	1	1	ENSMUSG00000003810	Mast2
787.201	-0.120333	0.247086	0	1	1	ENSMUSG00000003812	Dnase2a
355.654	-0.253671	0.298848	0	1	1	ENSMUSG00000003813	Rad23a
9521.42	-0.293766	0.137707	0	1	1	ENSMUSG00000003814	Calr
1343.3	0.713643	0.271	0	1	1	ENSMUSG00000003847	Nfat5
208.04	-0.00958089	0.319687	0	1	1	ENSMUSG00000003848	Nob1
291.91	-1.49246	0.331885	-0.204109	0.838268	1	ENSMUSG00000003865	Gys1
403.601	-0.105103	0.283327	0	1	1	ENSMUSG00000003868	Ruvbl2
720.482	-0.738145	0.219715	0	1	1	ENSMUSG00000003873	Bax
190.36	-0.0413073	0.329914	0	1	1	ENSMUSG00000003923	Tfam
101.623	0.306961	0.341606	0	1	1	ENSMUSG00000003929	Zfp81
201.836	0.314165	0.307878	0	1	1	ENSMUSG00000003948	Mmd
219.57	-0.889251	0.321223	0	1	1	ENSMUSG00000003955	Fam162a
5714.26	-0.216148	0.153368	0	1	1	ENSMUSG00000003970	Rpl8
213.636	-1.0286	0.31321	0	1	1	ENSMUSG00000003992	Ssbp2
104.467	1.25066	0.344821	0	1	1	ENSMUSG00000004018	Fancl
2168.59	-0.556961	0.196175	0	1	1	ENSMUSG00000004040	Stat3
349.999	-0.303897	0.281793	0	1	1	ENSMUSG00000004043	Stat5a
916.921	0.23046	0.206666	0	1	1	ENSMUSG00000004054	Map3k11
884.069	-0.0964967	0.205982	0	1	1	ENSMUSG00000004056	Akt2
358.523	-0.460562	0.295422	0	1	1	ENSMUSG00000004069	Dnaja3
519.702	0.190955	0.233269	0	1	1	ENSMUSG00000004070	Hmox2
367.118	-0.426728	0.278818	0	1	1	ENSMUSG00000004071	Cdip1
149.596	0.662688	0.336698	0	1	1	ENSMUSG00000004085	Zak
729.86	-0.606864	0.223275	0	1	1	ENSMUSG00000004096	Cwc15
1174.08	0.114088	0.199828	0	1	1	ENSMUSG00000004099	Dnmt1
288.658	0.298673	0.301257	0	1	1	ENSMUSG00000004100	Ppan
95.8856	1.73007	0.344108	1.45943	0.144446	1	ENSMUSG00000004151	Etv1
65206	-0.582684	0.14704	0	1	1	ENSMUSG00000004207	Psap
365.567	-0.0628839	0.283593	0	1	1	ENSMUSG00000004221	Ikbkg
103.177	0.140751	0.339985	0	1	1	ENSMUSG00000004233	Wars2
1321.97	-0.389229	0.203679	0	1	1	ENSMUSG00000004264	Phb2
4467.86	-0.479625	0.157091	0	1	1	ENSMUSG00000004266	Ptpn6
205.694	-5.94027	0.276907	-2.77411	0.00553523	0.330171	ENSMUSG00000004267	Eno2
428.833	-0.301346	0.269696	0	1	1	ENSMUSG00000004268	Emg1
438.927	-0.764943	0.266095	0	1	1	ENSMUSG00000004270	Lpcat3
927.959	-0.1902	0.225475	0	1	1	ENSMUSG00000004285	Atp6v1f
593.968	0.0159751	0.239965	0	1	1	ENSMUSG00000004317	Clcn5
459.782	-0.20874	0.252728	0	1	1	ENSMUSG00000004319	Clcn3
550.353	0.0143603	0.295822	0	1	1	ENSMUSG00000004356	Utp20
728.495	2.11319	0.260705	3.95612	7.61765e-05	0.00966369	ENSMUSG00000004359	Spic
1002.01	-0.338521	0.19783	0	1	1	ENSMUSG00000004364	Cul3
238.288	-0.77678	0.292271	0	1	1	ENSMUSG00000004393	Ddx56
400.18	-0.403716	0.260112	0	1	1	ENSMUSG00000004394	Tmed4
116.586	-1.28334	0.344374	-0.621242	0.53444	1	ENSMUSG00000004446	Bid
1213.27	-0.0723152	0.222074	0	1	1	ENSMUSG00000004451	Ralb
1107.9	-0.259209	0.214542	0	1	1	ENSMUSG00000004455	Ppp1cc
1253.94	-0.526838	0.190704	0	1	1	ENSMUSG00000004460	Dnajb11
110.617	-0.207311	0.346109	0	1	1	ENSMUSG00000004462	Tbccd1
910.265	0.137975	0.223022	0	1	1	ENSMUSG00000004508	Gab2
1881.36	-0.778098	0.196503	0	1	1	ENSMUSG00000004530	Coro1c
1480.08	0.179653	0.188926	0	1	1	ENSMUSG00000004535	Tax1bp1
442.281	-0.826416	0.285603	0	1	1	ENSMUSG00000004552	Ctse
181.543	-0.288106	0.31605	0	1	1	ENSMUSG00000004561	Mettl17
263.782	1.12771	0.310934	0.20607	0.836737	1	ENSMUSG00000004562	Arhgef40
440.918	0.0942987	0.247102	0	1	1	ENSMUSG00000004565	Pnpla6
678.387	-0.0812248	0.224513	0	1	1	ENSMUSG00000004567	Mcoln1
293.366	0.863159	0.303256	0	1	1	ENSMUSG00000004568	Arhgef18
498.992	-0.0876893	0.260523	0	1	1	ENSMUSG00000004591	Pkn2
2131.59	0.1158	0.211855	0	1	1	ENSMUSG00000004609	Cd33
119.277	-0.380633	0.338698	0	1	1	ENSMUSG00000004610	Etfb
2228.03	-0.123915	0.175841	0	1	1	ENSMUSG00000004626	Stxbp2
185.894	3.19135	0.345604	2.04873	0.0404889	1	ENSMUSG00000004633	Chn2
421.099	-0.0682244	0.26596	0	1	1	ENSMUSG00000004642	Slbp
67.0521	5.51063	0.322886	4.25116	2.12671e-05	0.00304052	ENSMUSG00000004655	Aqp1
283.159	-0.0463475	0.29454	0	1	1	ENSMUSG00000004661	Arid3b
1372.09	-0.221052	0.213439	0	1	1	ENSMUSG00000004665	Cnn2
585.739	-0.211913	0.255268	0	1	1	ENSMUSG00000004667	Polr2e
3428.96	-0.187721	0.187208	0	1	1	ENSMUSG00000004677	Myo9b
467.772	3.58849	0.318924	5.24625	1.55224e-07	3.58489e-05	ENSMUSG00000004698	Hdac9
581.803	-0.104395	0.262486	0	1	1	ENSMUSG00000004707	Ly9
231.549	0.420135	0.32518	0	1	1	ENSMUSG00000004709	Cd244
5107.02	0.896746	0.166303	0	1	1	ENSMUSG00000004730	Adgre1
819.191	0.30297	0.219538	0	1	1	ENSMUSG00000004771	Rab11a
347.168	-0.445683	0.266247	0	1	1	ENSMUSG00000004788	Eif2b2
1567.99	-0.06883	0.189574	0	1	1	ENSMUSG00000004789	Dlst
766.518	0.666315	0.253144	0	1	1	ENSMUSG00000004798	Ulk2
1433.64	0.0605396	0.268194	0	1	1	ENSMUSG00000004814	Ccl24
142.541	-0.46209	0.326432	0	1	1	ENSMUSG00000004815	Dgkq
146.272	0.122012	0.328539	0	1	1	ENSMUSG00000004837	Grap
426.629	-0.0745419	0.273218	0	1	1	ENSMUSG00000004843	Chmp2b
1868.97	-0.215081	0.239321	0	1	1	ENSMUSG00000004846	Plod3
452.092	-0.14573	0.268746	0	1	1	ENSMUSG00000004849	Ap1s1
513.737	-0.370013	0.271432	0	1	1	ENSMUSG00000004865	Srpk1
826.505	0.174801	0.237608	0	1	1	ENSMUSG00000004880	Lbr
382.549	-0.186671	0.293622	0	1	1	ENSMUSG00000004895	Prcc
235.41	0.103995	0.318526	0	1	1	ENSMUSG00000004896	Rrnad1
1207.36	-0.0385482	0.198277	0	1	1	ENSMUSG00000004897	Hdgf
179.35	-0.334612	0.320337	0	1	1	ENSMUSG00000004929	Thop1
346.822	-0.662048	0.28893	0	1	1	ENSMUSG00000004931	Apba3
600.309	-0.889691	0.262482	0	1	1	ENSMUSG00000004933	Matk
331.237	-0.439616	0.29685	0	1	1	ENSMUSG00000004934	Pias4
1374.9	-0.571269	0.186113	0	1	1	ENSMUSG00000004936	Map2k1
552.796	0.0352949	0.240137	0	1	1	ENSMUSG00000004937	Sgta
226.594	-0.609097	0.314528	0	1	1	ENSMUSG00000004945	Tmem242
266.283	-0.479183	0.288914	0	1	1	ENSMUSG00000004947	Dtx2
1625.11	-0.390232	0.198806	0	1	1	ENSMUSG00000004952	Rasa4
7813.97	-0.0997414	0.152153	0	1	1	ENSMUSG00000004980	Hnrnpa2b1
99.6878	-2.18855	0.341532	-1.99039	0.046548	1	ENSMUSG00000004994	Ccdc130
114.288	-0.228387	0.341716	0	1	1	ENSMUSG00000004996	Mri1
935.055	0.448497	0.233627	0	1	1	ENSMUSG00000005034	Prkacb
688.294	-0.164709	0.233275	0	1	1	ENSMUSG00000005043	Sgsh
1049.82	-1.63604	0.297673	-1.58618	0.1127	1	ENSMUSG00000005054	Cstb
485.783	-0.923891	0.270084	0	1	1	ENSMUSG00000005057	Sh2b2
459.814	1.40345	0.268386	1.28183	0.199901	1	ENSMUSG00000005069	Pex5
171.523	-0.184369	0.339206	0	1	1	ENSMUSG00000005078	Jkamp
5223.79	-0.35171	0.189893	0	1	1	ENSMUSG00000005087	Cd44
92.196	5.38611	0.329931	3.47868	0.000503884	0.0488009	ENSMUSG00000005089	Slc1a2
326.451	0.86278	0.282482	0	1	1	ENSMUSG00000005102	Eif2ak4
3636.64	-0.341513	0.160833	0	1	1	ENSMUSG00000005103	Wdr1
351.932	-0.19912	0.314476	0	1	1	ENSMUSG00000005107	Slc2a9
604.227	-3.19307	0.269129	-6.22222	4.90183e-10	1.83962e-07	ENSMUSG00000005125	Ndrg1
12984	0.207832	0.145842	0	1	1	ENSMUSG00000005142	Man2b1
166.252	-1.22624	0.337814	0	1	1	ENSMUSG00000005150	Wdr83
497.489	0.461107	0.243545	0	1	1	ENSMUSG00000005161	Prdx2
2520.35	-0.0264308	0.182755	0	1	1	ENSMUSG00000005198	Polr2a
881.121	-0.136004	0.234529	0	1	1	ENSMUSG00000005204	Senp3
110.067	1.57706	0.337688	1.14848	0.250769	1	ENSMUSG00000005225	Plekha8
299.001	-0.542585	0.317341	0	1	1	ENSMUSG00000005237	Dnah2
471.154	-0.32871	0.243881	0	1	1	ENSMUSG00000005262	Ufd1l
554.75	-0.430303	0.235776	0	1	1	ENSMUSG00000005299	Letm1
1341.94	0.0961291	0.195561	0	1	1	ENSMUSG00000005312	Ubqln1
650.865	-0.227252	0.245626	0	1	1	ENSMUSG00000005354	Txn2
255.476	0.703351	0.313714	0	1	1	ENSMUSG00000005362	Crbn
224.883	-0.707216	0.301941	0	1	1	ENSMUSG00000005370	Msh6
822.847	-0.270486	0.224269	0	1	1	ENSMUSG00000005371	Fbxo11
160.998	-0.236968	0.323032	0	1	1	ENSMUSG00000005374	Tbl2
218.591	-0.788144	0.338323	0	1	1	ENSMUSG00000005378	Wbscr22
350.802	1.48217	0.265988	1.6926	0.0905307	1	ENSMUSG00000005410	Mcm5
4078.37	0.104294	0.228599	0	1	1	ENSMUSG00000005413	Hmox1
1111.75	0.287315	0.204054	0	1	1	ENSMUSG00000005417	Mprip
3139.26	-0.354918	0.177043	0	1	1	ENSMUSG00000005442	Cic
125.253	0.649695	0.344802	0	1	1	ENSMUSG00000005447	Pafah1b3
558.731	-0.32018	0.253331	0	1	1	ENSMUSG00000005469	Prkaca
656.5	-0.16307	0.261199	0	1	1	ENSMUSG00000005481	Ddx39
479.887	0.8508	0.254125	0	1	1	ENSMUSG00000005483	Dnajb1
238.609	0.202834	0.311569	0	1	1	ENSMUSG00000005501	Usp40
1555.19	0.162791	0.214512	0	1	1	ENSMUSG00000005506	Celf1
308.183	-0.365433	0.307215	0	1	1	ENSMUSG00000005510	Ndufs3
1405.6	-0.702363	0.254617	0	1	1	ENSMUSG00000005514	Por
427.66	-0.308343	0.26628	0	1	1	ENSMUSG00000005533	Igf1r
612.716	0.135323	0.25324	0	1	1	ENSMUSG00000005534	Insr
1492.8	0.23919	0.185234	0	1	1	ENSMUSG00000005566	Trim28
655.623	-0.573454	0.265568	0	1	1	ENSMUSG00000005575	Ube2m
115.683	-0.616984	0.345716	0	1	1	ENSMUSG00000005580	Adcy9
1419.16	-0.217629	0.220312	0	1	1	ENSMUSG00000005583	Mef2c
424.481	0.0335888	0.291747	0	1	1	ENSMUSG00000005609	Ctr9
5575.85	-0.0760621	0.157231	0	1	1	ENSMUSG00000005610	Eif4g2
631.91	-0.508706	0.296398	0	1	1	ENSMUSG00000005615	Pcyt1a
646.069	-0.272666	0.247322	0	1	1	ENSMUSG00000005621	Zfp592
771.919	-0.502972	0.218871	0	1	1	ENSMUSG00000005625	Psmd4
1082.22	0.385156	0.212984	0	1	1	ENSMUSG00000005656	Snx6
147.548	0.141457	0.337432	0	1	1	ENSMUSG00000005667	Mthfd2
378.771	-0.111369	0.279987	0	1	1	ENSMUSG00000005682	Pan2
1278.55	-0.119713	0.222683	0	1	1	ENSMUSG00000005683	Cs
454.194	-0.205673	0.270178	0	1	1	ENSMUSG00000005686	Ampd3
589.032	-0.119522	0.240222	0	1	1	ENSMUSG00000005687	Bcas2
870.308	-0.370535	0.228997	0	1	1	ENSMUSG00000005698	Ctcf
791.568	-0.131572	0.23162	0	1	1	ENSMUSG00000005732	Ranbp1
222.497	0.546065	0.30054	0	1	1	ENSMUSG00000005774	Rfx5
1152.92	-0.363603	0.217428	0	1	1	ENSMUSG00000005779	Psmb4
291.647	-7.18964	0.246849	-2.88194	0.00395234	0.254277	ENSMUSG00000005800	Mmp8
462.096	-0.396296	0.257343	0	1	1	ENSMUSG00000005803	Sqrdl
332.226	-0.0153051	0.266452	0	1	1	ENSMUSG00000005804	Bloc1s6
344.953	-0.297079	0.278823	0	1	1	ENSMUSG00000005813	Metap1
645.396	-0.656681	0.237344	0	1	1	ENSMUSG00000005823	Gpr108
139.746	-0.799623	0.343641	0	1	1	ENSMUSG00000005824	Tnfsf14
473.359	-0.473815	0.267921	0	1	1	ENSMUSG00000005846	Rsl1d1
672.15	0.572695	0.223663	0	1	1	ENSMUSG00000005871	Apc
1018.38	-0.474325	0.210701	0	1	1	ENSMUSG00000005873	Reep5
833.264	-0.191673	0.207663	0	1	1	ENSMUSG00000005881	Ergic3
127.422	0.555588	0.344644	0	1	1	ENSMUSG00000005882	Uqcc1
884.746	0.0976357	0.224669	0	1	1	ENSMUSG00000005886	Ncoa2
343.528	-0.173342	0.290629	0	1	1	ENSMUSG00000005893	Nr2c2
121.432	-0.866247	0.340663	0	1	1	ENSMUSG00000005897	Nr2c1
303.022	-0.0661674	0.286998	0	1	1	ENSMUSG00000005899	Smpd4
131.636	0.193834	0.337529	0	1	1	ENSMUSG00000005907	Pex1
765.311	-0.594873	0.251867	0	1	1	ENSMUSG00000005936	Kctd20
398.98	-0.0211185	0.265734	0	1	1	ENSMUSG00000005949	Ctns
84.7097	2.59171	0.325192	0.279751	0.779669	1	ENSMUSG00000005973	Rcn1
644.522	-0.241761	0.229332	0	1	1	ENSMUSG00000005981	Trap1
853.562	-0.2066	0.220695	0	1	1	ENSMUSG00000005982	Naa60
135.345	0.756863	0.342959	0	1	1	ENSMUSG00000005986	Ankrd13d
2893.29	-0.00880304	0.167242	0	1	1	ENSMUSG00000006005	Tpr
365.284	-0.206047	0.271602	0	1	1	ENSMUSG00000006010	BC003331
3623.56	5.64466	0.25463	2.45804	0.0139698	0.658773	ENSMUSG00000006014	Prg4
433.545	-0.12257	0.29767	0	1	1	ENSMUSG00000006019	Dhx34
94.3218	-0.234192	0.344599	0	1	1	ENSMUSG00000006021	Kptn
1033.71	-0.0361911	0.201088	0	1	1	ENSMUSG00000006024	Napa
647.987	-0.703776	0.243358	0	1	1	ENSMUSG00000006050	Sra1
225.772	-1.21777	0.319109	-0.3015	0.763034	1	ENSMUSG00000006057	Atp5g1
431.282	-0.142301	0.258239	0	1	1	ENSMUSG00000006058	Snf8
359.613	-0.744389	0.270719	0	1	1	ENSMUSG00000006095	Tbcb
910.752	0.0285876	0.226047	0	1	1	ENSMUSG00000006127	Inpp5k
258.812	0.147245	0.294561	0	1	1	ENSMUSG00000006134	Crkl
1599.24	0.0416455	0.198519	0	1	1	ENSMUSG00000006169	Clint1
97.9131	-0.541007	0.346385	0	1	1	ENSMUSG00000006191	Cdkal1
310.198	-0.542757	0.296113	0	1	1	ENSMUSG00000006215	Zbtb17
71.8129	5.2803	0.20644	1.67742	0.0934598	1	ENSMUSG00000006235	Epor
408.537	-0.47746	0.268094	0	1	1	ENSMUSG00000006262	Mob1b
2774.46	-0.398095	0.18372	0	1	1	ENSMUSG00000006273	Atp6v1b2
893.5	0.135623	0.255489	0	1	1	ENSMUSG00000006276	Eps15l1
1700.5	0.411065	0.222859	0	1	1	ENSMUSG00000006281	Tep1
379.113	0.571617	0.285638	0	1	1	ENSMUSG00000006288	Ttc5
447.164	0.104274	0.247407	0	1	1	ENSMUSG00000006289	Osgep
1123.79	0.212194	0.22163	0	1	1	ENSMUSG00000006299	Aamp
685.673	-0.780817	0.244079	0	1	1	ENSMUSG00000006301	Tmbim1
7076.2	-0.344501	0.162437	0	1	1	ENSMUSG00000006304	Arpc2
1274.35	-0.0184224	0.209013	0	1	1	ENSMUSG00000006307	Kmt2b
290.543	-1.1767	0.330169	0	1	1	ENSMUSG00000006315	Tmem147
6710.65	-0.325327	0.172397	0	1	1	ENSMUSG00000006333	Rps9
139.663	-0.0640458	0.324453	0	1	1	ENSMUSG00000006335	Tfpt
262.08	-0.0642941	0.319123	0	1	1	ENSMUSG00000006344	Ggt5
114.771	4.31911	0.248675	1.27347	0.20285	1	ENSMUSG00000006356	Crip2
1606.81	-0.0882643	0.236086	0	1	1	ENSMUSG00000006360	Crip1
633.289	1.0347	0.29526	0.348432	0.727516	1	ENSMUSG00000006362	Cbfa2t3
406.762	0.0369452	0.272785	0	1	1	ENSMUSG00000006373	Pgrmc1
777.155	-0.204647	0.227325	0	1	1	ENSMUSG00000006390	Elovl1
348.813	-0.274754	0.309312	0	1	1	ENSMUSG00000006392	Med8
205.641	0.490494	0.309887	0	1	1	ENSMUSG00000006395	Hyi
123.894	1.52236	0.343036	1.05538	0.291251	1	ENSMUSG00000006398	Cdc20
160.222	-0.388821	0.319949	0	1	1	ENSMUSG00000006411	Nectin4
318.315	-0.0521676	0.290131	0	1	1	ENSMUSG00000006412	Pfdn2
887.287	0.178421	0.237955	0	1	1	ENSMUSG00000006418	Rnf114
387.057	-0.373754	0.27921	0	1	1	ENSMUSG00000006423	C330007P06Rik
102.563	-0.0994118	0.346337	0	1	1	ENSMUSG00000006435	Neurl1a
235.261	-0.00340115	0.305002	0	1	1	ENSMUSG00000006442	Srm
253.05	-0.280037	0.341315	0	1	1	ENSMUSG00000006445	Epha2
291.936	-0.817056	0.285715	0	1	1	ENSMUSG00000006456	Rbm14
199.259	-0.173121	0.321129	0	1	1	ENSMUSG00000006463	Zdhhc24
413.827	0.294418	0.282707	0	1	1	ENSMUSG00000006471	Ndor1
298.508	0.969574	0.300226	0.0755601	0.939769	1	ENSMUSG00000006476	Nsmf
242.229	-0.949765	0.310721	0	1	1	ENSMUSG00000006494	Pdk1
2444.85	-0.263019	0.174535	0	1	1	ENSMUSG00000006498	Ptbp1
228.694	-0.3215	0.29956	0	1	1	ENSMUSG00000006517	Mvd
3402.32	-0.522081	0.179159	0	1	1	ENSMUSG00000006519	Cyba
186.659	-1.15686	0.314598	-0.27178	0.785791	1	ENSMUSG00000006526	Tmem110
336.7	0.635915	0.274664	0	1	1	ENSMUSG00000006527	Sfmbt1
290.608	-0.580533	0.298003	0	1	1	ENSMUSG00000006585	Cdt1
993.062	-1.7275	0.228035	-2.445	0.0144853	0.66228	ENSMUSG00000006589	Aprt
482.14	0.0523198	0.281493	0	1	1	ENSMUSG00000006599	Gtf2h1
1166.68	0.303251	0.227506	0	1	1	ENSMUSG00000006611	Hfe
[truncated: 8,380 more rows]
