# Supplementary material for: Transcriptional analysis of murine biliary atresia identifies macrophage heterogeneity and subset-specific macrophage functions
Source: Front Immunol. 2025 Jan 30;16:1506195. doi: 10.3389/fimmu.2025.1506195 (PMC11821939; doi:10.3389/fimmu.2025.1506195)
Supplement: Supplementary file 5 [file Table5.xlsx]

## Sheet: RRV Up
Sets of differentially expressed genes increased in murine BA as defined by UpSet analysis.
Set 1	Set 2	Set 3	Set 4	Set 5	Set 6	Set 7	Set 8	Set 9	Set 10	Set 11
Slfn4	S100a4	Prkar2b	Ccl24	Ier3	Adamtsl4	Mmp14	Vcan	Papss2	S100a6	Agpat9
Cd52	Mxd1	Arhgef40	Hmox1	Hal	Slpi	Ndrg1	Vegfa	Sfxn5	Cyp4f18
Ccl3	Napsa	Ankrd28	Ctsd	Rai14	Lrg1	Spp1	Trem2	Hopx
Lsr	Tiam1	Fcrls	Etv5	Adam8	Saa3	Gpnmb	Slc16a3	Gm15662
Itgb7	Grik5	Cd34	Mertk	Ccr1	C3ar1	Trem1	Fam20c	Gm26917
Slc1a5	Il7r	Cxcl16	Abca1	Itga6	Rab11fip5	Ikbke	Egln3
Def6	Ctse	Ace	Mmp9	Slc7a11	Gpr84	Osm	Tgfbi
Eno2	Cstb	Cpd	Pfkl	Slc2a1	Bnip3
Mef2c	Tnfsf14	Hexb	Nos2	F10
Mmp8	Sulf2	Ciita	Hif1a	Stab1
Aprt	Met	Tmem176a	Zfp36l1
B4galnt1	Eps8	Nrp2	Lgmn
Fxyd5	Plxdc1	Serpine2	Slc39a14
Tnfrsf13b	Rab3d	Plxdc2	Dab2
Adam19	Slc6a8	Olfm1	Tpi1
Galns	Mical1	Jag1	Igf2r
Cacna1d	Aifm2	Olfml3	Rab3il1
Pacsin2	Phlda1	Acot7	Scd2
Sdc4	Susd3	Emilin1	Serpinb8
Lsp1	Ednrb	Cd69	Lamc1
Ccl4	Fam83f	Rab11fip1	Smox
Ccl9	Dgat1	Nostrin	Plk3
Arg1	Alcam	Ccl12	Slc37a2
Irak3	Fmnl3	Gramd4	Gnb5
Cyfip2	Soat2	Ddx26b	Srxn1
Havcr2	Cdkn1a	Card11	Mif
Pik3r5	Synj2	H2-Aa	C1qb
Gpr132	Agpat4	Smim3	Galnt6
Gcnt2	Pim1	Pmepa1	Tgm2
Sema4d	C3	Dtx4	Hebp1
Cxcl14	Fth1	Tnip3	2510009E07Rik
Emb	Cbr2	Lhfpl2	Hilpda
Rnase4	Mmp19	Nxpe5	Basp1
Fam134b	Esyt1	Gpr157	Ppp1r3b
Syngr1	Agap2	Kcna3	C5ar1
Mefv	Il1r2	Sgms2	Cxcl2
Plec	Map4k4	Spn	Cttnbp2nl
Myo1f	Fn1	Rasal3	Nt5dc2
Anxa1	Uck2	Lifr	Btbd19
Ms4a4c	Prdx6	Tmem119	Peak1
Apba1	Vim	Tns1	Mafb
Cd63	Lcn2	Nol4l
Pfkfb4	Nr4a2	Arhgap22
Capn2	Ocstamp	Hvcn1
Fcgr2b	Tlr2	Plxnc1
Nek6	Stra6l	H2-DMb1
Fam129b	Ptgr1
Ralgds	Lrp8
Gsn	Kcnab2
Agpat2	Abcb1b
Il1rn	Bst1
Bcl2l11	Htra3
Cd93	Cxcl3
Fabp5	Clec5a
Nfatc2	Clec4d
Ptgfrn	Olr1
S100a11	Xylt1
Ccdc109b	Itgax
Adam15	Mcf2l
Sema4a	F7
Anxa4	Ptpn7
Clec4e	Dusp4
Emp1	Hp
Ldhb	Slc7a6
Cd9	Ubash3b
Rasgrp4	Anxa2
Coro1a	Pkm
Il21r	Ngp
Itgam	Gas7
Plp2	Lif
N4bp1	Ccl2
Tpm4	Hmha1
Pstpip1	Slc2a6
Ptgs2	Cdc42ep3
Mapkapk3	Slc9a7
Tpcn1	Arid5a
Irf2bpl	Spon1
Myo5a	Camp
Hpse	Jarid2
Dna2	Rhou
Map4k1	Bmf
Serpine1	Dmxl2
F11r	Fam46c
Arl5c	Ddx28
F13a1	Pqlc3
Rbpj	Cd24a
Ptger4	Flrt2
Zc3h12d	Cyp4f16
Thbs1	Myof
Gpr34	Nlrc3
Efhd2	Lgals3
St8sia4	Gpr183
Sh3pxd2b	Rap2a
Lat2	Cd177
Atp1a3	Rab7b
Arhgef10l	Gpr141
Mdfic	Kcnn4
Mbp	AI504432
Tspo	Arhgap24
S100a10	B3gnt8
Pbxip1	Atp8b4
S1pr1	Fnip2
Cxcr4	Pgk1
Pid1	Ethe1
Plaur	Fcho1
Amica1	Treml2
Phldb1	Ncf4
Ccr2	Slfn10-ps
Sorl1	Ahnak2
Nav2	Thbd
Socs3	Msrb1
Dpep2	Slfn1
Syne3	Tlr5
1600014C10Rik	B3gnt7
Fmnl1	6530402F18Rik
Ptafr	Tmsb10
Capg	Rbpsuh-rs3
Nfil3	4930430E12Rik
Gda	Ugt1a7c
Alox5ap	Gm29233
Atp8b2	Thap6
Adgrg5	Gm37168
Lilrb4a
Lgals1
Lyz2
Ahnak
Runx3
Gm6166
Sirpb1a
AU020206
Ms4a4a
Gm37795
NoGeneName

## Sheet: RRV Down
Sets of differentially expressed genes decreased and decreased in murine BA as defined by UpSet analysis.
Set 1	Set 2	Set 3	Set 4	Set 5	Set 6	Set 7	Set 8	Set 9
Hpn	Cfp	Jup	Efnb2	Foxm1	Uhrf1	Aqp1	Epn2	Slc12a2
Rhoc	Adgre5	Spic	Etv1	Kif11	Sorbs3	Jade2	Epb41l3
Axl	Large	Hdac9	Mlkl	Cd34	Il1rl1	Lyve1	Pdgfra
Fcgrt	Epor	Slc1a2	Il10	Prr11	Cd209a	Kif23	Zdhhc2
Ptrf	Crip2	Cd163	Rsad2	Shcbp1	Mt2	Kcna2
Sgce	Hap1	Clec4f	Aspa	Kif20b	Tnfsf9	Xlr
Chn2	Igf2bp1	Cd5l	Otub2	Nusap1	P3h2	1810011O10Rik
Slc1a3	Actn1	Lpin1	Bmpr1a	Casc5	Hepacam2	Cd209g
Tek	Pcolce2	Adcy3	Enpp2	Knstrn	Ckap2l
Id3	Rxra	Tppp	Hes1	Fam83d	Mmp12
Cers4	Ptgis	Gfra2	Cd4	Gbp2	Retnla
Trpm2	Chd3	C6	Pde8a	Smc2	Cd209b
Kcnq1	Sparc	Adcy4	Icos	Padi2
Vav2	Cd164	Gabbr1	Pdgfc	Cit
Fads1	Fabp7	Slc40a1	Aldob	Nup210
Exoc3l2	Dcbld1	Cd55	Slc25a33	C330027C09Rik
Sash1	Rhobtb1	Fcna	Mxra8	Dnah8
Lnx2	Tmcc3	Sema6d	Epha1	Aspm
Zbtb4	Pecam1	Siglec1	Rnf141	Neurl1b
P4ha2	Nid2	Vcam1	Arhgef5	Kif15
Fyn	Samd4	Cyr61	Ctnnd1	Zfyve28
Smpdl3a	Sh3bp5	Angptl7	Cd300ld	Ckap2
Cdk1	Myo10	Tmtc1	Raver2	Prc1
Kitl	Oplah	Dmpk	Klhl13	Gbp2b
Ptprb	Ly6e	Dmwd	Mat1a	Itga1
Dynll2	Ptk2	Cttn	Nod1	Arhgef39
Mxra7	Itsn1	Cdh5	Spats2l	Psrc1
Abcc3	Lima1	Cadm1	Otud7b	NoGeneName
Nr1d1	Slc29a1	Folr2	Meis3
Asb2	Enpp4	Myo6	Stx3
Pxdc1	C2	Fam167a	Adrb2
Thrb	Hbegf	Stab2	Fam43a
Adamdec1	Tcf7l2	Tspan15	Hbb-bs
Tgm1	Rbfox3	Adgrl3	Lamb2
Cmbl	Sdc3	Slc16a9	Klf2
Gpihbp1	Il6	Bank1	BC021614
Bbx	Marco	Slc22a23	Ctla2b
Zbtb20	Slc45a3	Ephx1	Gm13431
Tfrc	Rgl1	Cpq	Slc5a3
Ahsg	Mpzl1	Vsig4	F830016B08Rik
Slc15a2	Dab2ip	Cd300e	Gm18303
Cd86	Pkp4	Timd4
Adcy6	Adam33	Il18bp
Enpp5	Il1a	Ctsf
Ehd3	Pck1	Hspa1b
Crim1	Helz2	Hspa1a
Epas1	Postn	Gm26809
Map4k2	Cd1d1
Dnase1l3	Dclk2
Dock9	Plpp3
Podxl	Alb
Cplx2	Hpd
Sema4c	Plxna4
Dst	Fkbp9
Csrp1	Aldh1l1
Cenpf	Clec1b
Stxbp1	Siglece
Eng	Anapc15
Galnt3	Sult1a1
Stk39	Chp2
Tfpi	Dlc1
Lrp4	Hpgd
Car2	Gpt2
Src	Rab3a
Nbea	Ets1
Npr1	Sh3bgrl2
Fmo5	Fam46a
Unc13b	Scn5a
Cd72	Ryk
Dmrtb1	Rims3
Hspg2	Adgre4
Tinagl1	Rasgrp2
Usp12	Ttc28
Ephb4	Ptprm
Pcyox1	Dysf
Frmd4b	Engase
Klf15	Eva1a
Klrk1	Rims4
Klra2	Adrb1
Tspan9	Ccr3
Psd3	Fmnl2
Sema4b	P2ry13
Wee1	Micall2
F8	Fzd8
Gpm6b	Ddx60
Tsc22d3	Scarb1
Col4a1	Arap2
Col4a2	Scarf1
Fgfr1	Fam102a
Maml2	Il18
Nedd4	Myo9a
Nck1	Pitpnc1
Cd59a	Zfp532
Ppp1r9a	Id1
Fgd5	Hic1
Gbp8	Filip1l
Uaca	Dpy19l3
Colgalt1	Pced1b
Plvap	Hs6st1
Tanc1	Fpr1
P2ry12	Ptgs1
Arhgap21	Dip2c
Ccdc148	Lhfp
Tcaf1	Tsku
Smad6	Agmo
C1qa	Tmc8
C1qc	Gprc5c
C1qb	Treml4
Scd1	Cd209f
Syn1	C1ra
Atp8a1	St3gal5
Cd81	St6galnac2
Snn	Arhgef12
Acer2	Tmem26
Mturn	Serpinb6a
Gstp2	Paqr9
Txnip	Nck2
Susd1	Efcc1
Creb3l2	Lilra5
Itga9	Acot1
Prune2	Arrdc3
Adgrl4	Heg1
Trim14	Gm14221
Clstn1	Gm12840
Ltbp4	Art2a-ps
Apoc1	Cmtm4
Scamp5	Gm29371
Erg
Pik3r1
Mmrn2
Tmem64
Marveld1
Palb2
Kcnj10
Clec14a
Sdpr
Pilra
Gimap6
Entpd1
F2r
Eva1b
Prkca
Kcnj16
Spats2
Cpne8
Phactr1
Rab39
Pla2g4a
Trim30d
Tspan7
Kcp
Pla2g16
Zcchc14
Ksr2
Cd2ap
Ttr
Btbd3
Nsl1
Tlr12
Kdr
Cyp26b1
Syne2
Zfp69
Pilrb2
Pilrb1
Ccnd1
Ear2
Vamp5
Gm4951
Bhmt
Sox4
Smim1
BC035044
Gm29408
4932442E05Rik
