# Supplementary material for: Transcriptional analysis of murine biliary atresia identifies macrophage heterogeneity and subset-specific macrophage functions
Source: Front Immunol. 2025 Jan 30;16:1506195. doi: 10.3389/fimmu.2025.1506195 (PMC11821939; doi:10.3389/fimmu.2025.1506195)
Supplement: Supplementary file 6 [file Table6.xlsx]

## Sheet: Set 1
Gene ontology enrichment analysis of gene sets (UpSet analysis) decreased in RRV-induced murine BA.
GO Term	Description	P-value	FDR q-value	Enrichment	N	B	n	b	Genes
GO:0051239	regulation of multicellular organismal process	6.15e-10	8.26e-06	2.07	9133	1704	171	66	[Scamp5 - secretory carrier membrane protein 5, Axl - axl receptor tyrosine kinase, Ahsg - alpha-2-hs-glycoprotein, Ppp1r9a - protein phosphatase 1, regulatory (inhibitor) subunit 9a, Mmrn2 - multimerin 2, Phactr1 - phosphatase and actin regulator 1, Fyn - fyn proto-oncogene, Erg - avian erythroblastosis virus e-26 (v-ets) oncogene related, Nr1d1 - nuclear receptor subfamily 1, group d, member 1,…
GO:0032879	regulation of localization	1.12e-06	0.00753	1.88	9133	1531	171	54	[Scamp5 - secretory carrier membrane protein 5, Axl - axl receptor tyrosine kinase, Trpm2 - transient receptor potential cation channel, subfamily m, member 2, Syn1 - synapsin i, Ahsg - alpha-2-hs-glycoprotein, Ppp1r9a - protein phosphatase 1, regulatory (inhibitor) subunit 9a, Mmrn2 - multimerin 2, Phactr1 - phosphatase and actin regulator 1, Fyn - fyn proto-oncogene, Nr1d1 - nuclear receptor su…
GO:0051240	positive regulation of multicellular organismal process	1.22e-06	0.00546	2.13	9133	1054	171	42	[Scamp5 - secretory carrier membrane protein 5, Cdk1 - cyclin-dependent kinase 1, Axl - axl receptor tyrosine kinase, Ahsg - alpha-2-hs-glycoprotein, Ppp1r9a - protein phosphatase 1, regulatory (inhibitor) subunit 9a, Sash1 - sam and sh3 domain containing 1, Pla2g4a - phospholipase a2, group iva (cytosolic, calcium-dependent), F2r - coagulation factor ii (thrombin) receptor, Fyn - fyn proto-oncog…
GO:2000026	regulation of multicellular organismal development	1.7e-06	0.0057	2.05	9133	1145	171	44	[Cdk1 - cyclin-dependent kinase 1, Axl - axl receptor tyrosine kinase, Ahsg - alpha-2-hs-glycoprotein, Ppp1r9a - protein phosphatase 1, regulatory (inhibitor) subunit 9a, Sash1 - sam and sh3 domain containing 1, Adcy6 - adenylate cyclase 6, Mmrn2 - multimerin 2, Phactr1 - phosphatase and actin regulator 1, Fyn - fyn proto-oncogene, Nr1d1 - nuclear receptor subfamily 1, group d, member 1, Pik3r1 -…
GO:0001525	angiogenesis	1.9e-06	0.00511	4.62	9133	162	171	14	[Epas1 - endothelial pas domain protein 1, Kdr - kinase insert domain protein receptor, Hspg2 - perlecan (heparan sulfate proteoglycan 2), Fgfr1 - fibroblast growth factor receptor 1, Vav2 - vav 2 oncogene, Clec14a - c-type lectin domain family 14, member a, Mmrn2 - multimerin 2, Prkca - protein kinase c, alpha, Ptprb - protein tyrosine phosphatase, receptor type, b, Tek - endothelial-specific re…
GO:0048878	chemical homeostasis	3.09e-06	0.0069	2.64	9133	547	171	27	[Trpm2 - transient receptor potential cation channel, subfamily m, member 2, Kcnj10 - potassium inwardly-rectifying channel, subfamily j, member 10, Adcy6 - adenylate cyclase 6, Pla2g4a - phospholipase a2, group iva (cytosolic, calcium-dependent), Kcnj16 - potassium inwardly-rectifying channel, subfamily j, member 16, F2r - coagulation factor ii (thrombin) receptor, Nr1d1 - nuclear receptor subfa…
GO:0051050	positive regulation of transport	7.55e-06	0.0145	2.57	9133	540	171	26	[Scamp5 - secretory carrier membrane protein 5, Cdk1 - cyclin-dependent kinase 1, Trpm2 - transient receptor potential cation channel, subfamily m, member 2, Axl - axl receptor tyrosine kinase, Ahsg - alpha-2-hs-glycoprotein, Pla2g4a - phospholipase a2, group iva (cytosolic, calcium-dependent), F2r - coagulation factor ii (thrombin) receptor, Fyn - fyn proto-oncogene, Pik3r1 - phosphatidylinosito…
GO:0007167	enzyme linked receptor protein signaling pathway	9.94e-06	0.0167	3.4	9133	267	171	17	[Axl - axl receptor tyrosine kinase, Src - rous sarcoma oncogene, Kdr - kinase insert domain protein receptor, Fgfr1 - fibroblast growth factor receptor 1, Clec14a - c-type lectin domain family 14, member a, Fyn - fyn proto-oncogene, Ltbp4 - latent transforming growth factor beta binding protein 4, Pik3r1 - phosphatidylinositol 3-kinase, regulatory subunit, polypeptide 1 (p85 alpha), Npr1 - natri…
GO:0051049	regulation of transport	1.44e-05	0.0214	2.05	9133	963	171	37	[Scamp5 - secretory carrier membrane protein 5, Cdk1 - cyclin-dependent kinase 1, Axl - axl receptor tyrosine kinase, Trpm2 - transient receptor potential cation channel, subfamily m, member 2, Arhgap21 - rho gtpase activating protein 21, Kcnj10 - potassium inwardly-rectifying channel, subfamily j, member 10, Syn1 - synapsin i, Ahsg - alpha-2-hs-glycoprotein, Ppp1r9a - protein phosphatase 1, regu…
GO:0050793	regulation of developmental process	1.77e-05	0.0237	1.79	9133	1460	171	49	[Axl - axl receptor tyrosine kinase, Ahsg - alpha-2-hs-glycoprotein, Ppp1r9a - protein phosphatase 1, regulatory (inhibitor) subunit 9a, Mmrn2 - multimerin 2, Phactr1 - phosphatase and actin regulator 1, Fyn - fyn proto-oncogene, Erg - avian erythroblastosis virus e-26 (v-ets) oncogene related, Nr1d1 - nuclear receptor subfamily 1, group d, member 1, Pik3r1 - phosphatidylinositol 3-kinase, regula…
GO:0034105	positive regulation of tissue remodeling	1.97e-05	0.024	10.34	9133	31	171	6	[Erg - avian erythroblastosis virus e-26 (v-ets) oncogene related, Prkca - protein kinase c, alpha, Tfrc - transferrin receptor, Tmem64 - transmembrane protein 64, Ahsg - alpha-2-hs-glycoprotein, Car2 - carbonic anhydrase 2]
GO:0030168	platelet activation	2.04e-05	0.0228	14.06	9133	19	171	5	[Entpd1 - ectonucleoside triphosphate diphosphohydrolase 1, Axl - axl receptor tyrosine kinase, F8 - coagulation factor viii, P2ry12 - purinergic receptor p2y, g-protein coupled 12, F2r - coagulation factor ii (thrombin) receptor]
GO:0030947	regulation of vascular endothelial growth factor receptor signaling pathway	2.04e-05	0.0211	14.06	9133	19	171	5	[Kdr - kinase insert domain protein receptor, Tek - endothelial-specific receptor tyrosine kinase, Nedd4 - neural precursor cell expressed, developmentally down-regulated 4, Mmrn2 - multimerin 2, Cd59a - cd59a antigen]
GO:0032502	developmental process	2.2e-05	0.0211	1.55	9133	2413	171	70	[Palb2 - partner and localizer of brca2, Axl - axl receptor tyrosine kinase, Trpm2 - transient receptor potential cation channel, subfamily m, member 2, Tanc1 - tetratricopeptide repeat, ankyrin repeat and coiled-coil containing 1, Ahsg - alpha-2-hs-glycoprotein, Clec14a - c-type lectin domain family 14, member a, Mmrn2 - multimerin 2, Phactr1 - phosphatase and actin regulator 1, Fyn - fyn proto-…
GO:0007165	signal transduction	2.32e-05	0.0208	1.69	9133	1734	171	55	[Tlr12 - toll-like receptor 12, Axl - axl receptor tyrosine kinase, Trpm2 - transient receptor potential cation channel, subfamily m, member 2, Pilra - paired immunoglobin-like type 2 receptor alpha, Dock9 - dedicator of cytokinesis 9, Ppp1r9a - protein phosphatase 1, regulatory (inhibitor) subunit 9a, Clec14a - c-type lectin domain family 14, member a, Fyn - fyn proto-oncogene, Nr1d1 - nuclear r…
GO:0050804	modulation of chemical synaptic transmission	2.43e-05	0.0204	3.5	9133	229	171	15	[Slc1a3 - solute carrier family 1 (glial high affinity glutamate transporter), member 3, Src - rous sarcoma oncogene, Kdr - kinase insert domain protein receptor, Cplx2 - complexin 2, Kcnj10 - potassium inwardly-rectifying channel, subfamily j, member 10, Syn1 - synapsin i, Ppp1r9a - protein phosphatase 1, regulatory (inhibitor) subunit 9a, Nedd4 - neural precursor cell expressed, developmentally…
GO:0099177	regulation of trans-synaptic signaling	2.56e-05	0.0202	3.48	9133	230	171	15	[Slc1a3 - solute carrier family 1 (glial high affinity glutamate transporter), member 3, Src - rous sarcoma oncogene, Kdr - kinase insert domain protein receptor, Cplx2 - complexin 2, Kcnj10 - potassium inwardly-rectifying channel, subfamily j, member 10, Syn1 - synapsin i, Ppp1r9a - protein phosphatase 1, regulatory (inhibitor) subunit 9a, Nedd4 - neural precursor cell expressed, developmentally…
GO:0016477	cell migration	2.64e-05	0.0197	2.65	9133	444	171	22	[Rhoc - ras homolog gene family, member c, Src - rous sarcoma oncogene, Trpm2 - transient receptor potential cation channel, subfamily m, member 2, Axl - axl receptor tyrosine kinase, Kdr - kinase insert domain protein receptor, Sema4b - sema domain, immunoglobulin domain (ig), transmembrane domain (tm) and short cytoplasmic domain, (semaphorin) 4b, Vav2 - vav 2 oncogene, Sema4c - sema domain, im…
GO:0045780	positive regulation of bone resorption	2.68e-05	0.0189	13.35	9133	20	171	5	[Prkca - protein kinase c, alpha, Tfrc - transferrin receptor, Tmem64 - transmembrane protein 64, Ahsg - alpha-2-hs-glycoprotein, Car2 - carbonic anhydrase 2]
GO:0046852	positive regulation of bone remodeling	2.68e-05	0.018	13.35	9133	20	171	5	[Prkca - protein kinase c, alpha, Tfrc - transferrin receptor, Tmem64 - transmembrane protein 64, Ahsg - alpha-2-hs-glycoprotein, Car2 - carbonic anhydrase 2]
GO:0050808	synapse organization	2.78e-05	0.0178	5.66	9133	85	171	9	[C1qa - complement component 1, q subcomponent, alpha polypeptide, Unc13b - unc-13 homolog b (c. elegans), C1qb - complement component 1, q subcomponent, beta polypeptide, Syn1 - synapsin i, C1qc - complement component 1, q subcomponent, c chain, Nedd4 - neural precursor cell expressed, developmentally down-regulated 4, Col4a1 - collagen, type iv, alpha 1, Lrp4 - low density lipoprotein receptor-…
GO:0048870	cell motility	2.8e-05	0.0171	2.56	9133	479	171	23	[Rhoc - ras homolog gene family, member c, Src - rous sarcoma oncogene, Trpm2 - transient receptor potential cation channel, subfamily m, member 2, Axl - axl receptor tyrosine kinase, Kdr - kinase insert domain protein receptor, Sema4b - sema domain, immunoglobulin domain (ig), transmembrane domain (tm) and short cytoplasmic domain, (semaphorin) 4b, Vav2 - vav 2 oncogene, Sema4c - sema domain, im…
GO:0071804	cellular potassium ion transport	2.87e-05	0.0168	9.71	9133	33	171	6	[Slc1a3 - solute carrier family 1 (glial high affinity glutamate transporter), member 3, Hpn - hepsin, Kcnj10 - potassium inwardly-rectifying channel, subfamily j, member 10, Kcnj16 - potassium inwardly-rectifying channel, subfamily j, member 16, P2ry12 - purinergic receptor p2y, g-protein coupled 12, Kcnq1 - potassium voltage-gated channel, subfamily q, member 1]
GO:0071805	potassium ion transmembrane transport	2.87e-05	0.0161	9.71	9133	33	171	6	[Slc1a3 - solute carrier family 1 (glial high affinity glutamate transporter), member 3, Hpn - hepsin, Kcnj10 - potassium inwardly-rectifying channel, subfamily j, member 10, Kcnj16 - potassium inwardly-rectifying channel, subfamily j, member 16, P2ry12 - purinergic receptor p2y, g-protein coupled 12, Kcnq1 - potassium voltage-gated channel, subfamily q, member 1]
GO:0042327	positive regulation of phosphorylation	3.26e-05	0.0175	2.37	9133	587	171	26	[Cdk1 - cyclin-dependent kinase 1, Axl - axl receptor tyrosine kinase, Ppp1r9a - protein phosphatase 1, regulatory (inhibitor) subunit 9a, Sash1 - sam and sh3 domain containing 1, F2r - coagulation factor ii (thrombin) receptor, Fyn - fyn proto-oncogene, Pik3r1 - phosphatidylinositol 3-kinase, regulatory subunit, polypeptide 1 (p85 alpha), Eng - endoglin, Zbtb20 - zinc finger and btb domain conta…
GO:0007169	transmembrane receptor protein tyrosine kinase signaling pathway	3.73e-05	0.0193	3.79	9133	183	171	13	[Src - rous sarcoma oncogene, Kdr - kinase insert domain protein receptor, Axl - axl receptor tyrosine kinase, Fgfr1 - fibroblast growth factor receptor 1, Clec14a - c-type lectin domain family 14, member a, Fyn - fyn proto-oncogene, Pik3r1 - phosphatidylinositol 3-kinase, regulatory subunit, polypeptide 1 (p85 alpha), Tek - endothelial-specific receptor tyrosine kinase, Ephb4 - eph receptor b4, …
GO:0065008	regulation of biological quality	4.1e-05	0.0204	1.62	9133	1947	171	59	[Axl - axl receptor tyrosine kinase, Trpm2 - transient receptor potential cation channel, subfamily m, member 2, Syn1 - synapsin i, Ahsg - alpha-2-hs-glycoprotein, Ppp1r9a - protein phosphatase 1, regulatory (inhibitor) subunit 9a, Fyn - fyn proto-oncogene, Nr1d1 - nuclear receptor subfamily 1, group d, member 1, Ltbp4 - latent transforming growth factor beta binding protein 4, Pik3r1 - phosphati…
GO:0046903	secretion	4.19e-05	0.0201	3.53	9133	212	171	14	[Scamp5 - secretory carrier membrane protein 5, Axl - axl receptor tyrosine kinase, Cplx2 - complexin 2, Ptrf - polymerase i and transcript release factor, Exoc3l2 - exocyst complex component 3-like 2, Syn1 - synapsin i, Stxbp1 - syntaxin binding protein 1, Pla2g4a - phospholipase a2, group iva (cytosolic, calcium-dependent), Ltbp4 - latent transforming growth factor beta binding protein 4, Unc13…
GO:0040011	locomotion	4.23e-05	0.0196	2.44	9133	526	171	24	[Rhoc - ras homolog gene family, member c, Src - rous sarcoma oncogene, Trpm2 - transient receptor potential cation channel, subfamily m, member 2, Axl - axl receptor tyrosine kinase, Kdr - kinase insert domain protein receptor, Sema4b - sema domain, immunoglobulin domain (ig), transmembrane domain (tm) and short cytoplasmic domain, (semaphorin) 4b, Vav2 - vav 2 oncogene, Sema4c - sema domain, im…
GO:0050878	regulation of body fluid levels	4.32e-05	0.0193	4.35	9133	135	171	11	[Prkca - protein kinase c, alpha, F8 - coagulation factor viii, Tfpi - tissue factor pathway inhibitor, Ccnd1 - cyclin d1, Adcy6 - adenylate cyclase 6, Cyp26b1 - cytochrome p450, family 26, subfamily b, polypeptide 1, Scd1 - stearoyl-coenzyme a desaturase 1, Pla2g4a - phospholipase a2, group iva (cytosolic, calcium-dependent), Stk39 - serine/threonine kinase 39, P2ry12 - purinergic receptor p2y, …
GO:1900182	positive regulation of protein localization to nucleus	4.51e-05	0.0195	6.1	9133	70	171	8	[Pik3r1 - phosphatidylinositol 3-kinase, regulatory subunit, polypeptide 1 (p85 alpha), Cdk1 - cyclin-dependent kinase 1, Src - rous sarcoma oncogene, Tek - endothelial-specific receptor tyrosine kinase, Tfrc - transferrin receptor, Cd2ap - cd2-associated protein, Uaca - uveal autoantigen with coiled-coil domains and ankyrin repeats, Fyn - fyn proto-oncogene]
GO:0030279	negative regulation of ossification	4.69e-05	0.0197	7.19	9133	52	171	7	[Crim1 - cysteine rich transmembrane bmp regulator 1 (chordin like), Fgfr1 - fibroblast growth factor receptor 1, Tmem64 - transmembrane protein 64, Ahsg - alpha-2-hs-glycoprotein, Smad6 - smad family member 6, Lrp4 - low density lipoprotein receptor-related protein 4, Id3 - inhibitor of dna binding 3]
GO:0023051	regulation of signaling	5.17e-05	0.021	1.64	9133	1827	171	56	[Axl - axl receptor tyrosine kinase, Trpm2 - transient receptor potential cation channel, subfamily m, member 2, Syn1 - synapsin i, Ahsg - alpha-2-hs-glycoprotein, Ppp1r9a - protein phosphatase 1, regulatory (inhibitor) subunit 9a, Mmrn2 - multimerin 2, Fyn - fyn proto-oncogene, Nr1d1 - nuclear receptor subfamily 1, group d, member 1, Pik3r1 - phosphatidylinositol 3-kinase, regulatory subunit, po…
GO:0002682	regulation of immune system process	7.31e-05	0.0289	2.01	9133	879	171	33	[Tlr12 - toll-like receptor 12, Axl - axl receptor tyrosine kinase, Pla2g4a - phospholipase a2, group iva (cytosolic, calcium-dependent), Fyn - fyn proto-oncogene, Nr1d1 - nuclear receptor subfamily 1, group d, member 1, Pik3r1 - phosphatidylinositol 3-kinase, regulatory subunit, polypeptide 1 (p85 alpha), Sox4 - sry-box containing gene 4, Tsc22d3 - tsc22 domain family, member 3, Nck1 - non-catal…
GO:0043269	regulation of ion transport	7.59e-05	0.0291	2.9	9133	313	171	17	[Entpd1 - ectonucleoside triphosphate diphosphohydrolase 1, Fgfr1 - fibroblast growth factor receptor 1, Kcnj10 - potassium inwardly-rectifying channel, subfamily j, member 10, Nedd4 - neural precursor cell expressed, developmentally down-regulated 4, Stxbp1 - syntaxin binding protein 1, Atp8a1 - atpase, aminophospholipid transporter (aplt), class i, type 8a, member 1, Pla2g4a - phospholipase a2,…
GO:0010646	regulation of cell communication	8.64e-05	0.0322	1.62	9133	1815	171	55	[Axl - axl receptor tyrosine kinase, Trpm2 - transient receptor potential cation channel, subfamily m, member 2, Syn1 - synapsin i, Ahsg - alpha-2-hs-glycoprotein, Ppp1r9a - protein phosphatase 1, regulatory (inhibitor) subunit 9a, Mmrn2 - multimerin 2, Fyn - fyn proto-oncogene, Nr1d1 - nuclear receptor subfamily 1, group d, member 1, Pik3r1 - phosphatidylinositol 3-kinase, regulatory subunit, po…
GO:0051241	negative regulation of multicellular organismal process	9.63e-05	0.0349	2.14	9133	700	171	28	[Axl - axl receptor tyrosine kinase, Ahsg - alpha-2-hs-glycoprotein, Adcy6 - adenylate cyclase 6, Mmrn2 - multimerin 2, Id3 - inhibitor of dna binding 3, F2r - coagulation factor ii (thrombin) receptor, Nr1d1 - nuclear receptor subfamily 1, group d, member 1, Pik3r1 - phosphatidylinositol 3-kinase, regulatory subunit, polypeptide 1 (p85 alpha), Tsc22d3 - tsc22 domain family, member 3, Tfpi - tiss…
GO:0002042	cell migration involved in sprouting angiogenesis	0.000103	0.0362	15.26	9133	14	171	4	[Kdr - kinase insert domain protein receptor, Ephb4 - eph receptor b4, Clec14a - c-type lectin domain family 14, member a, Mmrn2 - multimerin 2]
GO:0006813	potassium ion transport	0.000103	0.0355	7.82	9133	41	171	6	[Slc1a3 - solute carrier family 1 (glial high affinity glutamate transporter), member 3, Hpn - hepsin, Kcnj10 - potassium inwardly-rectifying channel, subfamily j, member 10, Kcnj16 - potassium inwardly-rectifying channel, subfamily j, member 16, P2ry12 - purinergic receptor p2y, g-protein coupled 12, Kcnq1 - potassium voltage-gated channel, subfamily q, member 1]
GO:0001678	cellular glucose homeostasis	0.000103	0.0346	7.82	9133	41	171	6	[Nr1d1 - nuclear receptor subfamily 1, group d, member 1, Pik3r1 - phosphatidylinositol 3-kinase, regulatory subunit, polypeptide 1 (p85 alpha), Klf15 - kruppel-like factor 15, Sox4 - sry-box containing gene 4, Unc13b - unc-13 homolog b (c. elegans), Zbtb20 - zinc finger and btb domain containing 20]
GO:0032501	multicellular organismal process	0.000103	0.0338	1.69	9133	1517	171	48	[Axl - axl receptor tyrosine kinase, Trpm2 - transient receptor potential cation channel, subfamily m, member 2, Palb2 - partner and localizer of brca2, Vamp5 - vesicle-associated membrane protein 5, Kcnj10 - potassium inwardly-rectifying channel, subfamily j, member 10, Tanc1 - tetratricopeptide repeat, ankyrin repeat and coiled-coil containing 1, Ahsg - alpha-2-hs-glycoprotein, Adcy6 - adenylat…
GO:0045937	positive regulation of phosphate metabolic process	0.000104	0.0331	2.21	9133	629	171	26	[Cdk1 - cyclin-dependent kinase 1, Axl - axl receptor tyrosine kinase, Ppp1r9a - protein phosphatase 1, regulatory (inhibitor) subunit 9a, Sash1 - sam and sh3 domain containing 1, F2r - coagulation factor ii (thrombin) receptor, Fyn - fyn proto-oncogene, Pik3r1 - phosphatidylinositol 3-kinase, regulatory subunit, polypeptide 1 (p85 alpha), Eng - endoglin, Zbtb20 - zinc finger and btb domain conta…
GO:0010562	positive regulation of phosphorus metabolic process	0.000104	0.0324	2.21	9133	629	171	26	[Cdk1 - cyclin-dependent kinase 1, Axl - axl receptor tyrosine kinase, Ppp1r9a - protein phosphatase 1, regulatory (inhibitor) subunit 9a, Sash1 - sam and sh3 domain containing 1, F2r - coagulation factor ii (thrombin) receptor, Fyn - fyn proto-oncogene, Pik3r1 - phosphatidylinositol 3-kinase, regulatory subunit, polypeptide 1 (p85 alpha), Eng - endoglin, Zbtb20 - zinc finger and btb domain conta…
GO:0009653	anatomical structure morphogenesis	0.000109	0.0332	2.12	9133	705	171	28	[Axl - axl receptor tyrosine kinase, Palb2 - partner and localizer of brca2, Clec14a - c-type lectin domain family 14, member a, Phactr1 - phosphatase and actin regulator 1, Id3 - inhibitor of dna binding 3, Fyn - fyn proto-oncogene, Sox4 - sry-box containing gene 4, Btbd3 - btb (poz) domain containing 3, Eng - endoglin, Wee1 - wee 1 homolog 1 (s. pombe), Slc1a3 - solute carrier family 1 (glial h…
GO:0010033	response to organic substance	0.000119	0.0354	1.8	9133	1185	171	40	[Cdk1 - cyclin-dependent kinase 1, Axl - axl receptor tyrosine kinase, Trpm2 - transient receptor potential cation channel, subfamily m, member 2, Acer2 - alkaline ceramidase 2, Adcy6 - adenylate cyclase 6, Pla2g4a - phospholipase a2, group iva (cytosolic, calcium-dependent), Kcnj16 - potassium inwardly-rectifying channel, subfamily j, member 16, Id3 - inhibitor of dna binding 3, F2r - coagulatio…
GO:0051093	negative regulation of developmental process	0.00012	0.035	2.28	9133	562	171	24	[Fgfr1 - fibroblast growth factor receptor 1, Ahsg - alpha-2-hs-glycoprotein, Sema4b - sema domain, immunoglobulin domain (ig), transmembrane domain (tm) and short cytoplasmic domain, (semaphorin) 4b, Pilrb1 - paired immunoglobin-like type 2 receptor beta 1, Adcy6 - adenylate cyclase 6, Sema4c - sema domain, immunoglobulin domain (ig), transmembrane domain (tm) and short cytoplasmic domain, (sema…
GO:0098883	synapse pruning	0.000124	0.0353	26.7	9133	6	171	3	[C1qa - complement component 1, q subcomponent, alpha polypeptide, C1qb - complement component 1, q subcomponent, beta polypeptide, C1qc - complement component 1, q subcomponent, c chain]
GO:2000147	positive regulation of cell motility	0.000138	0.0387	2.66	9133	361	171	18	[Rhoc - ras homolog gene family, member c, Src - rous sarcoma oncogene, Kdr - kinase insert domain protein receptor, Fgfr1 - fibroblast growth factor receptor 1, Ptrf - polymerase i and transcript release factor, Sash1 - sam and sh3 domain containing 1, Atp8a1 - atpase, aminophospholipid transporter (aplt), class i, type 8a, member 1, Sema4b - sema domain, immunoglobulin domain (ig), transmembran…
GO:0046677	response to antibiotic	0.000157	0.0429	4.11	9133	130	171	10	[Prkca - protein kinase c, alpha, Slc1a3 - solute carrier family 1 (glial high affinity glutamate transporter), member 3, Cdk1 - cyclin-dependent kinase 1, Trpm2 - transient receptor potential cation channel, subfamily m, member 2, Src - rous sarcoma oncogene, Axl - axl receptor tyrosine kinase, Adcy6 - adenylate cyclase 6, Pla2g4a - phospholipase a2, group iva (cytosolic, calcium-dependent), Fyn…
GO:1901700	response to oxygen-containing compound	0.00017	0.0458	2.1	9133	686	171	27	[Cdk1 - cyclin-dependent kinase 1, Trpm2 - transient receptor potential cation channel, subfamily m, member 2, Axl - axl receptor tyrosine kinase, Acer2 - alkaline ceramidase 2, Adcy6 - adenylate cyclase 6, Kcnj16 - potassium inwardly-rectifying channel, subfamily j, member 16, Id3 - inhibitor of dna binding 3, F2r - coagulation factor ii (thrombin) receptor, Fyn - fyn proto-oncogene, Nr1d1 - nuc…
GO:0033674	positive regulation of kinase activity	0.000172	0.0453	2.82	9133	303	171	16	[Axl - axl receptor tyrosine kinase, Src - rous sarcoma oncogene, Kdr - kinase insert domain protein receptor, Fgfr1 - fibroblast growth factor receptor 1, Ppp1r9a - protein phosphatase 1, regulatory (inhibitor) subunit 9a, Sash1 - sam and sh3 domain containing 1, Vav2 - vav 2 oncogene, Stk39 - serine/threonine kinase 39, F2r - coagulation factor ii (thrombin) receptor, Map4k2 - mitogen-activated…
GO:0007155	cell adhesion	0.000172	0.0445	2.82	9133	303	171	16	[Axl - axl receptor tyrosine kinase, Src - rous sarcoma oncogene, Dst - dystonin, Klra2 - killer cell lectin-like receptor, subfamily a, member 2, Clstn1 - calsyntenin 1, Stxbp1 - syntaxin binding protein 1, Podxl - podocalyxin-like, Prkca - protein kinase c, alpha, Tek - endothelial-specific receptor tyrosine kinase, Ephb4 - eph receptor b4, Cd2ap - cd2-associated protein, Kitl - kit ligand, Eng…
GO:0051272	positive regulation of cellular component movement	0.000182	0.0461	2.61	9133	369	171	18	[Rhoc - ras homolog gene family, member c, Src - rous sarcoma oncogene, Kdr - kinase insert domain protein receptor, Fgfr1 - fibroblast growth factor receptor 1, Ptrf - polymerase i and transcript release factor, Sash1 - sam and sh3 domain containing 1, Atp8a1 - atpase, aminophospholipid transporter (aplt), class i, type 8a, member 1, Sema4b - sema domain, immunoglobulin domain (ig), transmembran…
GO:0045668	negative regulation of osteoblast differentiation	0.000212	0.0526	8.9	9133	30	171	5	[Crim1 - cysteine rich transmembrane bmp regulator 1 (chordin like), Fgfr1 - fibroblast growth factor receptor 1, Tmem64 - transmembrane protein 64, Smad6 - smad family member 6, Id3 - inhibitor of dna binding 3]
GO:0045956	positive regulation of calcium ion-dependent exocytosis	0.000214	0.0521	22.89	9133	7	171	3	[Scamp5 - secretory carrier membrane protein 5, Unc13b - unc-13 homolog b (c. elegans), Stxbp1 - syntaxin binding protein 1]
GO:0022610	biological adhesion	0.000216	0.0517	2.77	9133	309	171	16	[Axl - axl receptor tyrosine kinase, Src - rous sarcoma oncogene, Dst - dystonin, Klra2 - killer cell lectin-like receptor, subfamily a, member 2, Clstn1 - calsyntenin 1, Stxbp1 - syntaxin binding protein 1, Podxl - podocalyxin-like, Prkca - protein kinase c, alpha, Tek - endothelial-specific receptor tyrosine kinase, Ephb4 - eph receptor b4, Cd2ap - cd2-associated protein, Kitl - kit ligand, Eng…
GO:0048869	cellular developmental process	0.000227	0.0534	1.67	9133	1435	171	45	[Cdk1 - cyclin-dependent kinase 1, Axl - axl receptor tyrosine kinase, Trpm2 - transient receptor potential cation channel, subfamily m, member 2, Vamp5 - vesicle-associated membrane protein 5, Kcnj10 - potassium inwardly-rectifying channel, subfamily j, member 10, Phactr1 - phosphatase and actin regulator 1, Id3 - inhibitor of dna binding 3, Fyn - fyn proto-oncogene, Erg - avian erythroblastosis…
GO:0040017	positive regulation of locomotion	0.000237	0.0549	2.55	9133	377	171	18	[Rhoc - ras homolog gene family, member c, Src - rous sarcoma oncogene, Kdr - kinase insert domain protein receptor, Fgfr1 - fibroblast growth factor receptor 1, Ptrf - polymerase i and transcript release factor, Sash1 - sam and sh3 domain containing 1, Atp8a1 - atpase, aminophospholipid transporter (aplt), class i, type 8a, member 1, Sema4b - sema domain, immunoglobulin domain (ig), transmembran…
GO:0001101	response to acid chemical	0.000241	0.0548	3.9	9133	137	171	10	[Slc1a3 - solute carrier family 1 (glial high affinity glutamate transporter), member 3, Kdr - kinase insert domain protein receptor, Tek - endothelial-specific receptor tyrosine kinase, Col4a1 - collagen, type iv, alpha 1, Acer2 - alkaline ceramidase 2, Adcy6 - adenylate cyclase 6, Cyp26b1 - cytochrome p450, family 26, subfamily b, polypeptide 1, Scd1 - stearoyl-coenzyme a desaturase 1, Fyn - fy…
GO:0019216	regulation of lipid metabolic process	0.000242	0.0541	3.16	9133	220	171	13	[Src - rous sarcoma oncogene, Vav2 - vav 2 oncogene, Pla2g4a - phospholipase a2, group iva (cytosolic, calcium-dependent), Nr1d1 - nuclear receptor subfamily 1, group d, member 1, Pik3r1 - phosphatidylinositol 3-kinase, regulatory subunit, polypeptide 1 (p85 alpha), Tek - endothelial-specific receptor tyrosine kinase, Thrb - thyroid hormone receptor beta, Cd81 - cd81 antigen, Fmo5 - flavin contai…
GO:0048646	anatomical structure formation involved in morphogenesis	0.000255	0.0561	2.46	9133	413	171	19	[Epas1 - endothelial pas domain protein 1, Hspg2 - perlecan (heparan sulfate proteoglycan 2), Palb2 - partner and localizer of brca2, Kdr - kinase insert domain protein receptor, Fgfr1 - fibroblast growth factor receptor 1, Tanc1 - tetratricopeptide repeat, ankyrin repeat and coiled-coil containing 1, Vav2 - vav 2 oncogene, Sema4c - sema domain, immunoglobulin domain (ig), transmembrane domain (t…
GO:0002684	positive regulation of immune system process	0.00027	0.0584	2.16	9133	593	171	24	[Tlr12 - toll-like receptor 12, Axl - axl receptor tyrosine kinase, Stxbp1 - syntaxin binding protein 1, Plvap - plasmalemma vesicle associated protein, Pla2g4a - phospholipase a2, group iva (cytosolic, calcium-dependent), Stk39 - serine/threonine kinase 39, Klrk1 - killer cell lectin-like receptor subfamily k, member 1, Fyn - fyn proto-oncogene, Prkca - protein kinase c, alpha, Sox4 - sry-box co…
GO:0044070	regulation of anion transport	0.00029	0.0618	5.42	9133	69	171	7	[Prkca - protein kinase c, alpha, Fgfr1 - fibroblast growth factor receptor 1, Atp8a1 - atpase, aminophospholipid transporter (aplt), class i, type 8a, member 1, Stxbp1 - syntaxin binding protein 1, Stk39 - serine/threonine kinase 39, Car2 - carbonic anhydrase 2, Pla2g4a - phospholipase a2, group iva (cytosolic, calcium-dependent)]
GO:0018108	peptidyl-tyrosine phosphorylation	0.000317	0.0665	6.41	9133	50	171	6	[Src - rous sarcoma oncogene, Kdr - kinase insert domain protein receptor, Tek - endothelial-specific receptor tyrosine kinase, Fgfr1 - fibroblast growth factor receptor 1, Fyn - fyn proto-oncogene, Wee1 - wee 1 homolog 1 (s. pombe)]
GO:0051046	regulation of secretion	0.000344	0.071	2.56	9133	355	171	17	[Scamp5 - secretory carrier membrane protein 5, Entpd1 - ectonucleoside triphosphate diphosphohydrolase 1, Trpm2 - transient receptor potential cation channel, subfamily m, member 2, Cplx2 - complexin 2, Fgfr1 - fibroblast growth factor receptor 1, Ppp1r9a - protein phosphatase 1, regulatory (inhibitor) subunit 9a, Stxbp1 - syntaxin binding protein 1, Pla2g4a - phospholipase a2, group iva (cytoso…
GO:0030335	positive regulation of cell migration	0.000355	0.0722	2.55	9133	356	171	17	[Rhoc - ras homolog gene family, member c, Src - rous sarcoma oncogene, Kdr - kinase insert domain protein receptor, Fgfr1 - fibroblast growth factor receptor 1, Sash1 - sam and sh3 domain containing 1, Atp8a1 - atpase, aminophospholipid transporter (aplt), class i, type 8a, member 1, Sema4b - sema domain, immunoglobulin domain (ig), transmembrane domain (tm) and short cytoplasmic domain, (semaph…
GO:0090287	regulation of cellular response to growth factor stimulus	0.00036	0.0722	3.71	9133	144	171	10	[Crim1 - cysteine rich transmembrane bmp regulator 1 (chordin like), Kdr - kinase insert domain protein receptor, Tek - endothelial-specific receptor tyrosine kinase, Kcp - kielin/chordin-like protein, Fgfr1 - fibroblast growth factor receptor 1, Nedd4 - neural precursor cell expressed, developmentally down-regulated 4, Eng - endoglin, Smad6 - smad family member 6, Mmrn2 - multimerin 2, Cd59a - c…
GO:0001667	ameboidal-type cell migration	0.000363	0.0717	4.55	9133	94	171	8	[Syne2 - spectrin repeat containing, nuclear envelope 2, Kdr - kinase insert domain protein receptor, Ephb4 - eph receptor b4, Sema4b - sema domain, immunoglobulin domain (ig), transmembrane domain (tm) and short cytoplasmic domain, (semaphorin) 4b, Kitl - kit ligand, Sema4c - sema domain, immunoglobulin domain (ig), transmembrane domain (tm) and short cytoplasmic domain, (semaphorin) 4c, Clec14a…
GO:0045834	positive regulation of lipid metabolic process	0.00039	0.0759	4.5	9133	95	171	8	[Nr1d1 - nuclear receptor subfamily 1, group d, member 1, Src - rous sarcoma oncogene, Tek - endothelial-specific receptor tyrosine kinase, Cd81 - cd81 antigen, Vav2 - vav 2 oncogene, Scd1 - stearoyl-coenzyme a desaturase 1, Pla2g4a - phospholipase a2, group iva (cytosolic, calcium-dependent), Zbtb20 - zinc finger and btb domain containing 20]
GO:1903522	regulation of blood circulation	0.000419	0.0804	4.45	9133	96	171	8	[Prkca - protein kinase c, alpha, Pik3r1 - phosphatidylinositol 3-kinase, regulatory subunit, polypeptide 1 (p85 alpha), Epas1 - endothelial pas domain protein 1, Thrb - thyroid hormone receptor beta, Smad6 - smad family member 6, Ehd3 - eh-domain containing 3, F2r - coagulation factor ii (thrombin) receptor, Kcnq1 - potassium voltage-gated channel, subfamily q, member 1]
GO:2000145	regulation of cell motility	0.000432	0.0817	2.14	9133	575	171	23	[Rhoc - ras homolog gene family, member c, Src - rous sarcoma oncogene, Kdr - kinase insert domain protein receptor, Ptrf - polymerase i and transcript release factor, Fgfr1 - fibroblast growth factor receptor 1, Atp8a1 - atpase, aminophospholipid transporter (aplt), class i, type 8a, member 1, Sash1 - sam and sh3 domain containing 1, Sema4b - sema domain, immunoglobulin domain (ig), transmembran…
GO:0018212	peptidyl-tyrosine modification	0.000437	0.0815	6.05	9133	53	171	6	[Src - rous sarcoma oncogene, Kdr - kinase insert domain protein receptor, Tek - endothelial-specific receptor tyrosine kinase, Fgfr1 - fibroblast growth factor receptor 1, Fyn - fyn proto-oncogene, Wee1 - wee 1 homolog 1 (s. pombe)]
GO:0060191	regulation of lipase activity	0.000447	0.0822	7.63	9133	35	171	5	[Rhoc - ras homolog gene family, member c, Fgfr1 - fibroblast growth factor receptor 1, Gpihbp1 - gpi-anchored hdl-binding protein 1, Cd86 - cd86 antigen, Apoc1 - apolipoprotein c-i]
GO:0045124	regulation of bone resorption	0.000447	0.0811	7.63	9133	35	171	5	[Prkca - protein kinase c, alpha, Tfrc - transferrin receptor, Tmem64 - transmembrane protein 64, Ahsg - alpha-2-hs-glycoprotein, Car2 - carbonic anhydrase 2]
GO:0001569	branching involved in blood vessel morphogenesis	0.000455	0.0814	10.68	9133	20	171	4	[Kdr - kinase insert domain protein receptor, Tek - endothelial-specific receptor tyrosine kinase, Col4a1 - collagen, type iv, alpha 1, Eng - endoglin]
GO:0072376	protein activation cascade	0.000455	0.0803	10.68	9133	20	171	4	[F8 - coagulation factor viii, C1qa - complement component 1, q subcomponent, alpha polypeptide, C1qb - complement component 1, q subcomponent, beta polypeptide, C1qc - complement component 1, q subcomponent, c chain]
GO:0010647	positive regulation of cell communication	0.000491	0.0857	1.81	9133	973	171	33	[Axl - axl receptor tyrosine kinase, Trpm2 - transient receptor potential cation channel, subfamily m, member 2, Sash1 - sam and sh3 domain containing 1, F2r - coagulation factor ii (thrombin) receptor, Fyn - fyn proto-oncogene, Pik3r1 - phosphatidylinositol 3-kinase, regulatory subunit, polypeptide 1 (p85 alpha), Npr1 - natriuretic peptide receptor 1, Sox4 - sry-box containing gene 4, Nck1 - non…
GO:0006958	complement activation, classical pathway	0.000499	0.0858	17.8	9133	9	171	3	[C1qa - complement component 1, q subcomponent, alpha polypeptide, C1qb - complement component 1, q subcomponent, beta polypeptide, C1qc - complement component 1, q subcomponent, c chain]
GO:0042592	homeostatic process	0.000517	0.0878	1.9	9133	814	171	29	[Axl - axl receptor tyrosine kinase, Trpm2 - transient receptor potential cation channel, subfamily m, member 2, Kcnj10 - potassium inwardly-rectifying channel, subfamily j, member 10, Adcy6 - adenylate cyclase 6, Pla2g4a - phospholipase a2, group iva (cytosolic, calcium-dependent), Kcnj16 - potassium inwardly-rectifying channel, subfamily j, member 16, F2r - coagulation factor ii (thrombin) rece…
GO:0034103	regulation of tissue remodeling	0.000535	0.0898	5.83	9133	55	171	6	[Erg - avian erythroblastosis virus e-26 (v-ets) oncogene related, Prkca - protein kinase c, alpha, Tfrc - transferrin receptor, Tmem64 - transmembrane protein 64, Ahsg - alpha-2-hs-glycoprotein, Car2 - carbonic anhydrase 2]
GO:0090218	positive regulation of lipid kinase activity	0.000554	0.0917	10.17	9133	21	171	4	[Src - rous sarcoma oncogene, Tek - endothelial-specific receptor tyrosine kinase, Cd81 - cd81 antigen, Vav2 - vav 2 oncogene]
GO:0023056	positive regulation of signaling	0.000559	0.0914	1.8	9133	980	171	33	[Axl - axl receptor tyrosine kinase, Trpm2 - transient receptor potential cation channel, subfamily m, member 2, Sash1 - sam and sh3 domain containing 1, F2r - coagulation factor ii (thrombin) receptor, Fyn - fyn proto-oncogene, Pik3r1 - phosphatidylinositol 3-kinase, regulatory subunit, polypeptide 1 (p85 alpha), Npr1 - natriuretic peptide receptor 1, Sox4 - sry-box containing gene 4, Nck1 - non…
GO:0006928	movement of cell or subcellular component	0.000579	0.0936	2.01	9133	663	171	25	[Trpm2 - transient receptor potential cation channel, subfamily m, member 2, Axl - axl receptor tyrosine kinase, Arhgap21 - rho gtpase activating protein 21, Clec14a - c-type lectin domain family 14, member a, Mmrn2 - multimerin 2, Phactr1 - phosphatase and actin regulator 1, Podxl - podocalyxin-like, Fyn - fyn proto-oncogene, Erg - avian erythroblastosis virus e-26 (v-ets) oncogene related, Nck1…
GO:0043550	regulation of lipid kinase activity	0.000582	0.0931	7.22	9133	37	171	5	[Pik3r1 - phosphatidylinositol 3-kinase, regulatory subunit, polypeptide 1 (p85 alpha), Src - rous sarcoma oncogene, Tek - endothelial-specific receptor tyrosine kinase, Cd81 - cd81 antigen, Vav2 - vav 2 oncogene]
GO:0030334	regulation of cell migration	0.000641	0.101	2.12	9133	554	171	22	[Rhoc - ras homolog gene family, member c, Src - rous sarcoma oncogene, Kdr - kinase insert domain protein receptor, Fgfr1 - fibroblast growth factor receptor 1, Atp8a1 - atpase, aminophospholipid transporter (aplt), class i, type 8a, member 1, Sash1 - sam and sh3 domain containing 1, Sema4b - sema domain, immunoglobulin domain (ig), transmembrane domain (tm) and short cytoplasmic domain, (semaph…
GO:0046850	regulation of bone remodeling	0.00066	0.103	7.03	9133	38	171	5	[Prkca - protein kinase c, alpha, Tfrc - transferrin receptor, Tmem64 - transmembrane protein 64, Ahsg - alpha-2-hs-glycoprotein, Car2 - carbonic anhydrase 2]
GO:0043534	blood vessel endothelial cell migration	0.000667	0.103	9.71	9133	22	171	4	[Kdr - kinase insert domain protein receptor, Ephb4 - eph receptor b4, Clec14a - c-type lectin domain family 14, member a, Mmrn2 - multimerin 2]
GO:0099643	signal release from synapse	0.000667	0.102	9.71	9133	22	171	4	[Cplx2 - complexin 2, Unc13b - unc-13 homolog b (c. elegans), Syn1 - synapsin i, Stxbp1 - syntaxin binding protein 1]
GO:0007528	neuromuscular junction development	0.000667	0.101	9.71	9133	22	171	4	[Unc13b - unc-13 homolog b (c. elegans), Nedd4 - neural precursor cell expressed, developmentally down-regulated 4, Col4a1 - collagen, type iv, alpha 1, Lrp4 - low density lipoprotein receptor-related protein 4]
GO:1900180	regulation of protein localization to nucleus	0.000673	0.1	4.15	9133	103	171	8	[Pik3r1 - phosphatidylinositol 3-kinase, regulatory subunit, polypeptide 1 (p85 alpha), Cdk1 - cyclin-dependent kinase 1, Src - rous sarcoma oncogene, Tek - endothelial-specific receptor tyrosine kinase, Tfrc - transferrin receptor, Cd2ap - cd2-associated protein, Uaca - uveal autoantigen with coiled-coil domains and ankyrin repeats, Fyn - fyn proto-oncogene]
GO:1902533	positive regulation of intracellular signal transduction	0.000696	0.103	2.06	9133	595	171	23	[Src - rous sarcoma oncogene, Axl - axl receptor tyrosine kinase, Kdr - kinase insert domain protein receptor, Fgfr1 - fibroblast growth factor receptor 1, Sash1 - sam and sh3 domain containing 1, Sema4c - sema domain, immunoglobulin domain (ig), transmembrane domain (tm) and short cytoplasmic domain, (semaphorin) 4c, Trim14 - tripartite motif-containing 14, Stk39 - serine/threonine kinase 39, F2…
GO:0030948	negative regulation of vascular endothelial growth factor receptor signaling pathway	0.000703	0.103	16.02	9133	10	171	3	[Nedd4 - neural precursor cell expressed, developmentally down-regulated 4, Mmrn2 - multimerin 2, Cd59a - cd59a antigen]
GO:0006836	neurotransmitter transport	0.000713	0.103	5.53	9133	58	171	6	[Slc1a3 - solute carrier family 1 (glial high affinity glutamate transporter), member 3, Cplx2 - complexin 2, Unc13b - unc-13 homolog b (c. elegans), Syn1 - synapsin i, Kcnj10 - potassium inwardly-rectifying channel, subfamily j, member 10, Stxbp1 - syntaxin binding protein 1]
GO:0048514	blood vessel morphogenesis	0.000713	0.102	5.53	9133	58	171	6	[Fgfr1 - fibroblast growth factor receptor 1, Ephb4 - eph receptor b4, Nedd4 - neural precursor cell expressed, developmentally down-regulated 4, Col4a1 - collagen, type iv, alpha 1, Eng - endoglin, Smad6 - smad family member 6]
GO:0042221	response to chemical	0.000761	0.108	1.61	9133	1426	171	43	[Cdk1 - cyclin-dependent kinase 1, Axl - axl receptor tyrosine kinase, Trpm2 - transient receptor potential cation channel, subfamily m, member 2, Ppp1r9a - protein phosphatase 1, regulatory (inhibitor) subunit 9a, Acer2 - alkaline ceramidase 2, Adcy6 - adenylate cyclase 6, Pla2g4a - phospholipase a2, group iva (cytosolic, calcium-dependent), Kcnj16 - potassium inwardly-rectifying channel, subfam…
GO:0002062	chondrocyte differentiation	0.000795	0.111	9.29	9133	23	171	4	[Prkca - protein kinase c, alpha, Hspg2 - perlecan (heparan sulfate proteoglycan 2), Fgfr1 - fibroblast growth factor receptor 1, Creb3l2 - camp responsive element binding protein 3-like 2]
GO:0030278	regulation of ossification	0.00081	0.112	3.64	9133	132	171	9	[Crim1 - cysteine rich transmembrane bmp regulator 1 (chordin like), Fgfr1 - fibroblast growth factor receptor 1, Thrb - thyroid hormone receptor beta, Tmem64 - transmembrane protein 64, Ahsg - alpha-2-hs-glycoprotein, Smad6 - smad family member 6, Gpm6b - glycoprotein m6b, Lrp4 - low density lipoprotein receptor-related protein 4, Id3 - inhibitor of dna binding 3]
GO:0050896	response to stimulus	0.000816	0.112	1.4	9133	2594	171	68	[Tlr12 - toll-like receptor 12, Scamp5 - secretory carrier membrane protein 5, Fcgrt - fc receptor, igg, alpha chain transporter, Tinagl1 - tubulointerstitial nephritis antigen-like 1, Palb2 - partner and localizer of brca2, Axl - axl receptor tyrosine kinase, Trpm2 - transient receptor potential cation channel, subfamily m, member 2, Tanc1 - tetratricopeptide repeat, ankyrin repeat and coiled-co…
GO:0071310	cellular response to organic substance	0.000862	0.117	1.87	9133	800	171	28	[Axl - axl receptor tyrosine kinase, Trpm2 - transient receptor potential cation channel, subfamily m, member 2, Adcy6 - adenylate cyclase 6, Id3 - inhibitor of dna binding 3, Fyn - fyn proto-oncogene, Nr1d1 - nuclear receptor subfamily 1, group d, member 1, Pik3r1 - phosphatidylinositol 3-kinase, regulatory subunit, polypeptide 1 (p85 alpha), Sox4 - sry-box containing gene 4, Gm4951 - predicted …
GO:0055082	cellular chemical homeostasis	0.000878	0.118	2.43	9133	351	171	16	[Slc1a3 - solute carrier family 1 (glial high affinity glutamate transporter), member 3, Trpm2 - transient receptor potential cation channel, subfamily m, member 2, Kdr - kinase insert domain protein receptor, Clstn1 - calsyntenin 1, F2r - coagulation factor ii (thrombin) receptor, Rab39 - rab39, member ras oncogene family, Prkca - protein kinase c, alpha, Nr1d1 - nuclear receptor subfamily 1, gr…
GO:0002761	regulation of myeloid leukocyte differentiation	0.000896	0.119	4.5	9133	83	171	7	[Prkca - protein kinase c, alpha, Pik3r1 - phosphatidylinositol 3-kinase, regulatory subunit, polypeptide 1 (p85 alpha), Tmem64 - transmembrane protein 64, C1qc - complement component 1, q subcomponent, c chain, Pilrb1 - paired immunoglobin-like type 2 receptor beta 1, Kitl - kit ligand, Car2 - carbonic anhydrase 2]
GO:0030154	cell differentiation	0.000902	0.119	1.73	9133	1049	171	34	[Axl - axl receptor tyrosine kinase, Trpm2 - transient receptor potential cation channel, subfamily m, member 2, Vamp5 - vesicle-associated membrane protein 5, Id3 - inhibitor of dna binding 3, Fyn - fyn proto-oncogene, Erg - avian erythroblastosis virus e-26 (v-ets) oncogene related, Nr1d1 - nuclear receptor subfamily 1, group d, member 1, Pik3r1 - phosphatidylinositol 3-kinase, regulatory subun…
GO:0030510	regulation of BMP signaling pathway	0.000942	0.123	6.51	9133	41	171	5	[Crim1 - cysteine rich transmembrane bmp regulator 1 (chordin like), Kdr - kinase insert domain protein receptor, Kcp - kielin/chordin-like protein, Eng - endoglin, Smad6 - smad family member 6]
GO:0043129	surfactant homeostasis	0.000953	0.123	14.57	9133	11	171	3	[Epas1 - endothelial pas domain protein 1, Kdr - kinase insert domain protein receptor, Pla2g4a - phospholipase a2, group iva (cytosolic, calcium-dependent)]
GO:0001775	cell activation	0.000961	0.123	2.41	9133	354	171	16	[Entpd1 - ectonucleoside triphosphate diphosphohydrolase 1, Axl - axl receptor tyrosine kinase, Cplx2 - complexin 2, Nedd4 - neural precursor cell expressed, developmentally down-regulated 4, Pilrb1 - paired immunoglobin-like type 2 receptor beta 1, Klrk1 - killer cell lectin-like receptor subfamily k, member 1, F2r - coagulation factor ii (thrombin) receptor, Fyn - fyn proto-oncogene, Pik3r1 - p…
GO:0051270	regulation of cellular component movement	0.000978	0.124	2.01	9133	610	171	23	[Rhoc - ras homolog gene family, member c, Src - rous sarcoma oncogene, Kdr - kinase insert domain protein receptor, Ptrf - polymerase i and transcript release factor, Fgfr1 - fibroblast growth factor receptor 1, Atp8a1 - atpase, aminophospholipid transporter (aplt), class i, type 8a, member 1, Sash1 - sam and sh3 domain containing 1, Sema4b - sema domain, immunoglobulin domain (ig), transmembran…
GO:1901701	cellular response to oxygen-containing compound	0.000985	0.124	2.2	9133	461	171	19	[Slc1a3 - solute carrier family 1 (glial high affinity glutamate transporter), member 3, Src - rous sarcoma oncogene, Trpm2 - transient receptor potential cation channel, subfamily m, member 2, Axl - axl receptor tyrosine kinase, Adcy6 - adenylate cyclase 6, Klrk1 - killer cell lectin-like receptor subfamily k, member 1, Id3 - inhibitor of dna binding 3, Fyn - fyn proto-oncogene, Prkca - protein …

## Sheet: Set 2
Gene ontology enrichment analysis of gene sets (UpSet analysis) decreased in RRV-induced murine BA.
GO Term	Description	P-value	FDR q-value	Enrichment	N	B	n	b	Genes
GO:0065008	regulation of biological quality	1.86e-05	0.249	1.78	9131	1947	121	46	[Epor - erythropoietin receptor, Dysf - dysferlin, Rab3a - rab3a, member ras oncogene family, Arrdc3 - arrestin domain containing 3, Plxna4 - plexin a4, Id1 - inhibitor of dna binding 1, Ccr3 - chemokine (c-c motif) receptor 3, Il6 - interleukin 6, Chp2 - calcineurin-like ef hand protein 2, Large - like-glycosyltransferase, Ly6e - lymphocyte antigen 6 complex, locus e, Nck2 - non-catalytic region…
GO:0034329	cell junction assembly	6.19e-05	0.415	6.95	9131	76	121	7	[Heg1 - heg homolog 1 (zebrafish), Myo9a - myosin ixa, Dlc1 - deleted in liver cancer 1, Pkp4 - plakophilin 4, Pecam1 - platelet/endothelial cell adhesion molecule 1, Micall2 - mical-like 2, Actn1 - actinin, alpha 1]
GO:1902533	positive regulation of intracellular signal transduction	9.73e-05	0.435	2.54	9131	595	121	20	[Epor - erythropoietin receptor, Ptk2 - ptk2 protein tyrosine kinase 2, Hic1 - hypermethylated in cancer 1, Hbegf - heparin-binding egf-like growth factor, Adrb1 - adrenergic receptor, beta 1, Hap1 - huntingtin-associated protein 1, Il6 - interleukin 6, Ryk - receptor-like tyrosine kinase, Dab2ip - disabled 2 interacting protein, Chp2 - calcineurin-like ef hand protein 2, Ddx60 - dead (asp-glu-al…
GO:0048584	positive regulation of response to stimulus	0.000106	0.354	1.96	9131	1234	121	32	[Epor - erythropoietin receptor, Scarf1 - scavenger receptor class f, member 1, Dysf - dysferlin, Hic1 - hypermethylated in cancer 1, Il6 - interleukin 6, Cd1d1 - cd1d1 antigen, Chp2 - calcineurin-like ef hand protein 2, Fzd8 - frizzled homolog 8 (drosophila), Nck2 - non-catalytic region of tyrosine kinase adaptor protein 2, Marco - macrophage receptor with collagenous structure, Tcf7l2 - transcr…
GO:0051270	regulation of cellular component movement	0.000137	0.367	2.47	9131	610	121	20	[Ptk2 - ptk2 protein tyrosine kinase 2, Sparc - secreted acidic cysteine rich glycoprotein, Dysf - dysferlin, Mpzl1 - myelin protein zero-like 1, Hbegf - heparin-binding egf-like growth factor, Ets1 - e26 avian leukemia oncogene 1, 5' domain, Scn5a - sodium channel, voltage-gated, type v, alpha, Adrb1 - adrenergic receptor, beta 1, Hap1 - huntingtin-associated protein 1, Plxna4 - plexin a4, Sdc3 …
GO:0022603	regulation of anatomical structure morphogenesis	0.000159	0.357	2.45	9131	617	121	20	[Ptk2 - ptk2 protein tyrosine kinase 2, Sparc - secreted acidic cysteine rich glycoprotein, Rhobtb1 - rho-related btb domain containing 1, Ets1 - e26 avian leukemia oncogene 1, 5' domain, Plxna4 - plexin a4, Rxra - retinoid x receptor alpha, Id1 - inhibitor of dna binding 1, Myo10 - myosin x, Il6 - interleukin 6, Ccr3 - chemokine (c-c motif) receptor 3, Myo9a - myosin ixa, Ryk - receptor-like tyr…
GO:0030431	sleep	0.000174	0.334	75.46	9131	2	121	2	[Slc29a1 - solute carrier family 29 (nucleoside transporters), member 1, Il18 - interleukin 18]
GO:0061643	chemorepulsion of axon	0.000174	0.292	75.46	9131	2	121	2	[Ryk - receptor-like tyrosine kinase, Plxna4 - plexin a4]
GO:0055010	ventricular cardiac muscle tissue morphogenesis	0.000178	0.266	13.72	9131	22	121	4	[Epor - erythropoietin receptor, Heg1 - heg homolog 1 (zebrafish), Ly6e - lymphocyte antigen 6 complex, locus e, Rxra - retinoid x receptor alpha]
GO:0001886	endothelial cell morphogenesis	0.00018	0.241	25.15	9131	9	121	3	[Heg1 - heg homolog 1 (zebrafish), Pecam1 - platelet/endothelial cell adhesion molecule 1, Id1 - inhibitor of dna binding 1]
GO:0051897	positive regulation of protein kinase B signaling	0.000247	0.301	6.76	9131	67	121	6	[Ptk2 - ptk2 protein tyrosine kinase 2, Hbegf - heparin-binding egf-like growth factor, Tcf7l2 - transcription factor 7 like 2, t cell specific, hmg box, Il18 - interleukin 18, Itsn1 - intersectin 1 (sh3 domain protein 1a), Il6 - interleukin 6]
GO:0045187	regulation of circadian sleep/wake cycle, sleep	0.000255	0.285	22.64	9131	10	121	3	[Adrb1 - adrenergic receptor, beta 1, Alb - albumin, Il6 - interleukin 6]
GO:0050678	regulation of epithelial cell proliferation	0.000275	0.284	3.83	9131	197	121	10	[Sparc - secreted acidic cysteine rich glycoprotein, Dab2ip - disabled 2 interacting protein, Dysf - dysferlin, Scn5a - sodium channel, voltage-gated, type v, alpha, Il18 - interleukin 18, Tcf7l2 - transcription factor 7 like 2, t cell specific, hmg box, Ptprm - protein tyrosine phosphatase, receptor type, m, Id1 - inhibitor of dna binding 1, Il6 - interleukin 6, Ccr3 - chemokine (c-c motif) rece…
GO:0001525	angiogenesis	0.000289	0.277	4.19	9131	162	121	9	[Ptk2 - ptk2 protein tyrosine kinase 2, Hs6st1 - heparan sulfate 6-o-sulfotransferase 1, Dysf - dysferlin, Dab2ip - disabled 2 interacting protein, Fzd8 - frizzled homolog 8 (drosophila), Hbegf - heparin-binding egf-like growth factor, Il18 - interleukin 18, Rxra - retinoid x receptor alpha, Pecam1 - platelet/endothelial cell adhesion molecule 1]
GO:0055008	cardiac muscle tissue morphogenesis	0.000299	0.268	12.07	9131	25	121	4	[Epor - erythropoietin receptor, Heg1 - heg homolog 1 (zebrafish), Ly6e - lymphocyte antigen 6 complex, locus e, Rxra - retinoid x receptor alpha]
GO:0007165	signal transduction	0.000329	0.276	1.7	9131	1734	121	39	[Epor - erythropoietin receptor, Gprc5c - g protein-coupled receptor, family c, group 5, member c, Arhgef12 - rho guanine nucleotide exchange factor (gef) 12, Mpzl1 - myelin protein zero-like 1, Hic1 - hypermethylated in cancer 1, Plxna4 - plexin a4, Id1 - inhibitor of dna binding 1, Ccr3 - chemokine (c-c motif) receptor 3, Il6 - interleukin 6, Sh3bp5 - sh3-domain binding protein 5 (btk-associate…
GO:0042749	regulation of circadian sleep/wake cycle	0.000347	0.274	20.58	9131	11	121	3	[Adrb1 - adrenergic receptor, beta 1, Alb - albumin, Il6 - interleukin 6]
GO:0008284	positive regulation of cell proliferation	0.000405	0.302	2.5	9131	513	121	17	[Epor - erythropoietin receptor, Ptk2 - ptk2 protein tyrosine kinase 2, Crip2 - cysteine rich protein 2, Dysf - dysferlin, Hbegf - heparin-binding egf-like growth factor, Ets1 - e26 avian leukemia oncogene 1, 5' domain, Scn5a - sodium channel, voltage-gated, type v, alpha, Hpgd - hydroxyprostaglandin dehydrogenase 15 (nad), Id1 - inhibitor of dna binding 1, Il6 - interleukin 6, Ccr3 - chemokine (…
GO:0060415	muscle tissue morphogenesis	0.000407	0.287	11.18	9131	27	121	4	[Epor - erythropoietin receptor, Heg1 - heg homolog 1 (zebrafish), Ly6e - lymphocyte antigen 6 complex, locus e, Rxra - retinoid x receptor alpha]
GO:1900119	positive regulation of execution phase of apoptosis	0.000458	0.307	18.87	9131	12	121	3	[Dlc1 - deleted in liver cancer 1, Ptgis - prostaglandin i2 (prostacyclin) synthase, Il6 - interleukin 6]
GO:0032989	cellular component morphogenesis	0.000461	0.294	3.11	9131	291	121	12	[Ptk2 - ptk2 protein tyrosine kinase 2, Heg1 - heg homolog 1 (zebrafish), Ryk - receptor-like tyrosine kinase, Dab2ip - disabled 2 interacting protein, Rab3a - rab3a, member ras oncogene family, Igf2bp1 - insulin-like growth factor 2 mrna binding protein 1, Plxna4 - plexin a4, Pecam1 - platelet/endothelial cell adhesion molecule 1, Micall2 - mical-like 2, Id1 - inhibitor of dna binding 1, Tsku - …
GO:0034330	cell junction organization	0.000469	0.286	5.03	9131	105	121	7	[Heg1 - heg homolog 1 (zebrafish), Myo9a - myosin ixa, Dlc1 - deleted in liver cancer 1, Pkp4 - plakophilin 4, Pecam1 - platelet/endothelial cell adhesion molecule 1, Micall2 - mical-like 2, Actn1 - actinin, alpha 1]
GO:0032502	developmental process	0.000486	0.284	1.53	9131	2413	121	49	[Epor - erythropoietin receptor, Crip2 - cysteine rich protein 2, Hs6st1 - heparan sulfate 6-o-sulfotransferase 1, Dysf - dysferlin, Rab3a - rab3a, member ras oncogene family, Hic1 - hypermethylated in cancer 1, Plxna4 - plexin a4, Micall2 - mical-like 2, Cd1d1 - cd1d1 antigen, Dclk2 - doublecortin-like kinase 2, Fzd8 - frizzled homolog 8 (drosophila), Large - like-glycosyltransferase, Ly6e - lym…
GO:0050679	positive regulation of epithelial cell proliferation	0.000497	0.278	4.98	9131	106	121	7	[Dysf - dysferlin, Scn5a - sodium channel, voltage-gated, type v, alpha, Tcf7l2 - transcription factor 7 like 2, t cell specific, hmg box, Il18 - interleukin 18, Id1 - inhibitor of dna binding 1, Ccr3 - chemokine (c-c motif) receptor 3, Il6 - interleukin 6]
GO:0051240	positive regulation of multicellular organismal process	0.000514	0.276	1.93	9131	1054	121	27	[Epor - erythropoietin receptor, Scarf1 - scavenger receptor class f, member 1, Plxna4 - plexin a4, Il6 - interleukin 6, Ccr3 - chemokine (c-c motif) receptor 3, Cd1d1 - cd1d1 antigen, Alb - albumin, Enpp4 - ectonucleotide pyrophosphatase/phosphodiesterase 4, Postn - periostin, osteoblast specific factor, Itsn1 - intersectin 1 (sh3 domain protein 1a), Heg1 - heg homolog 1 (zebrafish), Ptk2 - ptk2…
GO:0042127	regulation of cell proliferation	0.000575	0.297	2.03	9131	894	121	24	[Epor - erythropoietin receptor, Ptk2 - ptk2 protein tyrosine kinase 2, Sparc - secreted acidic cysteine rich glycoprotein, Crip2 - cysteine rich protein 2, Dysf - dysferlin, Hbegf - heparin-binding egf-like growth factor, Ets1 - e26 avian leukemia oncogene 1, 5' domain, Scn5a - sodium channel, voltage-gated, type v, alpha, Rxra - retinoid x receptor alpha, Hpgd - hydroxyprostaglandin dehydrogena…
GO:0008360	regulation of cell shape	0.000656	0.326	4.76	9131	111	121	7	[Ptk2 - ptk2 protein tyrosine kinase 2, Dlc1 - deleted in liver cancer 1, Rhobtb1 - rho-related btb domain containing 1, Fmnl2 - formin-like 2, Plxna4 - plexin a4, Myo10 - myosin x, Il6 - interleukin 6]
GO:0001659	temperature homeostasis	0.000743	0.356	16.17	9131	14	121	3	[Arrdc3 - arrestin domain containing 3, Adrb1 - adrenergic receptor, beta 1, Il1a - interleukin 1 alpha]
GO:0048878	chemical homeostasis	0.000839	0.388	2.35	9131	547	121	17	[Epor - erythropoietin receptor, Ptk2 - ptk2 protein tyrosine kinase 2, Pck1 - phosphoenolpyruvate carboxykinase 1, cytosolic, Scarb1 - scavenger receptor class b, member 1, Scn5a - sodium channel, voltage-gated, type v, alpha, Adrb1 - adrenergic receptor, beta 1, Hap1 - huntingtin-associated protein 1, Il6 - interleukin 6, Fpr1 - formyl peptide receptor 1, Ccr3 - chemokine (c-c motif) receptor 3…
GO:0042102	positive regulation of T cell proliferation	0.000908	0.406	6.62	9131	57	121	5	[Cd1d1 - cd1d1 antigen, Nck2 - non-catalytic region of tyrosine kinase adaptor protein 2, Il18 - interleukin 18, Il1a - interleukin 1 alpha, Il6 - interleukin 6]

## Sheet: Set 3
Gene ontology enrichment analysis of gene sets (UpSet analysis) decreased in RRV-induced murine BA.
GO Term	Description	P-value	FDR q-value	Enrichment	N	B	n	b	Genes
GO:2000257	regulation of protein activation cascade	6.37e-08	0.000856	90.17	9130	9	45	4	[Vsig4 - v-set and immunoglobulin domain containing 4, C6 - complement component 6, Cd5l - cd5 antigen-like, Cd55 - cd55 antigen]
GO:0030449	regulation of complement activation	6.37e-08	0.000428	90.17	9130	9	45	4	[Vsig4 - v-set and immunoglobulin domain containing 4, C6 - complement component 6, Cd5l - cd5 antigen-like, Cd55 - cd55 antigen]
GO:0002920	regulation of humoral immune response	1.89e-06	0.00846	42.71	9130	19	45	4	[Vsig4 - v-set and immunoglobulin domain containing 4, C6 - complement component 6, Cd5l - cd5 antigen-like, Cd55 - cd55 antigen]
GO:0002673	regulation of acute inflammatory response	2.14e-05	0.0719	23.87	9130	34	45	4	[Vsig4 - v-set and immunoglobulin domain containing 4, C6 - complement component 6, Cd5l - cd5 antigen-like, Cd55 - cd55 antigen]
GO:0070613	regulation of protein processing	9.28e-05	0.249	16.56	9130	49	45	4	[Vsig4 - v-set and immunoglobulin domain containing 4, C6 - complement component 6, Cd5l - cd5 antigen-like, Cd55 - cd55 antigen]
GO:0007155	cell adhesion	9.91e-05	0.222	5.36	9130	303	45	8	[Stab2 - stabilin 2, Cadm1 - cell adhesion molecule 1, Siglec1 - sialic acid binding ig-like lectin 1, sialoadhesin, Cdh5 - cadherin 5, Jup - junction plakoglobin, Folr2 - folate receptor 2 (fetal), Cyr61 - cysteine rich protein 61, Vcam1 - vascular cell adhesion molecule 1]
GO:1903317	regulation of protein maturation	0.000109	0.208	15.91	9130	51	45	4	[Vsig4 - v-set and immunoglobulin domain containing 4, C6 - complement component 6, Cd5l - cd5 antigen-like, Cd55 - cd55 antigen]
GO:0022610	biological adhesion	0.000114	0.191	5.25	9130	309	45	8	[Stab2 - stabilin 2, Cadm1 - cell adhesion molecule 1, Siglec1 - sialic acid binding ig-like lectin 1, sialoadhesin, Cdh5 - cadherin 5, Jup - junction plakoglobin, Folr2 - folate receptor 2 (fetal), Cyr61 - cysteine rich protein 61, Vcam1 - vascular cell adhesion molecule 1]
GO:0006171	cAMP biosynthetic process	0.000235	0.351	81.16	9130	5	45	2	[Adcy4 - adenylate cyclase 4, Adcy3 - adenylate cyclase 3]
GO:0098657	import into cell	0.000252	0.339	4.68	9130	347	45	8	[Slc1a2 - solute carrier family 1 (glial high affinity glutamate transporter), member 2, Stab2 - stabilin 2, Siglec1 - sialic acid binding ig-like lectin 1, sialoadhesin, Myo6 - myosin vi, Folr2 - folate receptor 2 (fetal), Cttn - cortactin, Clec4f - c-type lectin domain family 4, member f, Timd4 - t cell immunoglobulin and mucin domain containing 4]
GO:1903659	regulation of complement-dependent cytotoxicity	0.000352	0.429	67.63	9130	6	45	2	[Cd5l - cd5 antigen-like, Cd55 - cd55 antigen]
GO:0060710	chorio-allantoic fusion	0.000352	0.394	67.63	9130	6	45	2	[Cyr61 - cysteine rich protein 61, Vcam1 - vascular cell adhesion molecule 1]
GO:0046058	cAMP metabolic process	0.000352	0.363	67.63	9130	6	45	2	[Adcy4 - adenylate cyclase 4, Adcy3 - adenylate cyclase 3]
GO:0007190	activation of adenylate cyclase activity	0.000352	0.337	67.63	9130	6	45	2	[Adcy4 - adenylate cyclase 4, Adcy3 - adenylate cyclase 3]
GO:0006835	dicarboxylic acid transport	0.000374	0.335	20.99	9130	29	45	3	[Slc1a2 - solute carrier family 1 (glial high affinity glutamate transporter), member 2, Folr2 - folate receptor 2 (fetal), Myo6 - myosin vi]
GO:0052652	cyclic purine nucleotide metabolic process	0.000491	0.412	57.97	9130	7	45	2	[Adcy4 - adenylate cyclase 4, Adcy3 - adenylate cyclase 3]
GO:0009190	cyclic nucleotide biosynthetic process	0.000491	0.388	57.97	9130	7	45	2	[Adcy4 - adenylate cyclase 4, Adcy3 - adenylate cyclase 3]
GO:0098609	cell-cell adhesion	0.000907	0.677	6.59	9130	154	45	5	[Cadm1 - cell adhesion molecule 1, Cdh5 - cadherin 5, Jup - junction plakoglobin, Cyr61 - cysteine rich protein 61, Vcam1 - vascular cell adhesion molecule 1]

## Sheet: Set 4
Gene ontology enrichment analysis of gene sets (UpSet analysis) decreased in RRV-induced murine BA.
GO Term	Description	P-value	FDR q-value	Enrichment	N	B	n	b	Genes
GO:0008284	positive regulation of cell proliferation	8.59e-07	0.0115	5.47	9133	514	39	12	[Efnb2 - ephrin b2, Pdgfc - platelet-derived growth factor, c polypeptide, Meis3 - meis homeobox 3, Enpp2 - ectonucleotide pyrophosphatase/phosphodiesterase 2, Stx3 - syntaxin 3, Slc25a33 - solute carrier family 25, member 33, Il10 - interleukin 10, Cd4 - cd4 antigen, Adrb2 - adrenergic receptor, beta 2, Epha1 - eph receptor a1, Hes1 - hairy and enhancer of split 1 (drosophila), Bmpr1a - bone mor…
GO:0042327	positive regulation of phosphorylation	3.49e-06	0.0234	4.79	9133	587	39	12	[Mlkl - mixed lineage kinase domain-like, Nod1 - nucleotide-binding oligomerization domain containing 1, Pdgfc - platelet-derived growth factor, c polypeptide, Pde8a - phosphodiesterase 8a, Enpp2 - ectonucleotide pyrophosphatase/phosphodiesterase 2, Ctnnd1 - catenin (cadherin associated protein), delta 1, Cd4 - cd4 antigen, Adrb2 - adrenergic receptor, beta 2, Epha1 - eph receptor a1, Hes1 - hair…
GO:0045937	positive regulation of phosphate metabolic process	7.13e-06	0.0319	4.47	9133	629	39	12	[Mlkl - mixed lineage kinase domain-like, Nod1 - nucleotide-binding oligomerization domain containing 1, Pdgfc - platelet-derived growth factor, c polypeptide, Pde8a - phosphodiesterase 8a, Enpp2 - ectonucleotide pyrophosphatase/phosphodiesterase 2, Ctnnd1 - catenin (cadherin associated protein), delta 1, Cd4 - cd4 antigen, Adrb2 - adrenergic receptor, beta 2, Epha1 - eph receptor a1, Hes1 - hair…
GO:0010562	positive regulation of phosphorus metabolic process	7.13e-06	0.0239	4.47	9133	629	39	12	[Mlkl - mixed lineage kinase domain-like, Nod1 - nucleotide-binding oligomerization domain containing 1, Pdgfc - platelet-derived growth factor, c polypeptide, Pde8a - phosphodiesterase 8a, Enpp2 - ectonucleotide pyrophosphatase/phosphodiesterase 2, Ctnnd1 - catenin (cadherin associated protein), delta 1, Cd4 - cd4 antigen, Adrb2 - adrenergic receptor, beta 2, Epha1 - eph receptor a1, Hes1 - hair…
GO:0001934	positive regulation of protein phosphorylation	1.22e-05	0.0328	4.68	9133	550	39	11	[Mlkl - mixed lineage kinase domain-like, Nod1 - nucleotide-binding oligomerization domain containing 1, Pdgfc - platelet-derived growth factor, c polypeptide, Pde8a - phosphodiesterase 8a, Enpp2 - ectonucleotide pyrophosphatase/phosphodiesterase 2, Ctnnd1 - catenin (cadherin associated protein), delta 1, Cd4 - cd4 antigen, Adrb2 - adrenergic receptor, beta 2, Hes1 - hairy and enhancer of split 1…
GO:0010647	positive regulation of cell communication	2.61e-05	0.0584	3.37	9133	974	39	14	[Nod1 - nucleotide-binding oligomerization domain containing 1, Pdgfc - platelet-derived growth factor, c polypeptide, Meis3 - meis homeobox 3, Pde8a - phosphodiesterase 8a, Stx3 - syntaxin 3, Il10 - interleukin 10, Cd4 - cd4 antigen, Adrb2 - adrenergic receptor, beta 2, Klf2 - kruppel-like factor 2 (lung), Hes1 - hairy and enhancer of split 1 (drosophila), Arhgef5 - rho guanine nucleotide exchan…
GO:0023056	positive regulation of signaling	2.83e-05	0.0543	3.34	9133	981	39	14	[Nod1 - nucleotide-binding oligomerization domain containing 1, Pdgfc - platelet-derived growth factor, c polypeptide, Meis3 - meis homeobox 3, Pde8a - phosphodiesterase 8a, Stx3 - syntaxin 3, Il10 - interleukin 10, Cd4 - cd4 antigen, Adrb2 - adrenergic receptor, beta 2, Klf2 - kruppel-like factor 2 (lung), Hes1 - hairy and enhancer of split 1 (drosophila), Arhgef5 - rho guanine nucleotide exchan…
GO:0007155	cell adhesion	3.36e-05	0.0563	6.18	9133	303	39	8	[Lamb2 - laminin, beta 2, Efnb2 - ephrin b2, Ctnnd1 - catenin (cadherin associated protein), delta 1, Icos - inducible t cell co-stimulator, Cd4 - cd4 antigen, Epha1 - eph receptor a1, Hes1 - hairy and enhancer of split 1 (drosophila), Mxra8 - matrix-remodelling associated 8]
GO:0022610	biological adhesion	3.86e-05	0.0576	6.06	9133	309	39	8	[Lamb2 - laminin, beta 2, Efnb2 - ephrin b2, Ctnnd1 - catenin (cadherin associated protein), delta 1, Icos - inducible t cell co-stimulator, Cd4 - cd4 antigen, Epha1 - eph receptor a1, Hes1 - hairy and enhancer of split 1 (drosophila), Mxra8 - matrix-remodelling associated 8]
GO:0009967	positive regulation of signal transduction	4.84e-05	0.0649	3.42	9133	891	39	13	[Nod1 - nucleotide-binding oligomerization domain containing 1, Pdgfc - platelet-derived growth factor, c polypeptide, Meis3 - meis homeobox 3, Pde8a - phosphodiesterase 8a, Il10 - interleukin 10, Cd4 - cd4 antigen, Adrb2 - adrenergic receptor, beta 2, Klf2 - kruppel-like factor 2 (lung), Hes1 - hairy and enhancer of split 1 (drosophila), Arhgef5 - rho guanine nucleotide exchange factor (gef) 5, …
GO:0042325	regulation of phosphorylation	6.54e-05	0.0798	3.32	9133	917	39	13	[Nod1 - nucleotide-binding oligomerization domain containing 1, Pdgfc - platelet-derived growth factor, c polypeptide, Pde8a - phosphodiesterase 8a, Cd4 - cd4 antigen, Adrb2 - adrenergic receptor, beta 2, Epha1 - eph receptor a1, Hes1 - hairy and enhancer of split 1 (drosophila), Arhgef5 - rho guanine nucleotide exchange factor (gef) 5, Bmpr1a - bone morphogenetic protein receptor, type 1a, Mlkl …
GO:0030155	regulation of cell adhesion	7.5e-05	0.0839	4.79	9133	440	39	9	[Efnb2 - ephrin b2, Enpp2 - ectonucleotide pyrophosphatase/phosphodiesterase 2, Stx3 - syntaxin 3, Icos - inducible t cell co-stimulator, Il10 - interleukin 10, Cd4 - cd4 antigen, Adrb2 - adrenergic receptor, beta 2, Epha1 - eph receptor a1, Hes1 - hairy and enhancer of split 1 (drosophila)]
GO:0002376	immune system process	8.56e-05	0.0884	3.24	9133	941	39	13	[Nod1 - nucleotide-binding oligomerization domain containing 1, Efnb2 - ephrin b2, Cd300ld - cd300 molecule-like family member d, Il10 - interleukin 10, Cd4 - cd4 antigen, Klf2 - kruppel-like factor 2 (lung), Arhgef5 - rho guanine nucleotide exchange factor (gef) 5, Bmpr1a - bone morphogenetic protein receptor, type 1a, Mlkl - mixed lineage kinase domain-like, Enpp2 - ectonucleotide pyrophosphata…
GO:0001932	regulation of protein phosphorylation	0.000107	0.103	3.41	9133	825	39	12	[Mlkl - mixed lineage kinase domain-like, Nod1 - nucleotide-binding oligomerization domain containing 1, Pdgfc - platelet-derived growth factor, c polypeptide, Pde8a - phosphodiesterase 8a, Enpp2 - ectonucleotide pyrophosphatase/phosphodiesterase 2, Ctnnd1 - catenin (cadherin associated protein), delta 1, Cd4 - cd4 antigen, Adrb2 - adrenergic receptor, beta 2, Epha1 - eph receptor a1, Hes1 - hair…
GO:1902533	positive regulation of intracellular signal transduction	0.000147	0.131	3.93	9133	596	39	10	[Mlkl - mixed lineage kinase domain-like, Nod1 - nucleotide-binding oligomerization domain containing 1, Pdgfc - platelet-derived growth factor, c polypeptide, Meis3 - meis homeobox 3, Pde8a - phosphodiesterase 8a, Il10 - interleukin 10, Cd4 - cd4 antigen, Adrb2 - adrenergic receptor, beta 2, Hes1 - hairy and enhancer of split 1 (drosophila), Arhgef5 - rho guanine nucleotide exchange factor (gef)…
GO:0045785	positive regulation of cell adhesion	0.000153	0.128	5.88	9133	279	39	7	[Efnb2 - ephrin b2, Enpp2 - ectonucleotide pyrophosphatase/phosphodiesterase 2, Stx3 - syntaxin 3, Icos - inducible t cell co-stimulator, Cd4 - cd4 antigen, Epha1 - eph receptor a1, Hes1 - hairy and enhancer of split 1 (drosophila)]
GO:0009719	response to endogenous stimulus	0.000153	0.121	4.36	9133	483	39	9	[Aldob - aldolase b, fructose-bisphosphate, Nod1 - nucleotide-binding oligomerization domain containing 1, Pdgfc - platelet-derived growth factor, c polypeptide, Pde8a - phosphodiesterase 8a, Slc25a33 - solute carrier family 25, member 33, Il10 - interleukin 10, Adrb2 - adrenergic receptor, beta 2, Hes1 - hairy and enhancer of split 1 (drosophila), Bmpr1a - bone morphogenetic protein receptor, ty…
GO:0031401	positive regulation of protein modification process	0.000163	0.122	3.53	9133	729	39	11	[Mlkl - mixed lineage kinase domain-like, Nod1 - nucleotide-binding oligomerization domain containing 1, Pdgfc - platelet-derived growth factor, c polypeptide, Pde8a - phosphodiesterase 8a, Enpp2 - ectonucleotide pyrophosphatase/phosphodiesterase 2, Ctnnd1 - catenin (cadherin associated protein), delta 1, Cd4 - cd4 antigen, Adrb2 - adrenergic receptor, beta 2, Hes1 - hairy and enhancer of split 1…
GO:0048713	regulation of oligodendrocyte differentiation	0.000175	0.124	27.02	9133	26	39	3	[Enpp2 - ectonucleotide pyrophosphatase/phosphodiesterase 2, Aspa - aspartoacylase, Hes1 - hairy and enhancer of split 1 (drosophila)]
GO:0007411	axon guidance	0.000179	0.12	13.98	9133	67	39	4	[Lamb2 - laminin, beta 2, Etv1 - ets variant gene 1, Efnb2 - ephrin b2, Epha1 - eph receptor a1]
GO:0097485	neuron projection guidance	0.00019	0.121	13.78	9133	68	39	4	[Lamb2 - laminin, beta 2, Etv1 - ets variant gene 1, Efnb2 - ephrin b2, Epha1 - eph receptor a1]
GO:0019220	regulation of phosphate metabolic process	0.000194	0.118	2.99	9133	1019	39	13	[Nod1 - nucleotide-binding oligomerization domain containing 1, Pdgfc - platelet-derived growth factor, c polypeptide, Pde8a - phosphodiesterase 8a, Cd4 - cd4 antigen, Adrb2 - adrenergic receptor, beta 2, Epha1 - eph receptor a1, Hes1 - hairy and enhancer of split 1 (drosophila), Arhgef5 - rho guanine nucleotide exchange factor (gef) 5, Bmpr1a - bone morphogenetic protein receptor, type 1a, Mlkl …
GO:0051174	regulation of phosphorus metabolic process	0.000196	0.114	2.98	9133	1020	39	13	[Nod1 - nucleotide-binding oligomerization domain containing 1, Pdgfc - platelet-derived growth factor, c polypeptide, Pde8a - phosphodiesterase 8a, Cd4 - cd4 antigen, Adrb2 - adrenergic receptor, beta 2, Epha1 - eph receptor a1, Hes1 - hairy and enhancer of split 1 (drosophila), Arhgef5 - rho guanine nucleotide exchange factor (gef) 5, Bmpr1a - bone morphogenetic protein receptor, type 1a, Mlkl …
GO:0043410	positive regulation of MAPK cascade	0.000203	0.113	5.61	9133	292	39	7	[Mlkl - mixed lineage kinase domain-like, Nod1 - nucleotide-binding oligomerization domain containing 1, Pdgfc - platelet-derived growth factor, c polypeptide, Pde8a - phosphodiesterase 8a, Cd4 - cd4 antigen, Adrb2 - adrenergic receptor, beta 2, Arhgef5 - rho guanine nucleotide exchange factor (gef) 5]
GO:1901342	regulation of vasculature development	0.00022	0.118	6.79	9133	207	39	6	[Efnb2 - ephrin b2, Enpp2 - ectonucleotide pyrophosphatase/phosphodiesterase 2, Il10 - interleukin 10, Adrb2 - adrenergic receptor, beta 2, Klf2 - kruppel-like factor 2 (lung), Epha1 - eph receptor a1]
GO:0042127	regulation of cell proliferation	0.000234	0.121	3.14	9133	895	39	12	[Efnb2 - ephrin b2, Pdgfc - platelet-derived growth factor, c polypeptide, Meis3 - meis homeobox 3, Enpp2 - ectonucleotide pyrophosphatase/phosphodiesterase 2, Stx3 - syntaxin 3, Il10 - interleukin 10, Slc25a33 - solute carrier family 25, member 33, Cd4 - cd4 antigen, Adrb2 - adrenergic receptor, beta 2, Epha1 - eph receptor a1, Hes1 - hairy and enhancer of split 1 (drosophila), Bmpr1a - bone mor…
GO:0021983	pituitary gland development	0.000264	0.131	78.06	9133	6	39	2	[Hes1 - hairy and enhancer of split 1 (drosophila), Bmpr1a - bone morphogenetic protein receptor, type 1a]
GO:0061626	pharyngeal arch artery morphogenesis	0.000264	0.126	78.06	9133	6	39	2	[Hes1 - hairy and enhancer of split 1 (drosophila), Bmpr1a - bone morphogenetic protein receptor, type 1a]
GO:1903426	regulation of reactive oxygen species biosynthetic process	0.000278	0.128	12.49	9133	75	39	4	[Slc5a3 - solute carrier family 5 (inositol transporters), member 3, Il10 - interleukin 10, Slc25a33 - solute carrier family 25, member 33, Klf2 - kruppel-like factor 2 (lung)]
GO:0099072	regulation of postsynaptic membrane neurotransmitter receptor levels	0.000298	0.133	22.66	9133	31	39	3	[Efnb2 - ephrin b2, Ctnnd1 - catenin (cadherin associated protein), delta 1, Stx3 - syntaxin 3]
GO:0045687	positive regulation of glial cell differentiation	0.000328	0.142	21.95	9133	32	39	3	[Enpp2 - ectonucleotide pyrophosphatase/phosphodiesterase 2, Aspa - aspartoacylase, Hes1 - hairy and enhancer of split 1 (drosophila)]
GO:0048584	positive regulation of response to stimulus	0.00035	0.147	2.66	9133	1234	39	14	[Nod1 - nucleotide-binding oligomerization domain containing 1, Pdgfc - platelet-derived growth factor, c polypeptide, Meis3 - meis homeobox 3, Pde8a - phosphodiesterase 8a, Stx3 - syntaxin 3, Il10 - interleukin 10, Cd4 - cd4 antigen, Adrb2 - adrenergic receptor, beta 2, Klf2 - kruppel-like factor 2 (lung), Hes1 - hairy and enhancer of split 1 (drosophila), Arhgef5 - rho guanine nucleotide exchan…
GO:0035871	protein K11-linked deubiquitination	0.000368	0.15	66.91	9133	7	39	2	[Otub2 - otu domain, ubiquitin aldehyde binding 2, Otud7b - otu domain containing 7b]
GO:0050730	regulation of peptidyl-tyrosine phosphorylation	0.000374	0.148	7.97	9133	147	39	5	[Pdgfc - platelet-derived growth factor, c polypeptide, Enpp2 - ectonucleotide pyrophosphatase/phosphodiesterase 2, Ctnnd1 - catenin (cadherin associated protein), delta 1, Cd4 - cd4 antigen, Hes1 - hairy and enhancer of split 1 (drosophila)]
GO:0031399	regulation of protein modification process	0.000451	0.173	2.75	9133	1109	39	13	[Nod1 - nucleotide-binding oligomerization domain containing 1, Pdgfc - platelet-derived growth factor, c polypeptide, Pde8a - phosphodiesterase 8a, Otub2 - otu domain, ubiquitin aldehyde binding 2, Cd4 - cd4 antigen, Adrb2 - adrenergic receptor, beta 2, Epha1 - eph receptor a1, Hes1 - hairy and enhancer of split 1 (drosophila), Arhgef5 - rho guanine nucleotide exchange factor (gef) 5, Bmpr1a - b…
GO:0009653	anatomical structure morphogenesis	0.000578	0.216	3.32	9133	706	39	10	[Lamb2 - laminin, beta 2, Efnb2 - ephrin b2, Pdgfc - platelet-derived growth factor, c polypeptide, Meis3 - meis homeobox 3, Ctnnd1 - catenin (cadherin associated protein), delta 1, Il10 - interleukin 10, Epha1 - eph receptor a1, Klf2 - kruppel-like factor 2 (lung), Hes1 - hairy and enhancer of split 1 (drosophila), Bmpr1a - bone morphogenetic protein receptor, type 1a]
GO:0010453	regulation of cell fate commitment	0.000628	0.228	52.04	9133	9	39	2	[Hes1 - hairy and enhancer of split 1 (drosophila), Bmpr1a - bone morphogenetic protein receptor, type 1a]
GO:0071495	cellular response to endogenous stimulus	0.000652	0.23	4.63	9133	354	39	7	[Nod1 - nucleotide-binding oligomerization domain containing 1, Pdgfc - platelet-derived growth factor, c polypeptide, Pde8a - phosphodiesterase 8a, Slc25a33 - solute carrier family 25, member 33, Adrb2 - adrenergic receptor, beta 2, Hes1 - hairy and enhancer of split 1 (drosophila), Bmpr1a - bone morphogenetic protein receptor, type 1a]
GO:0009887	animal organ morphogenesis	0.0007	0.241	5.47	9133	257	39	6	[Lamb2 - laminin, beta 2, Efnb2 - ephrin b2, Pdgfc - platelet-derived growth factor, c polypeptide, Meis3 - meis homeobox 3, Ctnnd1 - catenin (cadherin associated protein), delta 1, Bmpr1a - bone morphogenetic protein receptor, type 1a]
GO:0022407	regulation of cell-cell adhesion	0.000806	0.271	5.32	9133	264	39	6	[Efnb2 - ephrin b2, Icos - inducible t cell co-stimulator, Il10 - interleukin 10, Cd4 - cd4 antigen, Adrb2 - adrenergic receptor, beta 2, Hes1 - hairy and enhancer of split 1 (drosophila)]
GO:1901863	positive regulation of muscle tissue development	0.000845	0.277	15.97	9133	44	39	3	[Efnb2 - ephrin b2, Adrb2 - adrenergic receptor, beta 2, Bmpr1a - bone morphogenetic protein receptor, type 1a]
GO:0045844	positive regulation of striated muscle tissue development	0.000845	0.27	15.97	9133	44	39	3	[Efnb2 - ephrin b2, Adrb2 - adrenergic receptor, beta 2, Bmpr1a - bone morphogenetic protein receptor, type 1a]
GO:0048636	positive regulation of muscle organ development	0.000845	0.264	15.97	9133	44	39	3	[Efnb2 - ephrin b2, Adrb2 - adrenergic receptor, beta 2, Bmpr1a - bone morphogenetic protein receptor, type 1a]
GO:0048729	tissue morphogenesis	0.000872	0.266	6.62	9133	177	39	5	[Efnb2 - ephrin b2, Ctnnd1 - catenin (cadherin associated protein), delta 1, Il10 - interleukin 10, Hes1 - hairy and enhancer of split 1 (drosophila), Bmpr1a - bone morphogenetic protein receptor, type 1a]
GO:0050731	positive regulation of peptidyl-tyrosine phosphorylation	0.000893	0.267	9.18	9133	102	39	4	[Enpp2 - ectonucleotide pyrophosphatase/phosphodiesterase 2, Ctnnd1 - catenin (cadherin associated protein), delta 1, Cd4 - cd4 antigen, Hes1 - hairy and enhancer of split 1 (drosophila)]
GO:0051247	positive regulation of protein metabolic process	0.000923	0.269	2.7	9133	1039	39	12	[Mlkl - mixed lineage kinase domain-like, Nod1 - nucleotide-binding oligomerization domain containing 1, Pdgfc - platelet-derived growth factor, c polypeptide, Pde8a - phosphodiesterase 8a, Enpp2 - ectonucleotide pyrophosphatase/phosphodiesterase 2, Ctnnd1 - catenin (cadherin associated protein), delta 1, Cd4 - cd4 antigen, Adrb2 - adrenergic receptor, beta 2, Klf2 - kruppel-like factor 2 (lung),…
GO:0045685	regulation of glial cell differentiation	0.000963	0.275	15.27	9133	46	39	3	[Enpp2 - ectonucleotide pyrophosphatase/phosphodiesterase 2, Aspa - aspartoacylase, Hes1 - hairy and enhancer of split 1 (drosophila)]
GO:0051239	regulation of multicellular organismal process	0.000978	0.273	2.2	9133	1704	39	16	[Nod1 - nucleotide-binding oligomerization domain containing 1, Efnb2 - ephrin b2, Pdgfc - platelet-derived growth factor, c polypeptide, Cd300ld - cd300 molecule-like family member d, Il10 - interleukin 10, Cd4 - cd4 antigen, Adrb2 - adrenergic receptor, beta 2, Epha1 - eph receptor a1, Klf2 - kruppel-like factor 2 (lung), Hes1 - hairy and enhancer of split 1 (drosophila), Bmpr1a - bone morphoge…

## Sheet: Set 5
Gene ontology enrichment analysis of gene sets (UpSet analysis) decreased in RRV-induced murine BA.
GO Term	Description	P-value	FDR q-value	Enrichment	N	B	n	b	Genes
GO:0051301	cell division	9.96e-10	1.34e-05	11.17	9131	333	27	11	[Kif20b - kinesin family member 20b, Cit - citron, Aspm - asp (abnormal spindle)-like, microcephaly associated (drosophila), Knstrn - kinetochore-localized astrin/spag5 binding, Psrc1 - proline/serine-rich coiled-coil 1, Smc2 - structural maintenance of chromosomes 2, Casc5 - cancer susceptibility candidate 5, Kif11 - kinesin family member 11, Nusap1 - nucleolar and spindle associated protein 1, …
GO:0007049	cell cycle	1.28e-09	8.61e-06	7.89	9131	557	27	13	[Cit - citron, Aspm - asp (abnormal spindle)-like, microcephaly associated (drosophila), Knstrn - kinetochore-localized astrin/spag5 binding, Ckap2 - cytoskeleton associated protein 2, Psrc1 - proline/serine-rich coiled-coil 1, Foxm1 - forkhead box m1, Kif11 - kinesin family member 11, Fam83d - family with sequence similarity 83, member d, Kif20b - kinesin family member 20b, Smc2 - structural mai…
GO:0022402	cell cycle process	1.95e-08	8.73e-05	7.22	9131	562	27	12	[Cit - citron, Aspm - asp (abnormal spindle)-like, microcephaly associated (drosophila), Knstrn - kinetochore-localized astrin/spag5 binding, Ckap2 - cytoskeleton associated protein 2, Psrc1 - proline/serine-rich coiled-coil 1, Foxm1 - forkhead box m1, Smc2 - structural maintenance of chromosomes 2, Casc5 - cancer susceptibility candidate 5, Kif11 - kinesin family member 11, Prr11 - proline rich …
GO:1903047	mitotic cell cycle process	5.98e-07	0.00201	8.32	9131	366	27	9	[Cit - citron, Knstrn - kinetochore-localized astrin/spag5 binding, Ckap2 - cytoskeleton associated protein 2, Foxm1 - forkhead box m1, Psrc1 - proline/serine-rich coiled-coil 1, Smc2 - structural maintenance of chromosomes 2, Kif11 - kinesin family member 11, Nusap1 - nucleolar and spindle associated protein 1, Prc1 - protein regulator of cytokinesis 1]
GO:0051726	regulation of cell cycle	1.3e-06	0.0035	5.57	9131	668	27	11	[Kif20b - kinesin family member 20b, Cit - citron, Aspm - asp (abnormal spindle)-like, microcephaly associated (drosophila), Knstrn - kinetochore-localized astrin/spag5 binding, Psrc1 - proline/serine-rich coiled-coil 1, Foxm1 - forkhead box m1, Kif11 - kinesin family member 11, Prr11 - proline rich 11, Nusap1 - nucleolar and spindle associated protein 1, Prc1 - protein regulator of cytokinesis 1…
GO:0007017	microtubule-based process	1.52e-06	0.00339	7.44	9131	409	27	9	[Kif20b - kinesin family member 20b, Kif15 - kinesin family member 15, Aspm - asp (abnormal spindle)-like, microcephaly associated (drosophila), Knstrn - kinetochore-localized astrin/spag5 binding, Psrc1 - proline/serine-rich coiled-coil 1, Kif11 - kinesin family member 11, Nusap1 - nucleolar and spindle associated protein 1, Dnah8 - dynein, axonemal, heavy chain 8, Prc1 - protein regulator of cy…
GO:0010564	regulation of cell cycle process	1.86e-06	0.00356	7.26	9131	419	27	9	[Kif20b - kinesin family member 20b, Cit - citron, Knstrn - kinetochore-localized astrin/spag5 binding, Psrc1 - proline/serine-rich coiled-coil 1, Foxm1 - forkhead box m1, Kif11 - kinesin family member 11, Nusap1 - nucleolar and spindle associated protein 1, Prc1 - protein regulator of cytokinesis 1, Fam83d - family with sequence similarity 83, member d]
GO:0098813	nuclear chromosome segregation	3.75e-06	0.00629	36.56	9131	37	27	4	[Cit - citron, Knstrn - kinetochore-localized astrin/spag5 binding, Smc2 - structural maintenance of chromosomes 2, Nusap1 - nucleolar and spindle associated protein 1]
GO:0007059	chromosome segregation	8.18e-06	0.0122	17.43	9131	97	27	5	[Cit - citron, Knstrn - kinetochore-localized astrin/spag5 binding, Smc2 - structural maintenance of chromosomes 2, Casc5 - cancer susceptibility candidate 5, Nusap1 - nucleolar and spindle associated protein 1]
GO:0000910	cytokinesis	2.82e-05	0.0379	22.18	9131	61	27	4	[Cit - citron, Ckap2 - cytoskeleton associated protein 2, Nusap1 - nucleolar and spindle associated protein 1, Prc1 - protein regulator of cytokinesis 1]
GO:0000070	mitotic sister chromatid segregation	5.73e-05	0.0699	39.02	9131	26	27	3	[Cit - citron, Knstrn - kinetochore-localized astrin/spag5 binding, Nusap1 - nucleolar and spindle associated protein 1]
GO:0006928	movement of cell or subcellular component	7.57e-05	0.0847	4.59	9131	663	27	9	[Kif20b - kinesin family member 20b, Kif15 - kinesin family member 15, Aspm - asp (abnormal spindle)-like, microcephaly associated (drosophila), Knstrn - kinetochore-localized astrin/spag5 binding, Itga1 - integrin alpha 1, Kif11 - kinesin family member 11, Dnah8 - dynein, axonemal, heavy chain 8, Cd34 - cd34 antigen, Fam83d - family with sequence similarity 83, member d]
GO:0000819	sister chromatid segregation	8e-05	0.0827	34.98	9131	29	27	3	[Cit - citron, Knstrn - kinetochore-localized astrin/spag5 binding, Nusap1 - nucleolar and spindle associated protein 1]
GO:0000226	microtubule cytoskeleton organization	9.39e-05	0.09	7.74	9131	262	27	6	[Aspm - asp (abnormal spindle)-like, microcephaly associated (drosophila), Knstrn - kinetochore-localized astrin/spag5 binding, Psrc1 - proline/serine-rich coiled-coil 1, Kif11 - kinesin family member 11, Nusap1 - nucleolar and spindle associated protein 1, Prc1 - protein regulator of cytokinesis 1]
GO:0051302	regulation of cell division	0.00013	0.117	15.03	9131	90	27	4	[Kif20b - kinesin family member 20b, Cit - citron, Aspm - asp (abnormal spindle)-like, microcephaly associated (drosophila), Prc1 - protein regulator of cytokinesis 1]
GO:0000281	mitotic cytokinesis	0.000263	0.221	23.59	9131	43	27	3	[Cit - citron, Ckap2 - cytoskeleton associated protein 2, Nusap1 - nucleolar and spindle associated protein 1]
GO:0007088	regulation of mitotic nuclear division	0.000303	0.239	12.08	9131	112	27	4	[Kif20b - kinesin family member 20b, Cit - citron, Kif11 - kinesin family member 11, Nusap1 - nucleolar and spindle associated protein 1]
GO:2000177	regulation of neural precursor cell proliferation	0.000322	0.24	22.06	9131	46	27	3	[Aspm - asp (abnormal spindle)-like, microcephaly associated (drosophila), C330027C09Rik - riken cdna c330027c09 gene, Shcbp1 - shc sh2-domain binding protein 1]
GO:0044406	adhesion of symbiont to host	0.000456	0.322	61.49	9131	11	27	2	[Gbp2b - guanylate binding protein 2b, Gbp2 - guanylate binding protein 2]
GO:0051783	regulation of nuclear division	0.000474	0.318	10.74	9131	126	27	4	[Kif20b - kinesin family member 20b, Cit - citron, Kif11 - kinesin family member 11, Nusap1 - nucleolar and spindle associated protein 1]
GO:0061640	cytoskeleton-dependent cytokinesis	0.000607	0.388	17.8	9131	57	27	3	[Cit - citron, Ckap2 - cytoskeleton associated protein 2, Nusap1 - nucleolar and spindle associated protein 1]
GO:0045787	positive regulation of cell cycle	0.000617	0.376	7.02	9131	241	27	5	[Kif20b - kinesin family member 20b, Cit - citron, Psrc1 - proline/serine-rich coiled-coil 1, Nusap1 - nucleolar and spindle associated protein 1, Fam83d - family with sequence similarity 83, member d]
GO:0007076	mitotic chromosome condensation	0.000644	0.376	52.03	9131	13	27	2	[Smc2 - structural maintenance of chromosomes 2, Nusap1 - nucleolar and spindle associated protein 1]
GO:0032465	regulation of cytokinesis	0.000671	0.375	17.2	9131	59	27	3	[Kif20b - kinesin family member 20b, Cit - citron, Prc1 - protein regulator of cytokinesis 1]
GO:0007010	cytoskeleton organization	0.000723	0.388	4.42	9131	535	27	7	[Cit - citron, Aspm - asp (abnormal spindle)-like, microcephaly associated (drosophila), Knstrn - kinetochore-localized astrin/spag5 binding, Psrc1 - proline/serine-rich coiled-coil 1, Kif11 - kinesin family member 11, Nusap1 - nucleolar and spindle associated protein 1, Prc1 - protein regulator of cytokinesis 1]
GO:0007018	microtubule-based movement	0.000827	0.427	9.27	9131	146	27	4	[Kif15 - kinesin family member 15, Kif20b - kinesin family member 20b, Kif11 - kinesin family member 11, Dnah8 - dynein, axonemal, heavy chain 8]

## Sheet: Set 6
Gene ontology enrichment analysis of gene sets (UpSet analysis) decreased in RRV-induced murine BA.
GO Term	Description	P-value	FDR q-value	Enrichment	N	B	n	b	Genes
GO:0001819	positive regulation of cytokine production	0.000419	1	10.39	9130	293	12	4	[Tnfsf9 - tumor necrosis factor (ligand) superfamily, member 9, Cd209b - cd209b antigen, Mmp12 - matrix metallopeptidase 12, Il1rl1 - interleukin 1 receptor-like 1]
GO:0042127	regulation of cell proliferation	0.000477	1	5.11	9130	894	12	6	[Tnfsf9 - tumor necrosis factor (ligand) superfamily, member 9, Uhrf1 - ubiquitin-like, containing phd and ring finger domains, 1, Mmp12 - matrix metallopeptidase 12, Cd209a - cd209a antigen, Il1rl1 - interleukin 1 receptor-like 1, Leprel1 - leprecan-like 1]
GO:0032963	collagen metabolic process	0.000506	1	58.53	9130	26	12	2	[Mmp12 - matrix metallopeptidase 12, Leprel1 - leprecan-like 1]

## Sheet: Set 7
Gene ontology enrichment analysis of gene sets (UpSet analysis) decreased in RRV-induced murine BA.
GO Term	Description	P-value	FDR q-value	Enrichment	N	B	n	b	Genes
GO:0019233	sensory perception of pain	0.0002	1	91.3	9130	25	8	2	[Aqp1 - aquaporin 1, Kcna2 - potassium voltage-gated channel, shaker-related subfamily, member 2]
GO:0006813	potassium ion transport	0.000542	1	55.67	9130	41	8	2	[Aqp1 - aquaporin 1, Kcna2 - potassium voltage-gated channel, shaker-related subfamily, member 2]
GO:0002264	endothelial cell activation involved in immune response	0.000876	1	1141.25	9130	1	8	1	[1810011O10Rik - riken cdna 1810011o10 gene]
GO:0085018	maintenance of symbiont-containing vacuole by host	0.000876	1	1141.25	9130	1	8	1	[Aqp1 - aquaporin 1]
GO:0051458	corticotropin secretion	0.000876	1	1141.25	9130	1	8	1	[Aqp1 - aquaporin 1]
GO:0072220	metanephric descending thin limb development	0.000876	1	1141.25	9130	1	8	1	[Aqp1 - aquaporin 1]
GO:0072230	metanephric proximal straight tubule development	0.000876	1	1141.25	9130	1	8	1	[Aqp1 - aquaporin 1]
GO:0072234	metanephric nephron tubule development	0.000876	1	1141.25	9130	1	8	1	[Aqp1 - aquaporin 1]
GO:0072232	metanephric proximal convoluted tubule segment 2 development	0.000876	1	1141.25	9130	1	8	1	[Aqp1 - aquaporin 1]
GO:0072239	metanephric glomerulus vasculature development	0.000876	1	1141.25	9130	1	8	1	[Aqp1 - aquaporin 1]
GO:0072022	descending thin limb development	0.000876	1	1141.25	9130	1	8	1	[Aqp1 - aquaporin 1]
GO:0072020	proximal straight tubule development	0.000876	0.98	1141.25	9130	1	8	1	[Aqp1 - aquaporin 1]
GO:0072032	proximal convoluted tubule segment 2 development	0.000876	0.905	1141.25	9130	1	8	1	[Aqp1 - aquaporin 1]
GO:0035378	carbon dioxide transmembrane transport	0.000876	0.84	1141.25	9130	1	8	1	[Aqp1 - aquaporin 1]
GO:0035377	transepithelial water transport	0.000876	0.784	1141.25	9130	1	8	1	[Aqp1 - aquaporin 1]
GO:0070295	renal water absorption	0.000876	0.735	1141.25	9130	1	8	1	[Aqp1 - aquaporin 1]
GO:0021633	optic nerve structural organization	0.000876	0.692	1141.25	9130	1	8	1	[Kcna2 - potassium voltage-gated channel, shaker-related subfamily, member 2]
GO:0030185	nitric oxide transport	0.000876	0.653	1141.25	9130	1	8	1	[Aqp1 - aquaporin 1]
GO:0003097	renal water transport	0.000876	0.619	1141.25	9130	1	8	1	[Aqp1 - aquaporin 1]
GO:0015793	glycerol transport	0.000876	0.588	1141.25	9130	1	8	1	[Aqp1 - aquaporin 1]

## Sheet: Set 8
Gene ontology enrichment analysis of gene sets (UpSet analysis) decreased in RRV-induced murine BA.
GO Term	Description	P-value	FDR q-value	Enrichment	N	B	n	b	Genes
GO:0010927	cellular component assembly involved in morphogenesis	7.57e-05	1	138.33	9130	33	4	2	[Epb4.1l3 - erythrocyte protein band 4.1-like 3, Pdgfra - platelet derived growth factor receptor, alpha polypeptide]
GO:0031032	actomyosin structure organization	0.000168	1	93.16	9130	49	4	2	[Epb4.1l3 - erythrocyte protein band 4.1-like 3, Pdgfra - platelet derived growth factor receptor, alpha polypeptide]
GO:0002175	protein localization to paranode region of axon	0.000438	1	2282.5	9130	1	4	1	[Epb4.1l3 - erythrocyte protein band 4.1-like 3]
GO:0072277	metanephric glomerular capillary formation	0.000438	1	2282.5	9130	1	4	1	[Pdgfra - platelet derived growth factor receptor, alpha polypeptide]
GO:0035790	platelet-derived growth factor receptor-alpha signaling pathway	0.000438	1	2282.5	9130	1	4	1	[Pdgfra - platelet derived growth factor receptor, alpha polypeptide]
GO:0071205	protein localization to juxtaparanode region of axon	0.000438	0.98	2282.5	9130	1	4	1	[Epb4.1l3 - erythrocyte protein band 4.1-like 3]
GO:0038091	positive regulation of cell proliferation by VEGF-activated platelet derived growth factor receptor signaling pathway	0.000876	1	1141.25	9130	2	4	1	[Pdgfra - platelet derived growth factor receptor, alpha polypeptide]
GO:0038086	VEGF-activated platelet-derived growth factor receptor signaling pathway	0.000876	1	1141.25	9130	2	4	1	[Pdgfra - platelet derived growth factor receptor, alpha polypeptide]
GO:0061047	positive regulation of branching involved in lung morphogenesis	0.000876	1	1141.25	9130	2	4	1	[Pdgfra - platelet derived growth factor receptor, alpha polypeptide]
GO:1905751	positive regulation of endosome to plasma membrane protein transport	0.000876	1	1141.25	9130	2	4	1	[Zdhhc2 - zinc finger, dhhc domain containing 2]
GO:0072104	glomerular capillary formation	0.000876	1	1141.25	9130	2	4	1	[Pdgfra - platelet derived growth factor receptor, alpha polypeptide]
GO:0060437	lung growth	0.000876	0.98	1141.25	9130	2	4	1	[Pdgfra - platelet derived growth factor receptor, alpha polypeptide]

## Sheet: Set 9
Gene ontology enrichment analysis of gene sets (UpSet analysis) decreased in RRV-induced murine BA.
GO Term	Description	P-value	FDR q-value	Enrichment	N	B	n	b	Genes
GO:0098658	inorganic anion import across plasma membrane	0.00011	1	9130	9130	1	1	1	[Slc12a2 - solute carrier family 12, member 2]
GO:0045795	positive regulation of cell volume	0.00011	0.735	9130	9130	1	1	1	[Slc12a2 - solute carrier family 12, member 2]
GO:0070634	transepithelial ammonium transport	0.00011	0.49	9130	9130	1	1	1	[Slc12a2 - solute carrier family 12, member 2]
GO:1904450	positive regulation of aspartate secretion	0.00011	0.368	9130	9130	1	1	1	[Slc12a2 - solute carrier family 12, member 2]
GO:1904448	regulation of aspartate secretion	0.00011	0.294	9130	9130	1	1	1	[Slc12a2 - solute carrier family 12, member 2]
GO:0030321	transepithelial chloride transport	0.000219	0.49	4565	9130	2	1	1	[Slc12a2 - solute carrier family 12, member 2]
GO:0060763	mammary duct terminal end bud growth	0.000329	0.63	3043.33	9130	3	1	1	[Slc12a2 - solute carrier family 12, member 2]
GO:0061044	negative regulation of vascular wound healing	0.000438	0.735	2282.5	9130	4	1	1	[Slc12a2 - solute carrier family 12, member 2]
GO:0035633	maintenance of permeability of blood-brain barrier	0.000438	0.653	2282.5	9130	4	1	1	[Slc12a2 - solute carrier family 12, member 2]
GO:0035864	response to potassium ion	0.000438	0.588	2282.5	9130	4	1	1	[Slc12a2 - solute carrier family 12, member 2]
GO:0035865	cellular response to potassium ion	0.000438	0.535	2282.5	9130	4	1	1	[Slc12a2 - solute carrier family 12, member 2]
GO:0150003	regulation of spontaneous synaptic transmission	0.000438	0.49	2282.5	9130	4	1	1	[Slc12a2 - solute carrier family 12, member 2]
GO:0050910	detection of mechanical stimulus involved in sensory perception of sound	0.000548	0.566	1826	9130	5	1	1	[Slc12a2 - solute carrier family 12, member 2]
GO:0030007	cellular potassium ion homeostasis	0.000548	0.525	1826	9130	5	1	1	[Slc12a2 - solute carrier family 12, member 2]
GO:0010818	T cell chemotaxis	0.000548	0.49	1826	9130	5	1	1	[Slc12a2 - solute carrier family 12, member 2]
GO:1904464	regulation of matrix metallopeptidase secretion	0.000657	0.551	1521.67	9130	6	1	1	[Slc12a2 - solute carrier family 12, member 2]
GO:0061043	regulation of vascular wound healing	0.000767	0.605	1304.29	9130	7	1	1	[Slc12a2 - solute carrier family 12, member 2]
GO:0030644	cellular chloride ion homeostasis	0.000767	0.572	1304.29	9130	7	1	1	[Slc12a2 - solute carrier family 12, member 2]
GO:0007214	gamma-aminobutyric acid signaling pathway	0.000767	0.542	1304.29	9130	7	1	1	[Slc12a2 - solute carrier family 12, member 2]
GO:0098719	sodium ion import across plasma membrane	0.000986	0.662	1014.44	9130	9	1	1	[Slc12a2 - solute carrier family 12, member 2]
GO:1902476	chloride transmembrane transport	0.000986	0.63	1014.44	9130	9	1	1	[Slc12a2 - solute carrier family 12, member 2]
