# Supplementary material for: Transcriptional analysis of murine biliary atresia identifies macrophage heterogeneity and subset-specific macrophage functions
Source: Front Immunol. 2025 Jan 30;16:1506195. doi: 10.3389/fimmu.2025.1506195 (PMC11821939; doi:10.3389/fimmu.2025.1506195)
Supplement: Supplementary file 7 [file Table7.xlsx]

## Sheet: Set 1
Gene ontology enrichment analysis of gene sets (UpSet analysis) increased in RRV-induced murine BA.
GO Term	Description	P-value	FDR q-value	Enrichment	N	B	n	b	Genes
GO:0030155	regulation of cell adhesion	1.8e-13	2.42e-09	4.9	9133	440	127	30	[Adam19 - a disintegrin and metallopeptidase domain 19 (meltrin beta), Il1rn - interleukin 1 receptor antagonist, Zc3h12d - zinc finger ccch type containing 12d, Cxcr4 - chemokine (c-x-c motif) receptor 4, Sdc4 - syndecan 4, S1pr1 - sphingosine-1-phosphate receptor 1, Serpine1 - serine (or cysteine) peptidase inhibitor, clade e, member 1, Ccr2 - chemokine (c-c motif) receptor 2, Plaur - plasminog…
GO:0048584	positive regulation of response to stimulus	2.55e-10	1.71e-06	2.62	9133	1233	127	45	[Fcgr2b - fc receptor, igg, low affinity iib, Ccl3 - chemokine (c-c motif) ligand 3, Il1rn - interleukin 1 receptor antagonist, Ccl4 - chemokine (c-c motif) ligand 4, Sorl1 - sortilin-related receptor, ldlr class a repeats-containing, Itgam - integrin alpha m, Fabp5 - fatty acid binding protein 5, epidermal, Ccl9 - chemokine (c-c motif) ligand 9, Cacna1d - calcium channel, voltage-dependent, l ty…
GO:0007162	negative regulation of cell adhesion	1.66e-09	7.42e-06	6.69	9133	172	127	16	[Runx3 - runt related transcription factor 3, Il1rn - interleukin 1 receptor antagonist, Zc3h12d - zinc finger ccch type containing 12d, Gcnt2 - glucosaminyl (n-acetyl) transferase 2, i-branching enzyme, Anxa1 - annexin a1, Thbs1 - thrombospondin 1, Sema4d - sema domain, immunoglobulin domain (ig), transmembrane domain (tm) and short cytoplasmic domain, (semaphorin) 4d, Sdc4 - syndecan 4, Serpine…
GO:0040011	locomotion	2.21e-09	7.43e-06	3.7	9133	525	127	27	[Ccl3 - chemokine (c-c motif) ligand 3, Sorl1 - sortilin-related receptor, ldlr class a repeats-containing, Ccl4 - chemokine (c-c motif) ligand 4, Itgam - integrin alpha m, Ccl9 - chemokine (c-c motif) ligand 9, Fmnl1 - formin-like 1, Cxcr4 - chemokine (c-x-c motif) receptor 4, Sdc4 - syndecan 4, S1pr1 - sphingosine-1-phosphate receptor 1, Itgb7 - integrin beta 7, Ccr2 - chemokine (c-c motif) rec…
GO:0006935	chemotaxis	5.93e-09	1.59e-05	6.66	9133	162	127	15	[Ptafr - platelet-activating factor receptor, Ccl3 - chemokine (c-c motif) ligand 3, Ccl4 - chemokine (c-c motif) ligand 4, Itgam - integrin alpha m, Ccl9 - chemokine (c-c motif) ligand 9, Sema4a - sema domain, immunoglobulin domain (ig), transmembrane domain (tm) and short cytoplasmic domain, (semaphorin) 4a, Cxcr4 - chemokine (c-x-c motif) receptor 4, Anxa1 - annexin a1, Sema4d - sema domain, i…
GO:0042330	taxis	7.63e-09	1.71e-05	6.54	9133	165	127	15	[Ptafr - platelet-activating factor receptor, Ccl3 - chemokine (c-c motif) ligand 3, Ccl4 - chemokine (c-c motif) ligand 4, Itgam - integrin alpha m, Ccl9 - chemokine (c-c motif) ligand 9, Sema4a - sema domain, immunoglobulin domain (ig), transmembrane domain (tm) and short cytoplasmic domain, (semaphorin) 4a, Cxcr4 - chemokine (c-x-c motif) receptor 4, Anxa1 - annexin a1, Sema4d - sema domain, i…
GO:0016477	cell migration	7.65e-09	1.47e-05	3.89	9133	444	127	24	[Mef2c - myocyte enhancer factor 2c, Ccl3 - chemokine (c-c motif) ligand 3, Sorl1 - sortilin-related receptor, ldlr class a repeats-containing, Ccl4 - chemokine (c-c motif) ligand 4, Itgam - integrin alpha m, F11r - f11 receptor, Ccl9 - chemokine (c-c motif) ligand 9, Sema4a - sema domain, immunoglobulin domain (ig), transmembrane domain (tm) and short cytoplasmic domain, (semaphorin) 4a, Fmnl1 -…
GO:0001817	regulation of cytokine production	1.4e-08	2.35e-05	3.77	9133	458	127	24	[Fcgr2b - fc receptor, igg, low affinity iib, Ptafr - platelet-activating factor receptor, Mmp8 - matrix metallopeptidase 8, Ccl3 - chemokine (c-c motif) ligand 3, Sorl1 - sortilin-related receptor, ldlr class a repeats-containing, Ccl4 - chemokine (c-c motif) ligand 4, Mefv - mediterranean fever, F11r - f11 receptor, Hpse - heparanase, Anxa1 - annexin a1, Thbs1 - thrombospondin 1, Anxa4 - annexi…
GO:0006928	movement of cell or subcellular component	2.02e-08	3.02e-05	3.15	9133	663	127	29	[Ccl3 - chemokine (c-c motif) ligand 3, Sorl1 - sortilin-related receptor, ldlr class a repeats-containing, Ccl4 - chemokine (c-c motif) ligand 4, Itgam - integrin alpha m, Ccl9 - chemokine (c-c motif) ligand 9, Fmnl1 - formin-like 1, Cxcr4 - chemokine (c-x-c motif) receptor 4, Emb - embigin, Sdc4 - syndecan 4, S1pr1 - sphingosine-1-phosphate receptor 1, Itgb7 - integrin beta 7, Ccr2 - chemokine …
GO:0022407	regulation of cell-cell adhesion	2.15e-08	2.89e-05	4.9	9133	264	127	18	[Adam19 - a disintegrin and metallopeptidase domain 19 (meltrin beta), Runx3 - runt related transcription factor 3, Ptafr - platelet-activating factor receptor, Il1rn - interleukin 1 receptor antagonist, Zc3h12d - zinc finger ccch type containing 12d, F11r - f11 receptor, Gcnt2 - glucosaminyl (n-acetyl) transferase 2, i-branching enzyme, Anxa1 - annexin a1, Coro1a - coronin, actin binding protein…
GO:0048870	cell motility	3.33e-08	4.07e-05	3.6	9133	479	127	24	[Mef2c - myocyte enhancer factor 2c, Ccl3 - chemokine (c-c motif) ligand 3, Sorl1 - sortilin-related receptor, ldlr class a repeats-containing, Ccl4 - chemokine (c-c motif) ligand 4, Itgam - integrin alpha m, F11r - f11 receptor, Ccl9 - chemokine (c-c motif) ligand 9, Sema4a - sema domain, immunoglobulin domain (ig), transmembrane domain (tm) and short cytoplasmic domain, (semaphorin) 4a, Fmnl1 -…
GO:0050865	regulation of cell activation	5.66e-08	6.33e-05	3.95	9133	382	127	21	[Fcgr2b - fc receptor, igg, low affinity iib, Runx3 - runt related transcription factor 3, Mef2c - myocyte enhancer factor 2c, Ptafr - platelet-activating factor receptor, Mmp8 - matrix metallopeptidase 8, Itgam - integrin alpha m, Zc3h12d - zinc finger ccch type containing 12d, F11r - f11 receptor, Anxa1 - annexin a1, Thbs1 - thrombospondin 1, Coro1a - coronin, actin binding protein 1a, Sdc4 - s…
GO:0002376	immune system process	1.09e-07	0.000113	2.6	9133	941	127	34	[Fcgr2b - fc receptor, igg, low affinity iib, Ccl3 - chemokine (c-c motif) ligand 3, Il1rn - interleukin 1 receptor antagonist, Ccl4 - chemokine (c-c motif) ligand 4, Itgam - integrin alpha m, Nfil3 - nuclear factor, interleukin 3, regulated, Mefv - mediterranean fever, Ccl9 - chemokine (c-c motif) ligand 9, Cxcr4 - chemokine (c-x-c motif) receptor 4, S1pr1 - sphingosine-1-phosphate receptor 1, I…
GO:0030334	regulation of cell migration	1.28e-07	0.000123	3.25	9133	554	127	25	[Sorl1 - sortilin-related receptor, ldlr class a repeats-containing, Il1rn - interleukin 1 receptor antagonist, Ccl4 - chemokine (c-c motif) ligand 4, Cxcr4 - chemokine (c-x-c motif) receptor 4, Sdc4 - syndecan 4, S1pr1 - sphingosine-1-phosphate receptor 1, Serpine1 - serine (or cysteine) peptidase inhibitor, clade e, member 1, Ccr2 - chemokine (c-c motif) receptor 2, Mef2c - myocyte enhancer fac…
GO:0032101	regulation of response to external stimulus	1.64e-07	0.000147	3.43	9133	482	127	23	[Fcgr2b - fc receptor, igg, low affinity iib, Socs3 - suppressor of cytokine signaling 3, Mmp8 - matrix metallopeptidase 8, Ccl3 - chemokine (c-c motif) ligand 3, Ccl4 - chemokine (c-c motif) ligand 4, Mefv - mediterranean fever, F11r - f11 receptor, Hpse - heparanase, Sema4a - sema domain, immunoglobulin domain (ig), transmembrane domain (tm) and short cytoplasmic domain, (semaphorin) 4a, Cxcr4 …
GO:0007155	cell adhesion	1.77e-07	0.000148	4.27	9133	303	127	18	[Itgam - integrin alpha m, F11r - f11 receptor, Hpse - heparanase, Thbs1 - thrombospondin 1, Emb - embigin, Sema4d - sema domain, immunoglobulin domain (ig), transmembrane domain (tm) and short cytoplasmic domain, (semaphorin) 4d, Coro1a - coronin, actin binding protein 1a, Amica1 - adhesion molecule, interacts with cxadr antigen 1, Itgb7 - integrin beta 7, Ccr2 - chemokine (c-c motif) receptor 2…
GO:0022610	biological adhesion	2.37e-07	0.000187	4.19	9133	309	127	18	[Itgam - integrin alpha m, F11r - f11 receptor, Hpse - heparanase, Thbs1 - thrombospondin 1, Emb - embigin, Sema4d - sema domain, immunoglobulin domain (ig), transmembrane domain (tm) and short cytoplasmic domain, (semaphorin) 4d, Coro1a - coronin, actin binding protein 1a, Amica1 - adhesion molecule, interacts with cxadr antigen 1, Itgb7 - integrin beta 7, Ccr2 - chemokine (c-c motif) receptor 2…
GO:2000145	regulation of cell motility	2.61e-07	0.000195	3.13	9133	575	127	25	[Sorl1 - sortilin-related receptor, ldlr class a repeats-containing, Il1rn - interleukin 1 receptor antagonist, Ccl4 - chemokine (c-c motif) ligand 4, Cxcr4 - chemokine (c-x-c motif) receptor 4, Sdc4 - syndecan 4, S1pr1 - sphingosine-1-phosphate receptor 1, Serpine1 - serine (or cysteine) peptidase inhibitor, clade e, member 1, Ccr2 - chemokine (c-c motif) receptor 2, Mef2c - myocyte enhancer fac…
GO:0045785	positive regulation of cell adhesion	2.8e-07	0.000198	4.38	9133	279	127	17	[Adam19 - a disintegrin and metallopeptidase domain 19 (meltrin beta), Runx3 - runt related transcription factor 3, Ptafr - platelet-activating factor receptor, F11r - f11 receptor, Gcnt2 - glucosaminyl (n-acetyl) transferase 2, i-branching enzyme, Anxa1 - annexin a1, Thbs1 - thrombospondin 1, Coro1a - coronin, actin binding protein 1a, Sdc4 - syndecan 4, Ccr2 - chemokine (c-c motif) receptor 2, …
GO:0071674	mononuclear cell migration	2.94e-07	0.000197	20.55	9133	21	127	6	[Ccr2 - chemokine (c-c motif) receptor 2, Ccl3 - chemokine (c-c motif) ligand 3, Ccl4 - chemokine (c-c motif) ligand 4, Ccl9 - chemokine (c-c motif) ligand 9, Anxa1 - annexin a1, Amica1 - adhesion molecule, interacts with cxadr antigen 1]
GO:0050896	response to stimulus	2.99e-07	0.000191	1.75	9133	2593	127	63	[Fcgr2b - fc receptor, igg, low affinity iib, Pid1 - phosphotyrosine interaction domain containing 1, Slfn4 - schlafen 4, Itgam - integrin alpha m, Nfil3 - nuclear factor, interleukin 3, regulated, Mefv - mediterranean fever, Sdc4 - syndecan 4, Syngr1 - synaptogyrin 1, Irak3 - interleukin-1 receptor-associated kinase 3, Arg1 - arginase, liver, Pstpip1 - proline-serine-threonine phosphatase-intera…
GO:0072676	lymphocyte migration	3.35e-07	0.000205	14.81	9133	34	127	7	[Ccr2 - chemokine (c-c motif) receptor 2, Ccl3 - chemokine (c-c motif) ligand 3, Ccl4 - chemokine (c-c motif) ligand 4, F11r - f11 receptor, Ccl9 - chemokine (c-c motif) ligand 9, S1pr1 - sphingosine-1-phosphate receptor 1, Itgb7 - integrin beta 7]
GO:0065008	regulation of biological quality	3.8e-07	0.000222	1.92	9133	1947	127	52	[Fcgr2b - fc receptor, igg, low affinity iib, Pid1 - phosphotyrosine interaction domain containing 1, Aprt - adenine phosphoribosyl transferase, Fabp5 - fatty acid binding protein 5, epidermal, Fmnl1 - formin-like 1, Cacna1d - calcium channel, voltage-dependent, l type, alpha 1d subunit, S1pr1 - sphingosine-1-phosphate receptor 1, Syngr1 - synaptogyrin 1, Sh3pxd2b - sh3 and px domains 2b, Atp1a3 …
GO:0002694	regulation of leukocyte activation	4.13e-07	0.000231	3.84	9133	356	127	19	[Fcgr2b - fc receptor, igg, low affinity iib, Runx3 - runt related transcription factor 3, Mef2c - myocyte enhancer factor 2c, Ptafr - platelet-activating factor receptor, Mmp8 - matrix metallopeptidase 8, Itgam - integrin alpha m, Zc3h12d - zinc finger ccch type containing 12d, Anxa1 - annexin a1, Thbs1 - thrombospondin 1, Coro1a - coronin, actin binding protein 1a, Sdc4 - syndecan 4, Tnfrsf13b …
GO:0060326	cell chemotaxis	4.26e-07	0.000228	7	9133	113	127	11	[Ccr2 - chemokine (c-c motif) receptor 2, Ccl3 - chemokine (c-c motif) ligand 3, Ccl4 - chemokine (c-c motif) ligand 4, Itgam - integrin alpha m, Cxcl14 - chemokine (c-x-c motif) ligand 14, Ccl9 - chemokine (c-c motif) ligand 9, Cxcr4 - chemokine (c-x-c motif) receptor 4, Anxa1 - annexin a1, Coro1a - coronin, actin binding protein 1a, Amica1 - adhesion molecule, interacts with cxadr antigen 1, S1…
GO:0032103	positive regulation of response to external stimulus	5.1e-07	0.000263	5.14	9133	196	127	14	[Mmp8 - matrix metallopeptidase 8, Ccl3 - chemokine (c-c motif) ligand 3, Ccl4 - chemokine (c-c motif) ligand 4, Cxcr4 - chemokine (c-x-c motif) receptor 4, Thbs1 - thrombospondin 1, S1pr1 - sphingosine-1-phosphate receptor 1, Alox5ap - arachidonate 5-lipoxygenase activating protein, Serpine1 - serine (or cysteine) peptidase inhibitor, clade e, member 1, Ccr2 - chemokine (c-c motif) receptor 2, P…
GO:0090303	positive regulation of wound healing	6.2e-07	0.000308	13.61	9133	37	127	7	[Serpine1 - serine (or cysteine) peptidase inhibitor, clade e, member 1, Ptger4 - prostaglandin e receptor 4 (subtype ep4), F11r - f11 receptor, Hpse - heparanase, Cxcr4 - chemokine (c-x-c motif) receptor 4, Thbs1 - thrombospondin 1, Anxa1 - annexin a1]
GO:0051270	regulation of cellular component movement	7.92e-07	0.00038	2.95	9133	610	127	25	[Sorl1 - sortilin-related receptor, ldlr class a repeats-containing, Il1rn - interleukin 1 receptor antagonist, Ccl4 - chemokine (c-c motif) ligand 4, Cxcr4 - chemokine (c-x-c motif) receptor 4, Sdc4 - syndecan 4, S1pr1 - sphingosine-1-phosphate receptor 1, Serpine1 - serine (or cysteine) peptidase inhibitor, clade e, member 1, Ccr2 - chemokine (c-c motif) receptor 2, Mef2c - myocyte enhancer fac…
GO:0040012	regulation of locomotion	9.5e-07	0.00044	2.92	9133	616	127	25	[Sorl1 - sortilin-related receptor, ldlr class a repeats-containing, Il1rn - interleukin 1 receptor antagonist, Ccl4 - chemokine (c-c motif) ligand 4, Cxcr4 - chemokine (c-x-c motif) receptor 4, Sdc4 - syndecan 4, S1pr1 - sphingosine-1-phosphate receptor 1, Serpine1 - serine (or cysteine) peptidase inhibitor, clade e, member 1, Ccr2 - chemokine (c-c motif) receptor 2, Mef2c - myocyte enhancer fac…
GO:0007186	G protein-coupled receptor signaling pathway	1.05e-06	0.000469	4.84	9133	208	127	14	[Ptafr - platelet-activating factor receptor, Ccl3 - chemokine (c-c motif) ligand 3, Sorl1 - sortilin-related receptor, ldlr class a repeats-containing, Ccl4 - chemokine (c-c motif) ligand 4, Ccl9 - chemokine (c-c motif) ligand 9, Gpr132 - g protein-coupled receptor 132, Cacna1d - calcium channel, voltage-dependent, l type, alpha 1d subunit, Cxcr4 - chemokine (c-x-c motif) receptor 4, Anxa1 - ann…
GO:0050900	leukocyte migration	1.18e-06	0.00051	6.33	9133	125	127	11	[Ccr2 - chemokine (c-c motif) receptor 2, Ccl3 - chemokine (c-c motif) ligand 3, Ccl4 - chemokine (c-c motif) ligand 4, Itgam - integrin alpha m, F11r - f11 receptor, Ccl9 - chemokine (c-c motif) ligand 9, Anxa1 - annexin a1, Coro1a - coronin, actin binding protein 1a, Amica1 - adhesion molecule, interacts with cxadr antigen 1, S1pr1 - sphingosine-1-phosphate receptor 1, Itgb7 - integrin beta 7]
GO:0043269	regulation of ion transport	1.41e-06	0.00059	3.91	9133	313	127	17	[Mef2c - myocyte enhancer factor 2c, Ptafr - platelet-activating factor receptor, Il1rn - interleukin 1 receptor antagonist, Ccl4 - chemokine (c-c motif) ligand 4, Ahnak - ahnak nucleoprotein (desmoyokin), Cacna1d - calcium channel, voltage-dependent, l type, alpha 1d subunit, Cxcr4 - chemokine (c-x-c motif) receptor 4, Thbs1 - thrombospondin 1, Coro1a - coronin, actin binding protein 1a, Serpine…
GO:0002684	positive regulation of immune system process	1.71e-06	0.000697	2.91	9133	593	127	24	[Fcgr2b - fc receptor, igg, low affinity iib, Mef2c - myocyte enhancer factor 2c, Runx3 - runt related transcription factor 3, Ptafr - platelet-activating factor receptor, Mmp8 - matrix metallopeptidase 8, Ccl3 - chemokine (c-c motif) ligand 3, Ccl4 - chemokine (c-c motif) ligand 4, Itgam - integrin alpha m, Lat2 - linker for activation of t cells family, member 2, Anxa1 - annexin a1, Thbs1 - thr…
GO:0030595	leukocyte chemotaxis	1.82e-06	0.000719	7.89	9133	82	127	9	[Ccr2 - chemokine (c-c motif) receptor 2, Ccl3 - chemokine (c-c motif) ligand 3, Ccl4 - chemokine (c-c motif) ligand 4, Itgam - integrin alpha m, Ccl9 - chemokine (c-c motif) ligand 9, Anxa1 - annexin a1, Coro1a - coronin, actin binding protein 1a, S1pr1 - sphingosine-1-phosphate receptor 1, Amica1 - adhesion molecule, interacts with cxadr antigen 1]
GO:0006955	immune response	2.1e-06	0.000807	3.18	9133	475	127	21	[Fcgr2b - fc receptor, igg, low affinity iib, Mef2c - myocyte enhancer factor 2c, Ccl3 - chemokine (c-c motif) ligand 3, Il1rn - interleukin 1 receptor antagonist, Ccl4 - chemokine (c-c motif) ligand 4, Nfil3 - nuclear factor, interleukin 3, regulated, Rbpj - recombination signal binding protein for immunoglobulin kappa j region, Mefv - mediterranean fever, Lat2 - linker for activation of t cells…
GO:0002682	regulation of immune system process	2.49e-06	0.000929	2.45	9133	879	127	30	[Fcgr2b - fc receptor, igg, low affinity iib, Ccl3 - chemokine (c-c motif) ligand 3, Ccl4 - chemokine (c-c motif) ligand 4, Itgam - integrin alpha m, Zc3h12d - zinc finger ccch type containing 12d, Sdc4 - syndecan 4, Serpine1 - serine (or cysteine) peptidase inhibitor, clade e, member 1, Ccr2 - chemokine (c-c motif) receptor 2, Irak3 - interleukin-1 receptor-associated kinase 3, Gsn - gelsolin, H…
GO:0002548	monocyte chemotaxis	2.6e-06	0.000944	21.15	9133	17	127	5	[Ccr2 - chemokine (c-c motif) receptor 2, Ccl3 - chemokine (c-c motif) ligand 3, Ccl4 - chemokine (c-c motif) ligand 4, Ccl9 - chemokine (c-c motif) ligand 9, Anxa1 - annexin a1]
GO:0001819	positive regulation of cytokine production	2.75e-06	0.000971	3.93	9133	293	127	16	[Ptafr - platelet-activating factor receptor, Mmp8 - matrix metallopeptidase 8, Ccl3 - chemokine (c-c motif) ligand 3, Sorl1 - sortilin-related receptor, ldlr class a repeats-containing, Ccl4 - chemokine (c-c motif) ligand 4, Hpse - heparanase, Anxa1 - annexin a1, Thbs1 - thrombospondin 1, Serpine1 - serine (or cysteine) peptidase inhibitor, clade e, member 1, Ccr2 - chemokine (c-c motif) recepto…
GO:0022409	positive regulation of cell-cell adhesion	3.49e-06	0.0012	5.14	9133	168	127	12	[Ccr2 - chemokine (c-c motif) receptor 2, Adam19 - a disintegrin and metallopeptidase domain 19 (meltrin beta), Runx3 - runt related transcription factor 3, Ptafr - platelet-activating factor receptor, Sirpb1a - signal-regulatory protein beta 1a, Plaur - plasminogen activator, urokinase receptor, F11r - f11 receptor, Gcnt2 - glucosaminyl (n-acetyl) transferase 2, i-branching enzyme, Lgals1 - lect…
GO:0006954	inflammatory response	3.82e-06	0.00128	4.34	9133	232	127	14	[Ptafr - platelet-activating factor receptor, Ccl3 - chemokine (c-c motif) ligand 3, Il1rn - interleukin 1 receptor antagonist, Ccl4 - chemokine (c-c motif) ligand 4, Rbpj - recombination signal binding protein for immunoglobulin kappa j region, Mefv - mediterranean fever, Ccl9 - chemokine (c-c motif) ligand 9, Anxa1 - annexin a1, Thbs1 - thrombospondin 1, Ccr2 - chemokine (c-c motif) receptor 2,…
GO:0050867	positive regulation of cell activation	4.22e-06	0.00138	4.3	9133	234	127	14	[Runx3 - runt related transcription factor 3, Mef2c - myocyte enhancer factor 2c, Ptafr - platelet-activating factor receptor, Mmp8 - matrix metallopeptidase 8, Itgam - integrin alpha m, F11r - f11 receptor, Anxa1 - annexin a1, Thbs1 - thrombospondin 1, Coro1a - coronin, actin binding protein 1a, Ccr2 - chemokine (c-c motif) receptor 2, Sirpb1a - signal-regulatory protein beta 1a, Lgals1 - lectin…
GO:0050670	regulation of lymphocyte proliferation	4.44e-06	0.00142	5.53	9133	143	127	11	[Ccr2 - chemokine (c-c motif) receptor 2, Fcgr2b - fc receptor, igg, low affinity iib, Mef2c - myocyte enhancer factor 2c, Zc3h12d - zinc finger ccch type containing 12d, Nfatc2 - nuclear factor of activated t cells, cytoplasmic, calcineurin dependent 2, Havcr2 - hepatitis a virus cellular receptor 2, Arg1 - arginase, liver, Anxa1 - annexin a1, Coro1a - coronin, actin binding protein 1a, Sdc4 - s…
GO:0032944	regulation of mononuclear cell proliferation	5.09e-06	0.00159	5.46	9133	145	127	11	[Ccr2 - chemokine (c-c motif) receptor 2, Fcgr2b - fc receptor, igg, low affinity iib, Mef2c - myocyte enhancer factor 2c, Zc3h12d - zinc finger ccch type containing 12d, Nfatc2 - nuclear factor of activated t cells, cytoplasmic, calcineurin dependent 2, Havcr2 - hepatitis a virus cellular receptor 2, Arg1 - arginase, liver, Anxa1 - annexin a1, Coro1a - coronin, actin binding protein 1a, Sdc4 - s…
GO:1903036	positive regulation of response to wounding	5.18e-06	0.00158	10.07	9133	50	127	7	[Serpine1 - serine (or cysteine) peptidase inhibitor, clade e, member 1, Ptger4 - prostaglandin e receptor 4 (subtype ep4), F11r - f11 receptor, Hpse - heparanase, Cxcr4 - chemokine (c-x-c motif) receptor 4, Thbs1 - thrombospondin 1, Anxa1 - annexin a1]
GO:0034097	response to cytokine	5.28e-06	0.00157	3.38	9133	383	127	18	[Socs3 - suppressor of cytokine signaling 3, Pid1 - phosphotyrosine interaction domain containing 1, Ccl3 - chemokine (c-c motif) ligand 3, Ccl4 - chemokine (c-c motif) ligand 4, Nfil3 - nuclear factor, interleukin 3, regulated, Mefv - mediterranean fever, Ccl9 - chemokine (c-c motif) ligand 9, Cxcr4 - chemokine (c-x-c motif) receptor 4, Anxa1 - annexin a1, Coro1a - coronin, actin binding protein…
GO:0065007	biological regulation	6.08e-06	0.00177	1.28	9133	5833	127	104	[Pid1 - phosphotyrosine interaction domain containing 1, Itgam - integrin alpha m, Aprt - adenine phosphoribosyl transferase, Mefv - mediterranean fever, Cacna1d - calcium channel, voltage-dependent, l type, alpha 1d subunit, Itgb7 - integrin beta 7, Irak3 - interleukin-1 receptor-associated kinase 3, Arg1 - arginase, liver, Fxyd5 - fxyd domain-containing ion transport regulator 5, Atp1a3 - atpas…
GO:0032680	regulation of tumor necrosis factor production	7e-06	0.002	5.89	9133	122	127	10	[Ccr2 - chemokine (c-c motif) receptor 2, Ptger4 - prostaglandin e receptor 4 (subtype ep4), Ptafr - platelet-activating factor receptor, Mmp8 - matrix metallopeptidase 8, Ccl3 - chemokine (c-c motif) ligand 3, Ccl4 - chemokine (c-c motif) ligand 4, Irak3 - interleukin-1 receptor-associated kinase 3, Tspo - translocator protein, Havcr2 - hepatitis a virus cellular receptor 2, Thbs1 - thrombospond…
GO:0030335	positive regulation of cell migration	8.01e-06	0.00224	3.43	9133	356	127	17	[Ptafr - platelet-activating factor receptor, Ccl4 - chemokine (c-c motif) ligand 4, Gcnt2 - glucosaminyl (n-acetyl) transferase 2, i-branching enzyme, Sema4a - sema domain, immunoglobulin domain (ig), transmembrane domain (tm) and short cytoplasmic domain, (semaphorin) 4a, Cxcr4 - chemokine (c-x-c motif) receptor 4, Anxa1 - annexin a1, Thbs1 - thrombospondin 1, Sema4d - sema domain, immunoglobul…
GO:1903555	regulation of tumor necrosis factor superfamily cytokine production	8.1e-06	0.00222	5.8	9133	124	127	10	[Ccr2 - chemokine (c-c motif) receptor 2, Ptger4 - prostaglandin e receptor 4 (subtype ep4), Ptafr - platelet-activating factor receptor, Mmp8 - matrix metallopeptidase 8, Ccl3 - chemokine (c-c motif) ligand 3, Ccl4 - chemokine (c-c motif) ligand 4, Irak3 - interleukin-1 receptor-associated kinase 3, Tspo - translocator protein, Havcr2 - hepatitis a virus cellular receptor 2, Thbs1 - thrombospond…
GO:0070663	regulation of leukocyte proliferation	8.53e-06	0.00229	5.17	9133	153	127	11	[Ccr2 - chemokine (c-c motif) receptor 2, Fcgr2b - fc receptor, igg, low affinity iib, Mef2c - myocyte enhancer factor 2c, Zc3h12d - zinc finger ccch type containing 12d, Nfatc2 - nuclear factor of activated t cells, cytoplasmic, calcineurin dependent 2, Havcr2 - hepatitis a virus cellular receptor 2, Arg1 - arginase, liver, Anxa1 - annexin a1, Coro1a - coronin, actin binding protein 1a, Sdc4 - s…
GO:0110020	regulation of actomyosin structure organization	8.66e-06	0.00228	7.67	9133	75	127	8	[Mef2c - myocyte enhancer factor 2c, Ptger4 - prostaglandin e receptor 4 (subtype ep4), F11r - f11 receptor, Arhgef10l - rho guanine nucleotide exchange factor (gef) 10-like, S100a10 - s100 calcium binding protein a10 (calpactin), Sdc4 - syndecan 4, S1pr1 - sphingosine-1-phosphate receptor 1, Sh3pxd2b - sh3 and px domains 2b]
GO:0098609	cell-cell adhesion	9.08e-06	0.00235	5.14	9133	154	127	11	[Ccr2 - chemokine (c-c motif) receptor 2, Itgam - integrin alpha m, Cd93 - cd93 antigen, F11r - f11 receptor, Cyfip2 - cytoplasmic fmr1 interacting protein 2, Lgals1 - lectin, galactose binding, soluble 1, Thbs1 - thrombospondin 1, Emb - embigin, Sema4d - sema domain, immunoglobulin domain (ig), transmembrane domain (tm) and short cytoplasmic domain, (semaphorin) 4d, Amica1 - adhesion molecule, i…
GO:2000147	positive regulation of cell motility	9.63e-06	0.00244	3.39	9133	361	127	17	[Ptafr - platelet-activating factor receptor, Ccl4 - chemokine (c-c motif) ligand 4, Gcnt2 - glucosaminyl (n-acetyl) transferase 2, i-branching enzyme, Sema4a - sema domain, immunoglobulin domain (ig), transmembrane domain (tm) and short cytoplasmic domain, (semaphorin) 4a, Cxcr4 - chemokine (c-x-c motif) receptor 4, Anxa1 - annexin a1, Thbs1 - thrombospondin 1, Sema4d - sema domain, immunoglobul…
GO:0034112	positive regulation of homotypic cell-cell adhesion	1.04e-05	0.00259	53.94	9133	4	127	3	[Plaur - plasminogen activator, urokinase receptor, F11r - f11 receptor, Lgals1 - lectin, galactose binding, soluble 1]
GO:0051249	regulation of lymphocyte activation	1.21e-05	0.00294	3.69	9133	292	127	15	[Fcgr2b - fc receptor, igg, low affinity iib, Runx3 - runt related transcription factor 3, Mef2c - myocyte enhancer factor 2c, Zc3h12d - zinc finger ccch type containing 12d, Anxa1 - annexin a1, Coro1a - coronin, actin binding protein 1a, Sdc4 - syndecan 4, Tnfrsf13b - tumor necrosis factor receptor superfamily, member 13b, Ccr2 - chemokine (c-c motif) receptor 2, Sirpb1a - signal-regulatory prot…
GO:0051272	positive regulation of cellular component movement	1.28e-05	0.00308	3.31	9133	369	127	17	[Ptafr - platelet-activating factor receptor, Ccl4 - chemokine (c-c motif) ligand 4, Gcnt2 - glucosaminyl (n-acetyl) transferase 2, i-branching enzyme, Sema4a - sema domain, immunoglobulin domain (ig), transmembrane domain (tm) and short cytoplasmic domain, (semaphorin) 4a, Cxcr4 - chemokine (c-x-c motif) receptor 4, Anxa1 - annexin a1, Thbs1 - thrombospondin 1, Sema4d - sema domain, immunoglobul…
GO:0002696	positive regulation of leukocyte activation	1.32e-05	0.00311	4.17	9133	224	127	13	[Runx3 - runt related transcription factor 3, Mef2c - myocyte enhancer factor 2c, Ptafr - platelet-activating factor receptor, Mmp8 - matrix metallopeptidase 8, Itgam - integrin alpha m, Anxa1 - annexin a1, Thbs1 - thrombospondin 1, Coro1a - coronin, actin binding protein 1a, Ccr2 - chemokine (c-c motif) receptor 2, Sirpb1a - signal-regulatory protein beta 1a, Lgals1 - lectin, galactose binding, …
GO:0048518	positive regulation of biological process	1.38e-05	0.0032	1.5	9133	3407	127	71	[Fcgr2b - fc receptor, igg, low affinity iib, Pid1 - phosphotyrosine interaction domain containing 1, Itgam - integrin alpha m, Nfil3 - nuclear factor, interleukin 3, regulated, Mefv - mediterranean fever, Fabp5 - fatty acid binding protein 5, epidermal, Phldb1 - pleckstrin homology-like domain, family b, member 1, Cacna1d - calcium channel, voltage-dependent, l type, alpha 1d subunit, Sdc4 - syn…
GO:0061041	regulation of wound healing	1.54e-05	0.0035	7.1	9133	81	127	8	[Serpine1 - serine (or cysteine) peptidase inhibitor, clade e, member 1, Ptger4 - prostaglandin e receptor 4 (subtype ep4), F11r - f11 receptor, Hpse - heparanase, Cxcr4 - chemokine (c-x-c motif) receptor 4, Thbs1 - thrombospondin 1, Anxa1 - annexin a1, Cd9 - cd9 antigen]
GO:0051049	regulation of transport	1.56e-05	0.00349	2.24	9133	963	127	30	[Fcgr2b - fc receptor, igg, low affinity iib, Pid1 - phosphotyrosine interaction domain containing 1, Il1rn - interleukin 1 receptor antagonist, Ccl4 - chemokine (c-c motif) ligand 4, Sorl1 - sortilin-related receptor, ldlr class a repeats-containing, Itgam - integrin alpha m, Fabp5 - fatty acid binding protein 5, epidermal, Ahnak - ahnak nucleoprotein (desmoyokin), Cacna1d - calcium channel, vol…
GO:0050866	negative regulation of cell activation	1.61e-05	0.00354	5.37	9133	134	127	10	[Ccr2 - chemokine (c-c motif) receptor 2, Fcgr2b - fc receptor, igg, low affinity iib, Runx3 - runt related transcription factor 3, Zc3h12d - zinc finger ccch type containing 12d, Havcr2 - hepatitis a virus cellular receptor 2, Arg1 - arginase, liver, Anxa1 - annexin a1, Sdc4 - syndecan 4, Tnfrsf13b - tumor necrosis factor receptor superfamily, member 13b, Cd9 - cd9 antigen]
GO:0040017	positive regulation of locomotion	1.7e-05	0.00367	3.24	9133	377	127	17	[Ptafr - platelet-activating factor receptor, Ccl4 - chemokine (c-c motif) ligand 4, Gcnt2 - glucosaminyl (n-acetyl) transferase 2, i-branching enzyme, Sema4a - sema domain, immunoglobulin domain (ig), transmembrane domain (tm) and short cytoplasmic domain, (semaphorin) 4a, Cxcr4 - chemokine (c-x-c motif) receptor 4, Anxa1 - annexin a1, Thbs1 - thrombospondin 1, Sema4d - sema domain, immunoglobul…
GO:0048583	regulation of response to stimulus	1.73e-05	0.0037	1.7	9133	2199	127	52	[Fcgr2b - fc receptor, igg, low affinity iib, Pid1 - phosphotyrosine interaction domain containing 1, Itgam - integrin alpha m, Mefv - mediterranean fever, Fabp5 - fatty acid binding protein 5, epidermal, Cacna1d - calcium channel, voltage-dependent, l type, alpha 1d subunit, S1pr1 - sphingosine-1-phosphate receptor 1, Irak3 - interleukin-1 receptor-associated kinase 3, Arg1 - arginase, liver, So…
GO:0010647	positive regulation of cell communication	1.91e-05	0.00401	2.22	9133	973	127	30	[Fcgr2b - fc receptor, igg, low affinity iib, Ccl3 - chemokine (c-c motif) ligand 3, Il1rn - interleukin 1 receptor antagonist, Ccl4 - chemokine (c-c motif) ligand 4, Sorl1 - sortilin-related receptor, ldlr class a repeats-containing, Fabp5 - fatty acid binding protein 5, epidermal, Ccl9 - chemokine (c-c motif) ligand 9, Cacna1d - calcium channel, voltage-dependent, l type, alpha 1d subunit, Cxcr…
GO:0007165	signal transduction	1.98e-05	0.00409	1.82	9133	1734	127	44	[Fcgr2b - fc receptor, igg, low affinity iib, Ccl3 - chemokine (c-c motif) ligand 3, Ccl4 - chemokine (c-c motif) ligand 4, Sorl1 - sortilin-related receptor, ldlr class a repeats-containing, Itgam - integrin alpha m, Arhgef10l - rho guanine nucleotide exchange factor (gef) 10-like, Ccl9 - chemokine (c-c motif) ligand 9, Gpr132 - g protein-coupled receptor 132, Cacna1d - calcium channel, voltage-…
GO:0023056	positive regulation of signaling	2.2e-05	0.00447	2.2	9133	980	127	30	[Fcgr2b - fc receptor, igg, low affinity iib, Ccl3 - chemokine (c-c motif) ligand 3, Il1rn - interleukin 1 receptor antagonist, Ccl4 - chemokine (c-c motif) ligand 4, Sorl1 - sortilin-related receptor, ldlr class a repeats-containing, Fabp5 - fatty acid binding protein 5, epidermal, Ccl9 - chemokine (c-c motif) ligand 9, Cacna1d - calcium channel, voltage-dependent, l type, alpha 1d subunit, Cxcr…
GO:0006952	defense response	2.37e-05	0.00474	2.64	9133	600	127	22	[Fcgr2b - fc receptor, igg, low affinity iib, Ptafr - platelet-activating factor receptor, Ccl3 - chemokine (c-c motif) ligand 3, Il1rn - interleukin 1 receptor antagonist, Ccl4 - chemokine (c-c motif) ligand 4, Rbpj - recombination signal binding protein for immunoglobulin kappa j region, Mefv - mediterranean fever, Lyz2 - lysozyme 2, Ccl9 - chemokine (c-c motif) ligand 9, Anxa1 - annexin a1, Th…
GO:0031349	positive regulation of defense response	2.4e-05	0.00475	3.94	9133	237	127	13	[Mef2c - myocyte enhancer factor 2c, Mmp8 - matrix metallopeptidase 8, Ccl3 - chemokine (c-c motif) ligand 3, Alox5ap - arachidonate 5-lipoxygenase activating protein, Serpine1 - serine (or cysteine) peptidase inhibitor, clade e, member 1, Ccr2 - chemokine (c-c motif) receptor 2, Ptger4 - prostaglandin e receptor 4 (subtype ep4), Irak3 - interleukin-1 receptor-associated kinase 3, Mapkapk3 - mito…
GO:0007159	leukocyte cell-cell adhesion	2.57e-05	0.005	10.03	9133	43	127	6	[Ccr2 - chemokine (c-c motif) receptor 2, Itgam - integrin alpha m, F11r - f11 receptor, Thbs1 - thrombospondin 1, Sema4d - sema domain, immunoglobulin domain (ig), transmembrane domain (tm) and short cytoplasmic domain, (semaphorin) 4d, Itgb7 - integrin beta 7]
GO:0032879	regulation of localization	2.88e-05	0.00553	1.88	9133	1531	127	40	[Fcgr2b - fc receptor, igg, low affinity iib, Pid1 - phosphotyrosine interaction domain containing 1, Il1rn - interleukin 1 receptor antagonist, Ccl4 - chemokine (c-c motif) ligand 4, Sorl1 - sortilin-related receptor, ldlr class a repeats-containing, Itgam - integrin alpha m, Fabp5 - fatty acid binding protein 5, epidermal, Ahnak - ahnak nucleoprotein (desmoyokin), Cacna1d - calcium channel, vol…
GO:0051241	negative regulation of multicellular organismal process	2.89e-05	0.00546	2.47	9133	700	127	24	[Fcgr2b - fc receptor, igg, low affinity iib, Mef2c - myocyte enhancer factor 2c, Runx3 - runt related transcription factor 3, Mmp8 - matrix metallopeptidase 8, Sorl1 - sortilin-related receptor, ldlr class a repeats-containing, Rbpj - recombination signal binding protein for immunoglobulin kappa j region, Mefv - mediterranean fever, Sema4a - sema domain, immunoglobulin domain (ig), transmembrane…
GO:0051239	regulation of multicellular organismal process	2.98e-05	0.00555	1.81	9133	1704	127	43	[Fcgr2b - fc receptor, igg, low affinity iib, Ccl3 - chemokine (c-c motif) ligand 3, Ccl4 - chemokine (c-c motif) ligand 4, Sorl1 - sortilin-related receptor, ldlr class a repeats-containing, Il1rn - interleukin 1 receptor antagonist, Itgam - integrin alpha m, Mefv - mediterranean fever, Fabp5 - fatty acid binding protein 5, epidermal, Phldb1 - pleckstrin homology-like domain, family b, member 1,…
GO:0051271	negative regulation of cellular component movement	3.03e-05	0.00557	4.52	9133	175	127	11	[Serpine1 - serine (or cysteine) peptidase inhibitor, clade e, member 1, Mef2c - myocyte enhancer factor 2c, Ptger4 - prostaglandin e receptor 4 (subtype ep4), Cd63 - cd63 antigen, Il1rn - interleukin 1 receptor antagonist, Rbpj - recombination signal binding protein for immunoglobulin kappa j region, Sema4a - sema domain, immunoglobulin domain (ig), transmembrane domain (tm) and short cytoplasmi…
GO:0002366	leukocyte activation involved in immune response	3.62e-05	0.00657	6.32	9133	91	127	8	[Ptger4 - prostaglandin e receptor 4 (subtype ep4), Myo1f - myosin if, Clec4e - c-type lectin domain family 4, member e, Lat2 - linker for activation of t cells family, member 2, Lgals1 - lectin, galactose binding, soluble 1, Sema4a - sema domain, immunoglobulin domain (ig), transmembrane domain (tm) and short cytoplasmic domain, (semaphorin) 4a, Havcr2 - hepatitis a virus cellular receptor 2, Co…
GO:0022603	regulation of anatomical structure morphogenesis	3.63e-05	0.0065	2.56	9133	617	127	22	[Mef2c - myocyte enhancer factor 2c, Ccl3 - chemokine (c-c motif) ligand 3, Il1rn - interleukin 1 receptor antagonist, Rbpj - recombination signal binding protein for immunoglobulin kappa j region, Syne3 - spectrin repeat containing, nuclear envelope family member 3, F11r - f11 receptor, Sema4a - sema domain, immunoglobulin domain (ig), transmembrane domain (tm) and short cytoplasmic domain, (sem…
GO:0001818	negative regulation of cytokine production	3.73e-05	0.0066	4.42	9133	179	127	11	[Fcgr2b - fc receptor, igg, low affinity iib, Ptger4 - prostaglandin e receptor 4 (subtype ep4), Mmp8 - matrix metallopeptidase 8, Irak3 - interleukin-1 receptor-associated kinase 3, Tspo - translocator protein, Mefv - mediterranean fever, Havcr2 - hepatitis a virus cellular receptor 2, Arg1 - arginase, liver, Anxa1 - annexin a1, Thbs1 - thrombospondin 1, Anxa4 - annexin a4]
GO:0031347	regulation of defense response	4.15e-05	0.00724	2.9	9133	446	127	18	[Fcgr2b - fc receptor, igg, low affinity iib, Socs3 - suppressor of cytokine signaling 3, Mef2c - myocyte enhancer factor 2c, Mmp8 - matrix metallopeptidase 8, Ccl3 - chemokine (c-c motif) ligand 3, Mefv - mediterranean fever, Anxa1 - annexin a1, Alox5ap - arachidonate 5-lipoxygenase activating protein, Serpine1 - serine (or cysteine) peptidase inhibitor, clade e, member 1, Ccr2 - chemokine (c-c …
GO:0050920	regulation of chemotaxis	4.17e-05	0.00718	5.39	9133	120	127	9	[Ccr2 - chemokine (c-c motif) receptor 2, Serpine1 - serine (or cysteine) peptidase inhibitor, clade e, member 1, Ccl4 - chemokine (c-c motif) ligand 4, Cxcl14 - chemokine (c-x-c motif) ligand 14, Sema4a - sema domain, immunoglobulin domain (ig), transmembrane domain (tm) and short cytoplasmic domain, (semaphorin) 4a, Cxcr4 - chemokine (c-x-c motif) receptor 4, Thbs1 - thrombospondin 1, Sema4d - …
GO:0002695	negative regulation of leukocyte activation	4.46e-05	0.00757	5.35	9133	121	127	9	[Ccr2 - chemokine (c-c motif) receptor 2, Fcgr2b - fc receptor, igg, low affinity iib, Runx3 - runt related transcription factor 3, Zc3h12d - zinc finger ccch type containing 12d, Havcr2 - hepatitis a virus cellular receptor 2, Arg1 - arginase, liver, Anxa1 - annexin a1, Sdc4 - syndecan 4, Tnfrsf13b - tumor necrosis factor receptor superfamily, member 13b]
GO:0022408	negative regulation of cell-cell adhesion	4.46e-05	0.00748	5.35	9133	121	127	9	[Runx3 - runt related transcription factor 3, Il1rn - interleukin 1 receptor antagonist, Zc3h12d - zinc finger ccch type containing 12d, Mbp - myelin basic protein, Havcr2 - hepatitis a virus cellular receptor 2, Arg1 - arginase, liver, Anxa1 - annexin a1, Sdc4 - syndecan 4, Cd9 - cd9 antigen]
GO:0051094	positive regulation of developmental process	4.49e-05	0.00744	2.29	9133	816	127	26	[Ccl3 - chemokine (c-c motif) ligand 3, Sorl1 - sortilin-related receptor, ldlr class a repeats-containing, Itgam - integrin alpha m, Phldb1 - pleckstrin homology-like domain, family b, member 1, Cxcr4 - chemokine (c-x-c motif) receptor 4, Sh3pxd2b - sh3 and px domains 2b, Serpine1 - serine (or cysteine) peptidase inhibitor, clade e, member 1, Ccr2 - chemokine (c-c motif) receptor 2, Irak3 - inte…
GO:0051492	regulation of stress fiber assembly	4.49e-05	0.00736	7.3	9133	69	127	7	[Ptger4 - prostaglandin e receptor 4 (subtype ep4), F11r - f11 receptor, Arhgef10l - rho guanine nucleotide exchange factor (gef) 10-like, S100a10 - s100 calcium binding protein a10 (calpactin), Sdc4 - syndecan 4, S1pr1 - sphingosine-1-phosphate receptor 1, Sh3pxd2b - sh3 and px domains 2b]
GO:0045937	positive regulation of phosphate metabolic process	4.86e-05	0.00786	2.52	9133	629	127	22	[Fcgr2b - fc receptor, igg, low affinity iib, Mef2c - myocyte enhancer factor 2c, Pid1 - phosphotyrosine interaction domain containing 1, Ptafr - platelet-activating factor receptor, Mmp8 - matrix metallopeptidase 8, Ccl3 - chemokine (c-c motif) ligand 3, Il1rn - interleukin 1 receptor antagonist, Ccl4 - chemokine (c-c motif) ligand 4, Mdfic - myod family inhibitor domain containing, Gcnt2 - gluc…
GO:0010562	positive regulation of phosphorus metabolic process	4.86e-05	0.00777	2.52	9133	629	127	22	[Fcgr2b - fc receptor, igg, low affinity iib, Mef2c - myocyte enhancer factor 2c, Pid1 - phosphotyrosine interaction domain containing 1, Ptafr - platelet-activating factor receptor, Mmp8 - matrix metallopeptidase 8, Ccl3 - chemokine (c-c motif) ligand 3, Il1rn - interleukin 1 receptor antagonist, Ccl4 - chemokine (c-c motif) ligand 4, Mdfic - myod family inhibitor domain containing, Gcnt2 - gluc…
GO:0002263	cell activation involved in immune response	4.95e-05	0.00782	6.06	9133	95	127	8	[Ptger4 - prostaglandin e receptor 4 (subtype ep4), Myo1f - myosin if, Clec4e - c-type lectin domain family 4, member e, Lat2 - linker for activation of t cells family, member 2, Lgals1 - lectin, galactose binding, soluble 1, Sema4a - sema domain, immunoglobulin domain (ig), transmembrane domain (tm) and short cytoplasmic domain, (semaphorin) 4a, Havcr2 - hepatitis a virus cellular receptor 2, Co…
GO:0009605	response to external stimulus	5.88e-05	0.00918	2.3	9133	780	127	25	[Fcgr2b - fc receptor, igg, low affinity iib, Slfn4 - schlafen 4, Cxcr4 - chemokine (c-x-c motif) receptor 4, Serpine1 - serine (or cysteine) peptidase inhibitor, clade e, member 1, Irak3 - interleukin-1 receptor-associated kinase 3, Cd52 - cd52 antigen, Gsn - gelsolin, Havcr2 - hepatitis a virus cellular receptor 2, Arg1 - arginase, liver, Plec - plectin, Mef2c - myocyte enhancer factor 2c, Ptaf…
GO:0071621	granulocyte chemotaxis	6.18e-05	0.00954	8.63	9133	50	127	6	[Ccl3 - chemokine (c-c motif) ligand 3, Ccl4 - chemokine (c-c motif) ligand 4, Itgam - integrin alpha m, Ccl9 - chemokine (c-c motif) ligand 9, Anxa1 - annexin a1, Amica1 - adhesion molecule, interacts with cxadr antigen 1]
GO:0044093	positive regulation of molecular function	6.31e-05	0.00962	2.16	9133	933	127	28	[Fcgr2b - fc receptor, igg, low affinity iib, Ccl3 - chemokine (c-c motif) ligand 3, Il1rn - interleukin 1 receptor antagonist, Ccl4 - chemokine (c-c motif) ligand 4, Sorl1 - sortilin-related receptor, ldlr class a repeats-containing, Itgam - integrin alpha m, Mefv - mediterranean fever, Ccl9 - chemokine (c-c motif) ligand 9, Cacna1d - calcium channel, voltage-dependent, l type, alpha 1d subunit,…
GO:0097529	myeloid leukocyte migration	7.08e-05	0.0107	6.8	9133	74	127	7	[Ccr2 - chemokine (c-c motif) receptor 2, Ccl3 - chemokine (c-c motif) ligand 3, Ccl4 - chemokine (c-c motif) ligand 4, Itgam - integrin alpha m, Ccl9 - chemokine (c-c motif) ligand 9, Anxa1 - annexin a1, Amica1 - adhesion molecule, interacts with cxadr antigen 1]
GO:0009967	positive regulation of signal transduction	7.3e-05	0.0109	2.18	9133	890	127	27	[Fcgr2b - fc receptor, igg, low affinity iib, Ccl3 - chemokine (c-c motif) ligand 3, Il1rn - interleukin 1 receptor antagonist, Ccl4 - chemokine (c-c motif) ligand 4, Sorl1 - sortilin-related receptor, ldlr class a repeats-containing, Fabp5 - fatty acid binding protein 5, epidermal, Ccl9 - chemokine (c-c motif) ligand 9, Cxcr4 - chemokine (c-x-c motif) receptor 4, Plaur - plasminogen activator, u…
GO:0048522	positive regulation of cellular process	7.35e-05	0.0108	1.49	9133	3084	127	64	[Fcgr2b - fc receptor, igg, low affinity iib, Pid1 - phosphotyrosine interaction domain containing 1, Itgam - integrin alpha m, Nfil3 - nuclear factor, interleukin 3, regulated, Mefv - mediterranean fever, Fabp5 - fatty acid binding protein 5, epidermal, Phldb1 - pleckstrin homology-like domain, family b, member 1, Cacna1d - calcium channel, voltage-dependent, l type, alpha 1d subunit, Sdc4 - syn…
GO:0051924	regulation of calcium ion transport	7.36e-05	0.0107	5.02	9133	129	127	9	[Serpine1 - serine (or cysteine) peptidase inhibitor, clade e, member 1, Ccl4 - chemokine (c-c motif) ligand 4, Myo5a - myosin va, Tspo - translocator protein, Ptgs2 - prostaglandin-endoperoxide synthase 2, Ahnak - ahnak nucleoprotein (desmoyokin), Cacna1d - calcium channel, voltage-dependent, l type, alpha 1d subunit, Cxcr4 - chemokine (c-x-c motif) receptor 4, Coro1a - coronin, actin binding pr…
GO:0072678	T cell migration	7.38e-05	0.0106	16.92	9133	17	127	4	[Ccr2 - chemokine (c-c motif) receptor 2, F11r - f11 receptor, S1pr1 - sphingosine-1-phosphate receptor 1, Itgb7 - integrin beta 7]
GO:0042221	response to chemical	7.6e-05	0.0109	1.87	9133	1426	127	37	[Fcgr2b - fc receptor, igg, low affinity iib, Ccl3 - chemokine (c-c motif) ligand 3, Pid1 - phosphotyrosine interaction domain containing 1, Il1rn - interleukin 1 receptor antagonist, Ccl4 - chemokine (c-c motif) ligand 4, Nfil3 - nuclear factor, interleukin 3, regulated, Mefv - mediterranean fever, Ccl9 - chemokine (c-c motif) ligand 9, Cxcr4 - chemokine (c-x-c motif) receptor 4, Syngr1 - synapt…
GO:0008284	positive regulation of cell proliferation	7.99e-05	0.0113	2.66	9133	513	127	19	[Mef2c - myocyte enhancer factor 2c, Pid1 - phosphotyrosine interaction domain containing 1, Ptafr - platelet-activating factor receptor, Rbpj - recombination signal binding protein for immunoglobulin kappa j region, Gcnt2 - glucosaminyl (n-acetyl) transferase 2, i-branching enzyme, Hpse - heparanase, Anxa1 - annexin a1, Thbs1 - thrombospondin 1, Coro1a - coronin, actin binding protein 1a, Amica1…
GO:0042127	regulation of cell proliferation	8.04e-05	0.0112	2.17	9133	895	127	27	[Fcgr2b - fc receptor, igg, low affinity iib, Pid1 - phosphotyrosine interaction domain containing 1, Zc3h12d - zinc finger ccch type containing 12d, Sdc4 - syndecan 4, S1pr1 - sphingosine-1-phosphate receptor 1, Serpine1 - serine (or cysteine) peptidase inhibitor, clade e, member 1, Ccr2 - chemokine (c-c motif) receptor 2, Fam129b - family with sequence similarity 129, member b, Havcr2 - hepatit…
GO:0032956	regulation of actin cytoskeleton organization	8.15e-05	0.0113	3.75	9133	230	127	12	[Mef2c - myocyte enhancer factor 2c, Ptger4 - prostaglandin e receptor 4 (subtype ep4), Myo1f - myosin if, F11r - f11 receptor, Arhgef10l - rho guanine nucleotide exchange factor (gef) 10-like, S100a10 - s100 calcium binding protein a10 (calpactin), Gsn - gelsolin, Coro1a - coronin, actin binding protein 1a, Sdc4 - syndecan 4, S1pr1 - sphingosine-1-phosphate receptor 1, Capg - capping protein (ac…
GO:0051250	negative regulation of lymphocyte activation	8.23e-05	0.0113	5.64	9133	102	127	8	[Fcgr2b - fc receptor, igg, low affinity iib, Runx3 - runt related transcription factor 3, Zc3h12d - zinc finger ccch type containing 12d, Havcr2 - hepatitis a virus cellular receptor 2, Arg1 - arginase, liver, Anxa1 - annexin a1, Sdc4 - syndecan 4, Tnfrsf13b - tumor necrosis factor receptor superfamily, member 13b]
GO:0032760	positive regulation of tumor necrosis factor production	8.4e-05	0.0114	6.62	9133	76	127	7	[Ccr2 - chemokine (c-c motif) receptor 2, Ptafr - platelet-activating factor receptor, Ccl3 - chemokine (c-c motif) ligand 3, Mmp8 - matrix metallopeptidase 8, Ccl4 - chemokine (c-c motif) ligand 4, Havcr2 - hepatitis a virus cellular receptor 2, Thbs1 - thrombospondin 1]
GO:0010959	regulation of metal ion transport	8.53e-05	0.0115	4.04	9133	196	127	11	[Serpine1 - serine (or cysteine) peptidase inhibitor, clade e, member 1, Cd63 - cd63 antigen, Ccl4 - chemokine (c-c motif) ligand 4, Myo5a - myosin va, Tspo - translocator protein, Ptgs2 - prostaglandin-endoperoxide synthase 2, Ahnak - ahnak nucleoprotein (desmoyokin), Cacna1d - calcium channel, voltage-dependent, l type, alpha 1d subunit, Cxcr4 - chemokine (c-x-c motif) receptor 4, Coro1a - coro…
GO:0051240	positive regulation of multicellular organismal process	8.68e-05	0.0115	2.05	9133	1054	127	30	[Ccl3 - chemokine (c-c motif) ligand 3, Ccl4 - chemokine (c-c motif) ligand 4, Sorl1 - sortilin-related receptor, ldlr class a repeats-containing, Itgam - integrin alpha m, Fabp5 - fatty acid binding protein 5, epidermal, Phldb1 - pleckstrin homology-like domain, family b, member 1, Cxcr4 - chemokine (c-x-c motif) receptor 4, Sh3pxd2b - sh3 and px domains 2b, Serpine1 - serine (or cysteine) pepti…
GO:1903557	positive regulation of tumor necrosis factor superfamily cytokine production	9.14e-05	0.012	6.54	9133	77	127	7	[Ccr2 - chemokine (c-c motif) receptor 2, Ptafr - platelet-activating factor receptor, Ccl3 - chemokine (c-c motif) ligand 3, Mmp8 - matrix metallopeptidase 8, Ccl4 - chemokine (c-c motif) ligand 4, Havcr2 - hepatitis a virus cellular receptor 2, Thbs1 - thrombospondin 1]
GO:0032231	regulation of actin filament bundle assembly	9.14e-05	0.0119	6.54	9133	77	127	7	[Ptger4 - prostaglandin e receptor 4 (subtype ep4), F11r - f11 receptor, Arhgef10l - rho guanine nucleotide exchange factor (gef) 10-like, S100a10 - s100 calcium binding protein a10 (calpactin), Sdc4 - syndecan 4, S1pr1 - sphingosine-1-phosphate receptor 1, Sh3pxd2b - sh3 and px domains 2b]
GO:0045123	cellular extravasation	9.38e-05	0.0121	15.98	9133	18	127	4	[Ccr2 - chemokine (c-c motif) receptor 2, Itgam - integrin alpha m, F11r - f11 receptor, Amica1 - adhesion molecule, interacts with cxadr antigen 1]
GO:0030194	positive regulation of blood coagulation	9.38e-05	0.012	15.98	9133	18	127	4	[Serpine1 - serine (or cysteine) peptidase inhibitor, clade e, member 1, F11r - f11 receptor, Hpse - heparanase, Thbs1 - thrombospondin 1]
GO:0048247	lymphocyte chemotaxis	9.38e-05	0.0119	15.98	9133	18	127	4	[Ccr2 - chemokine (c-c motif) receptor 2, Ccl3 - chemokine (c-c motif) ligand 3, Ccl4 - chemokine (c-c motif) ligand 4, Ccl9 - chemokine (c-c motif) ligand 9]
GO:1900048	positive regulation of hemostasis	9.38e-05	0.0118	15.98	9133	18	127	4	[Serpine1 - serine (or cysteine) peptidase inhibitor, clade e, member 1, F11r - f11 receptor, Hpse - heparanase, Thbs1 - thrombospondin 1]
GO:0043085	positive regulation of catalytic activity	9.57e-05	0.0119	2.34	9133	706	127	23	[Mef2c - myocyte enhancer factor 2c, Ptafr - platelet-activating factor receptor, Ccl3 - chemokine (c-c motif) ligand 3, Sorl1 - sortilin-related receptor, ldlr class a repeats-containing, Il1rn - interleukin 1 receptor antagonist, Ccl4 - chemokine (c-c motif) ligand 4, Itgam - integrin alpha m, Mdfic - myod family inhibitor domain containing, Mefv - mediterranean fever, F11r - f11 receptor, Ccl9…
GO:0002685	regulation of leukocyte migration	9.89e-05	0.0122	4.83	9133	134	127	9	[Ccr2 - chemokine (c-c motif) receptor 2, Serpine1 - serine (or cysteine) peptidase inhibitor, clade e, member 1, Ptger4 - prostaglandin e receptor 4 (subtype ep4), Ptafr - platelet-activating factor receptor, Ccl4 - chemokine (c-c motif) ligand 4, Cxcl14 - chemokine (c-x-c motif) ligand 14, Anxa1 - annexin a1, Thbs1 - thrombospondin 1, Cd9 - cd9 antigen]
GO:0065009	regulation of molecular function	0.0001	0.0122	1.82	9133	1501	127	38	[Fcgr2b - fc receptor, igg, low affinity iib, Ccl3 - chemokine (c-c motif) ligand 3, Il1rn - interleukin 1 receptor antagonist, Ccl4 - chemokine (c-c motif) ligand 4, Sorl1 - sortilin-related receptor, ldlr class a repeats-containing, Itgam - integrin alpha m, Mefv - mediterranean fever, Ccl9 - chemokine (c-c motif) ligand 9, Ahnak - ahnak nucleoprotein (desmoyokin), Cacna1d - calcium channel, vo…
GO:0009607	response to biotic stimulus	0.000103	0.0125	2.61	9133	523	127	19	[Fcgr2b - fc receptor, igg, low affinity iib, Mef2c - myocyte enhancer factor 2c, Ptafr - platelet-activating factor receptor, Slfn4 - schlafen 4, Rbpj - recombination signal binding protein for immunoglobulin kappa j region, Lyz2 - lysozyme 2, Serpine1 - serine (or cysteine) peptidase inhibitor, clade e, member 1, Ptger4 - prostaglandin e receptor 4 (subtype ep4), Myo1f - myosin if, Irak3 - inte…
GO:0050878	regulation of body fluid levels	0.000105	0.0125	4.79	9133	135	127	9	[Serpine1 - serine (or cysteine) peptidase inhibitor, clade e, member 1, Ptger4 - prostaglandin e receptor 4 (subtype ep4), Aprt - adenine phosphoribosyl transferase, F11r - f11 receptor, Hpse - heparanase, Lsr - lipolysis stimulated lipoprotein receptor, F13a1 - coagulation factor xiii, a1 subunit, Thbs1 - thrombospondin 1, Cd9 - cd9 antigen]
GO:0050672	negative regulation of lymphocyte proliferation	0.000107	0.0127	7.85	9133	55	127	6	[Fcgr2b - fc receptor, igg, low affinity iib, Zc3h12d - zinc finger ccch type containing 12d, Havcr2 - hepatitis a virus cellular receptor 2, Arg1 - arginase, liver, Sdc4 - syndecan 4, Tnfrsf13b - tumor necrosis factor receptor superfamily, member 13b]
GO:0070555	response to interleukin-1	0.000107	0.0126	7.85	9133	55	127	6	[Serpine1 - serine (or cysteine) peptidase inhibitor, clade e, member 1, Ccl3 - chemokine (c-c motif) ligand 3, Ccl4 - chemokine (c-c motif) ligand 4, Irak3 - interleukin-1 receptor-associated kinase 3, Ccl9 - chemokine (c-c motif) ligand 9, Anxa1 - annexin a1]
GO:0070664	negative regulation of leukocyte proliferation	0.000107	0.0124	7.85	9133	55	127	6	[Fcgr2b - fc receptor, igg, low affinity iib, Zc3h12d - zinc finger ccch type containing 12d, Havcr2 - hepatitis a virus cellular receptor 2, Arg1 - arginase, liver, Sdc4 - syndecan 4, Tnfrsf13b - tumor necrosis factor receptor superfamily, member 13b]
GO:0032945	negative regulation of mononuclear cell proliferation	0.000107	0.0123	7.85	9133	55	127	6	[Fcgr2b - fc receptor, igg, low affinity iib, Zc3h12d - zinc finger ccch type containing 12d, Havcr2 - hepatitis a virus cellular receptor 2, Arg1 - arginase, liver, Sdc4 - syndecan 4, Tnfrsf13b - tumor necrosis factor receptor superfamily, member 13b]
GO:0014910	regulation of smooth muscle cell migration	0.000107	0.0122	7.85	9133	55	127	6	[Serpine1 - serine (or cysteine) peptidase inhibitor, clade e, member 1, Mef2c - myocyte enhancer factor 2c, Ptger4 - prostaglandin e receptor 4 (subtype ep4), Sorl1 - sortilin-related receptor, ldlr class a repeats-containing, Myo5a - myosin va, Rbpj - recombination signal binding protein for immunoglobulin kappa j region]
GO:1903037	regulation of leukocyte cell-cell adhesion	0.000112	0.0127	3.92	9133	202	127	11	[Ccr2 - chemokine (c-c motif) receptor 2, Runx3 - runt related transcription factor 3, Sirpb1a - signal-regulatory protein beta 1a, Ptafr - platelet-activating factor receptor, Zc3h12d - zinc finger ccch type containing 12d, Lgals1 - lectin, galactose binding, soluble 1, Havcr2 - hepatitis a virus cellular receptor 2, Arg1 - arginase, liver, Anxa1 - annexin a1, Coro1a - coronin, actin binding pro…
GO:1903034	regulation of response to wounding	0.000115	0.013	5.38	9133	107	127	8	[Serpine1 - serine (or cysteine) peptidase inhibitor, clade e, member 1, Ptger4 - prostaglandin e receptor 4 (subtype ep4), F11r - f11 receptor, Hpse - heparanase, Cxcr4 - chemokine (c-x-c motif) receptor 4, Anxa1 - annexin a1, Thbs1 - thrombospondin 1, Cd9 - cd9 antigen]
GO:0050921	positive regulation of chemotaxis	0.000117	0.013	6.29	9133	80	127	7	[Ccr2 - chemokine (c-c motif) receptor 2, Serpine1 - serine (or cysteine) peptidase inhibitor, clade e, member 1, Ccl4 - chemokine (c-c motif) ligand 4, Cxcl14 - chemokine (c-x-c motif) ligand 14, Cxcr4 - chemokine (c-x-c motif) receptor 4, Thbs1 - thrombospondin 1, S1pr1 - sphingosine-1-phosphate receptor 1]
GO:0034110	regulation of homotypic cell-cell adhesion	0.000118	0.013	15.14	9133	19	127	4	[Plaur - plasminogen activator, urokinase receptor, F11r - f11 receptor, Lgals1 - lectin, galactose binding, soluble 1, Cd9 - cd9 antigen]
GO:0050863	regulation of T cell activation	0.000122	0.0134	3.88	9133	204	127	11	[Ccr2 - chemokine (c-c motif) receptor 2, Runx3 - runt related transcription factor 3, Sirpb1a - signal-regulatory protein beta 1a, Zc3h12d - zinc finger ccch type containing 12d, Lgals1 - lectin, galactose binding, soluble 1, Havcr2 - hepatitis a virus cellular receptor 2, Gsn - gelsolin, Arg1 - arginase, liver, Anxa1 - annexin a1, Coro1a - coronin, actin binding protein 1a, Sdc4 - syndecan 4]
GO:0045321	leukocyte activation	0.000124	0.0135	3.18	9133	317	127	14	[Mef2c - myocyte enhancer factor 2c, Itgam - integrin alpha m, Rbpj - recombination signal binding protein for immunoglobulin kappa j region, Lat2 - linker for activation of t cells family, member 2, Sema4a - sema domain, immunoglobulin domain (ig), transmembrane domain (tm) and short cytoplasmic domain, (semaphorin) 4a, Cxcr4 - chemokine (c-x-c motif) receptor 4, Anxa1 - annexin a1, Coro1a - cor…
GO:0050793	regulation of developmental process	0.000126	0.0136	1.82	9133	1460	127	37	[Ccl3 - chemokine (c-c motif) ligand 3, Il1rn - interleukin 1 receptor antagonist, Sorl1 - sortilin-related receptor, ldlr class a repeats-containing, Itgam - integrin alpha m, Ccl9 - chemokine (c-c motif) ligand 9, Fmnl1 - formin-like 1, Phldb1 - pleckstrin homology-like domain, family b, member 1, Cxcr4 - chemokine (c-x-c motif) receptor 4, S1pr1 - sphingosine-1-phosphate receptor 1, Sh3pxd2b -…
GO:0010812	negative regulation of cell-substrate adhesion	0.000128	0.0138	9.99	9133	36	127	5	[Serpine1 - serine (or cysteine) peptidase inhibitor, clade e, member 1, Gcnt2 - glucosaminyl (n-acetyl) transferase 2, i-branching enzyme, Lgals1 - lectin, galactose binding, soluble 1, Thbs1 - thrombospondin 1, Adam15 - a disintegrin and metallopeptidase domain 15 (metargidin)]
GO:0010033	response to organic substance	0.00013	0.0139	1.94	9133	1185	127	32	[Fcgr2b - fc receptor, igg, low affinity iib, Ccl3 - chemokine (c-c motif) ligand 3, Pid1 - phosphotyrosine interaction domain containing 1, Il1rn - interleukin 1 receptor antagonist, Ccl4 - chemokine (c-c motif) ligand 4, Nfil3 - nuclear factor, interleukin 3, regulated, Mefv - mediterranean fever, Ccl9 - chemokine (c-c motif) ligand 9, Cxcr4 - chemokine (c-x-c motif) receptor 4, Syngr1 - synapt…
GO:0032970	regulation of actin filament-based process	0.000143	0.0151	3.54	9133	244	127	12	[Mef2c - myocyte enhancer factor 2c, Ptger4 - prostaglandin e receptor 4 (subtype ep4), Myo1f - myosin if, F11r - f11 receptor, Arhgef10l - rho guanine nucleotide exchange factor (gef) 10-like, S100a10 - s100 calcium binding protein a10 (calpactin), Gsn - gelsolin, Coro1a - coronin, actin binding protein 1a, Sdc4 - syndecan 4, S1pr1 - sphingosine-1-phosphate receptor 1, Capg - capping protein (ac…
GO:0097530	granulocyte migration	0.000144	0.0151	7.44	9133	58	127	6	[Ccl3 - chemokine (c-c motif) ligand 3, Ccl4 - chemokine (c-c motif) ligand 4, Itgam - integrin alpha m, Ccl9 - chemokine (c-c motif) ligand 9, Anxa1 - annexin a1, Amica1 - adhesion molecule, interacts with cxadr antigen 1]
GO:0008360	regulation of cell shape	0.000149	0.0155	5.18	9133	111	127	8	[Ccl3 - chemokine (c-c motif) ligand 3, Syne3 - spectrin repeat containing, nuclear envelope family member 3, F11r - f11 receptor, Sema4a - sema domain, immunoglobulin domain (ig), transmembrane domain (tm) and short cytoplasmic domain, (semaphorin) 4a, Fmnl1 - formin-like 1, Anxa1 - annexin a1, Sema4d - sema domain, immunoglobulin domain (ig), transmembrane domain (tm) and short cytoplasmic doma…
GO:0080134	regulation of response to stress	0.000154	0.0159	2.09	9133	930	127	27	[Fcgr2b - fc receptor, igg, low affinity iib, Ccl3 - chemokine (c-c motif) ligand 3, Il1rn - interleukin 1 receptor antagonist, Itgam - integrin alpha m, Mefv - mediterranean fever, Cxcr4 - chemokine (c-x-c motif) receptor 4, Serpine1 - serine (or cysteine) peptidase inhibitor, clade e, member 1, Ccr2 - chemokine (c-c motif) receptor 2, Irak3 - interleukin-1 receptor-associated kinase 3, Havcr2 -…
GO:0032940	secretion by cell	0.000156	0.016	4.11	9133	175	127	10	[Myo1f - myosin if, Il1rn - interleukin 1 receptor antagonist, Slc1a5 - solute carrier family 1 (neutral amino acid transporter), member 5, Myo5a - myosin va, Fam129b - family with sequence similarity 129, member b, Lat2 - linker for activation of t cells family, member 2, Apba1 - amyloid beta (a4) precursor protein binding, family a, member 1, Anxa1 - annexin a1, Coro1a - coronin, actin binding …
GO:0051336	regulation of hydrolase activity	0.000168	0.017	2.44	9133	589	127	20	[Mef2c - myocyte enhancer factor 2c, Ptafr - platelet-activating factor receptor, Ccl3 - chemokine (c-c motif) ligand 3, Sorl1 - sortilin-related receptor, ldlr class a repeats-containing, Ccl4 - chemokine (c-c motif) ligand 4, Mefv - mediterranean fever, F11r - f11 receptor, Ccl9 - chemokine (c-c motif) ligand 9, Anxa1 - annexin a1, Thbs1 - thrombospondin 1, Sema4d - sema domain, immunoglobulin …
GO:0046903	secretion	0.000171	0.0173	3.73	9133	212	127	11	[Myo1f - myosin if, Il1rn - interleukin 1 receptor antagonist, Slc1a5 - solute carrier family 1 (neutral amino acid transporter), member 5, Myo5a - myosin va, Aprt - adenine phosphoribosyl transferase, Fam129b - family with sequence similarity 129, member b, Lat2 - linker for activation of t cells family, member 2, Apba1 - amyloid beta (a4) precursor protein binding, family a, member 1, Anxa1 - a…
GO:0050820	positive regulation of coagulation	0.000178	0.0178	13.7	9133	21	127	4	[Serpine1 - serine (or cysteine) peptidase inhibitor, clade e, member 1, F11r - f11 receptor, Hpse - heparanase, Thbs1 - thrombospondin 1]
GO:1902903	regulation of supramolecular fiber organization	0.000186	0.0185	3.44	9133	251	127	12	[Mef2c - myocyte enhancer factor 2c, Ptger4 - prostaglandin e receptor 4 (subtype ep4), F11r - f11 receptor, Arhgef10l - rho guanine nucleotide exchange factor (gef) 10-like, S100a10 - s100 calcium binding protein a10 (calpactin), Gda - guanine deaminase, Gsn - gelsolin, Coro1a - coronin, actin binding protein 1a, Sdc4 - syndecan 4, S1pr1 - sphingosine-1-phosphate receptor 1, Capg - capping prote…
GO:0046649	lymphocyte activation	0.000186	0.0184	3.44	9133	251	127	12	[Mef2c - myocyte enhancer factor 2c, Ptger4 - prostaglandin e receptor 4 (subtype ep4), Itgam - integrin alpha m, Rbpj - recombination signal binding protein for immunoglobulin kappa j region, Clec4e - c-type lectin domain family 4, member e, Lat2 - linker for activation of t cells family, member 2, Lgals1 - lectin, galactose binding, soluble 1, Sema4a - sema domain, immunoglobulin domain (ig), t…
GO:0034762	regulation of transmembrane transport	0.000186	0.0183	3.44	9133	251	127	12	[Cd63 - cd63 antigen, Mef2c - myocyte enhancer factor 2c, Pid1 - phosphotyrosine interaction domain containing 1, Ptafr - platelet-activating factor receptor, Tpcn1 - two pore channel 1, Myo5a - myosin va, Fabp5 - fatty acid binding protein 5, epidermal, Ahnak - ahnak nucleoprotein (desmoyokin), Cacna1d - calcium channel, voltage-dependent, l type, alpha 1d subunit, Thbs1 - thrombospondin 1, Coro…
GO:0051493	regulation of cytoskeleton organization	0.000187	0.0182	2.91	9133	371	127	15	[Mef2c - myocyte enhancer factor 2c, F11r - f11 receptor, Arhgef10l - rho guanine nucleotide exchange factor (gef) 10-like, Gda - guanine deaminase, Phldb1 - pleckstrin homology-like domain, family b, member 1, Coro1a - coronin, actin binding protein 1a, Sdc4 - syndecan 4, S1pr1 - sphingosine-1-phosphate receptor 1, Capg - capping protein (actin filament), gelsolin-like, Sh3pxd2b - sh3 and px dom…
GO:1905702	regulation of inhibitory synapse assembly	0.000192	0.0185	71.91	9133	2	127	2	[Sema4a - sema domain, immunoglobulin domain (ig), transmembrane domain (tm) and short cytoplasmic domain, (semaphorin) 4a, Sema4d - sema domain, immunoglobulin domain (ig), transmembrane domain (tm) and short cytoplasmic domain, (semaphorin) 4d]
GO:1905704	positive regulation of inhibitory synapse assembly	0.000192	0.0184	71.91	9133	2	127	2	[Sema4a - sema domain, immunoglobulin domain (ig), transmembrane domain (tm) and short cytoplasmic domain, (semaphorin) 4a, Sema4d - sema domain, immunoglobulin domain (ig), transmembrane domain (tm) and short cytoplasmic domain, (semaphorin) 4d]
GO:0003139	secondary heart field specification	0.000192	0.0183	71.91	9133	2	127	2	[Mef2c - myocyte enhancer factor 2c, Rbpj - recombination signal binding protein for immunoglobulin kappa j region]
GO:1904304	regulation of gastro-intestinal system smooth muscle contraction	0.000192	0.0181	71.91	9133	2	127	2	[Ptger4 - prostaglandin e receptor 4 (subtype ep4), Ptafr - platelet-activating factor receptor]
GO:2000503	positive regulation of natural killer cell chemotaxis	0.000192	0.018	71.91	9133	2	127	2	[Ccl4 - chemokine (c-c motif) ligand 4, Cxcl14 - chemokine (c-x-c motif) ligand 14]
GO:2000501	regulation of natural killer cell chemotaxis	0.000192	0.0179	71.91	9133	2	127	2	[Ccl4 - chemokine (c-c motif) ligand 4, Cxcl14 - chemokine (c-x-c motif) ligand 14]
GO:0051918	negative regulation of fibrinolysis	0.000192	0.0178	71.91	9133	2	127	2	[Serpine1 - serine (or cysteine) peptidase inhibitor, clade e, member 1, Thbs1 - thrombospondin 1]
GO:0051917	regulation of fibrinolysis	0.000192	0.0176	71.91	9133	2	127	2	[Serpine1 - serine (or cysteine) peptidase inhibitor, clade e, member 1, Thbs1 - thrombospondin 1]
GO:0043410	positive regulation of MAPK cascade	0.000202	0.0185	3.2	9133	292	127	13	[Fcgr2b - fc receptor, igg, low affinity iib, Mmp8 - matrix metallopeptidase 8, Ccl3 - chemokine (c-c motif) ligand 3, Il1rn - interleukin 1 receptor antagonist, Ccl4 - chemokine (c-c motif) ligand 4, Mdfic - myod family inhibitor domain containing, Gcnt2 - glucosaminyl (n-acetyl) transferase 2, i-branching enzyme, Ccl9 - chemokine (c-c motif) ligand 9, Cxcr4 - chemokine (c-x-c motif) receptor 4,…
GO:0110053	regulation of actin filament organization	0.000206	0.0187	3.97	9133	181	127	10	[Ptger4 - prostaglandin e receptor 4 (subtype ep4), F11r - f11 receptor, Arhgef10l - rho guanine nucleotide exchange factor (gef) 10-like, S100a10 - s100 calcium binding protein a10 (calpactin), Gsn - gelsolin, Coro1a - coronin, actin binding protein 1a, Sdc4 - syndecan 4, S1pr1 - sphingosine-1-phosphate receptor 1, Capg - capping protein (actin filament), gelsolin-like, Sh3pxd2b - sh3 and px dom…
GO:0003008	system process	0.000207	0.0187	2.65	9133	461	127	17	[Mef2c - myocyte enhancer factor 2c, Ptafr - platelet-activating factor receptor, Il1rn - interleukin 1 receptor antagonist, Ccl4 - chemokine (c-c motif) ligand 4, F11r - f11 receptor, Cacna1d - calcium channel, voltage-dependent, l type, alpha 1d subunit, Cxcr4 - chemokine (c-x-c motif) receptor 4, Fam134b - family with sequence similarity 134, member b, Tpm4 - tropomyosin 4, Ccr2 - chemokine (c…
GO:0031392	regulation of prostaglandin biosynthetic process	0.000208	0.0186	23.97	9133	9	127	3	[Ptgs2 - prostaglandin-endoperoxide synthase 2, Fabp5 - fatty acid binding protein 5, epidermal, Anxa1 - annexin a1]
GO:0051014	actin filament severing	0.000208	0.0184	23.97	9133	9	127	3	[Fmnl1 - formin-like 1, Gsn - gelsolin, Capg - capping protein (actin filament), gelsolin-like]
GO:0018149	peptide cross-linking	0.000208	0.0183	23.97	9133	9	127	3	[F13a1 - coagulation factor xiii, a1 subunit, Anxa1 - annexin a1, Thbs1 - thrombospondin 1]
GO:0009893	positive regulation of metabolic process	0.000218	0.0192	1.6	9133	2155	127	48	[Fcgr2b - fc receptor, igg, low affinity iib, Adam19 - a disintegrin and metallopeptidase domain 19 (meltrin beta), Ccl3 - chemokine (c-c motif) ligand 3, Pid1 - phosphotyrosine interaction domain containing 1, Ccl4 - chemokine (c-c motif) ligand 4, Sorl1 - sortilin-related receptor, ldlr class a repeats-containing, Il1rn - interleukin 1 receptor antagonist, Itgam - integrin alpha m, Nfil3 - nucl…
GO:0051128	regulation of cellular component organization	0.000248	0.0216	1.71	9133	1683	127	40	[Fcgr2b - fc receptor, igg, low affinity iib, Ccl3 - chemokine (c-c motif) ligand 3, Sorl1 - sortilin-related receptor, ldlr class a repeats-containing, Zc3h12d - zinc finger ccch type containing 12d, Arhgef10l - rho guanine nucleotide exchange factor (gef) 10-like, Mefv - mediterranean fever, Fmnl1 - formin-like 1, Phldb1 - pleckstrin homology-like domain, family b, member 1, Cxcr4 - chemokine (…
GO:0007600	sensory perception	0.000256	0.0222	4.79	9133	120	127	8	[Ccr2 - chemokine (c-c motif) receptor 2, Il1rn - interleukin 1 receptor antagonist, Nav2 - neuron navigator 2, Myo5a - myosin va, Mbp - myelin basic protein, Ptgs2 - prostaglandin-endoperoxide synthase 2, Cacna1d - calcium channel, voltage-dependent, l type, alpha 1d subunit, Fam134b - family with sequence similarity 134, member b]
GO:0040013	negative regulation of locomotion	0.000256	0.0221	3.87	9133	186	127	10	[Serpine1 - serine (or cysteine) peptidase inhibitor, clade e, member 1, Mef2c - myocyte enhancer factor 2c, Ptger4 - prostaglandin e receptor 4 (subtype ep4), Cd63 - cd63 antigen, Il1rn - interleukin 1 receptor antagonist, Rbpj - recombination signal binding protein for immunoglobulin kappa j region, Sema4a - sema domain, immunoglobulin domain (ig), transmembrane domain (tm) and short cytoplasmi…
GO:0052548	regulation of endopeptidase activity	0.00028	0.0239	3.83	9133	188	127	10	[Serpine1 - serine (or cysteine) peptidase inhibitor, clade e, member 1, Sorl1 - sortilin-related receptor, ldlr class a repeats-containing, Plaur - plasminogen activator, urokinase receptor, Mbp - myelin basic protein, Mefv - mediterranean fever, Ptgs2 - prostaglandin-endoperoxide synthase 2, Cyfip2 - cytoplasmic fmr1 interacting protein 2, Gsn - gelsolin, Thbs1 - thrombospondin 1, Bcl2l11 - bcl…
GO:0071345	cellular response to cytokine stimulus	0.000291	0.0247	3.09	9133	303	127	13	[Socs3 - suppressor of cytokine signaling 3, Pid1 - phosphotyrosine interaction domain containing 1, Ccl3 - chemokine (c-c motif) ligand 3, Ccl4 - chemokine (c-c motif) ligand 4, Nfil3 - nuclear factor, interleukin 3, regulated, Ccl9 - chemokine (c-c motif) ligand 9, Cxcr4 - chemokine (c-x-c motif) receptor 4, Coro1a - coronin, actin binding protein 1a, Syngr1 - synaptogyrin 1, Capg - capping pro…
GO:0048266	behavioral response to pain	0.000293	0.0248	21.57	9133	10	127	3	[Capn2 - calpain 2, Tspo - translocator protein, Thbs1 - thrombospondin 1]
GO:0010646	regulation of cell communication	0.000294	0.0246	1.66	9133	1815	127	42	[Fcgr2b - fc receptor, igg, low affinity iib, Ccl3 - chemokine (c-c motif) ligand 3, Pid1 - phosphotyrosine interaction domain containing 1, Ccl4 - chemokine (c-c motif) ligand 4, Sorl1 - sortilin-related receptor, ldlr class a repeats-containing, Il1rn - interleukin 1 receptor antagonist, Arhgef10l - rho guanine nucleotide exchange factor (gef) 10-like, Fabp5 - fatty acid binding protein 5, epid…
GO:0045597	positive regulation of cell differentiation	0.000297	0.0248	2.34	9133	615	127	20	[Socs3 - suppressor of cytokine signaling 3, Mef2c - myocyte enhancer factor 2c, Runx3 - runt related transcription factor 3, Ccl3 - chemokine (c-c motif) ligand 3, Itgam - integrin alpha m, Rbpj - recombination signal binding protein for immunoglobulin kappa j region, F11r - f11 receptor, Gcnt2 - glucosaminyl (n-acetyl) transferase 2, i-branching enzyme, Cxcr4 - chemokine (c-x-c motif) receptor …
GO:0050729	positive regulation of inflammatory response	0.0003	0.0248	5.41	9133	93	127	7	[Serpine1 - serine (or cysteine) peptidase inhibitor, clade e, member 1, Ccr2 - chemokine (c-c motif) receptor 2, Ptger4 - prostaglandin e receptor 4 (subtype ep4), Ccl3 - chemokine (c-c motif) ligand 3, Mmp8 - matrix metallopeptidase 8, Ptgs2 - prostaglandin-endoperoxide synthase 2, Alox5ap - arachidonate 5-lipoxygenase activating protein]
GO:0032102	negative regulation of response to external stimulus	0.000331	0.0273	3.75	9133	192	127	10	[Socs3 - suppressor of cytokine signaling 3, Serpine1 - serine (or cysteine) peptidase inhibitor, clade e, member 1, Fcgr2b - fc receptor, igg, low affinity iib, Ptger4 - prostaglandin e receptor 4 (subtype ep4), Mefv - mediterranean fever, Sema4a - sema domain, immunoglobulin domain (ig), transmembrane domain (tm) and short cytoplasmic domain, (semaphorin) 4a, Havcr2 - hepatitis a virus cellular…
GO:0050789	regulation of biological process	0.000334	0.0273	1.24	9133	5569	127	96	[Fcgr2b - fc receptor, igg, low affinity iib, Pid1 - phosphotyrosine interaction domain containing 1, Itgam - integrin alpha m, Nfil3 - nuclear factor, interleukin 3, regulated, Mefv - mediterranean fever, Fabp5 - fatty acid binding protein 5, epidermal, Fmnl1 - formin-like 1, Phldb1 - pleckstrin homology-like domain, family b, member 1, Cacna1d - calcium channel, voltage-dependent, l type, alpha…
GO:0030193	regulation of blood coagulation	0.000338	0.0275	8.17	9133	44	127	5	[Serpine1 - serine (or cysteine) peptidase inhibitor, clade e, member 1, F11r - f11 receptor, Hpse - heparanase, Thbs1 - thrombospondin 1, Cd9 - cd9 antigen]
GO:1900046	regulation of hemostasis	0.000338	0.0273	8.17	9133	44	127	5	[Serpine1 - serine (or cysteine) peptidase inhibitor, clade e, member 1, F11r - f11 receptor, Hpse - heparanase, Thbs1 - thrombospondin 1, Cd9 - cd9 antigen]
GO:0023051	regulation of signaling	0.00034	0.0273	1.65	9133	1827	127	42	[Fcgr2b - fc receptor, igg, low affinity iib, Ccl3 - chemokine (c-c motif) ligand 3, Pid1 - phosphotyrosine interaction domain containing 1, Ccl4 - chemokine (c-c motif) ligand 4, Sorl1 - sortilin-related receptor, ldlr class a repeats-containing, Il1rn - interleukin 1 receptor antagonist, Arhgef10l - rho guanine nucleotide exchange factor (gef) 10-like, Fabp5 - fatty acid binding protein 5, epid…
GO:0002250	adaptive immune response	0.000357	0.0285	4.57	9133	126	127	8	[Fcgr2b - fc receptor, igg, low affinity iib, Mef2c - myocyte enhancer factor 2c, Lat2 - linker for activation of t cells family, member 2, Sema4a - sema domain, immunoglobulin domain (ig), transmembrane domain (tm) and short cytoplasmic domain, (semaphorin) 4a, Havcr2 - hepatitis a virus cellular receptor 2, Arg1 - arginase, liver, Anxa1 - annexin a1, Tnfrsf13b - tumor necrosis factor receptor s…
GO:0019233	sensory perception of pain	0.00036	0.0286	11.51	9133	25	127	4	[Ccr2 - chemokine (c-c motif) receptor 2, Il1rn - interleukin 1 receptor antagonist, Ptgs2 - prostaglandin-endoperoxide synthase 2, Fam134b - family with sequence similarity 134, member b]
GO:0002687	positive regulation of leukocyte migration	0.000364	0.0288	5.24	9133	96	127	7	[Ccr2 - chemokine (c-c motif) receptor 2, Serpine1 - serine (or cysteine) peptidase inhibitor, clade e, member 1, Ptger4 - prostaglandin e receptor 4 (subtype ep4), Ptafr - platelet-activating factor receptor, Ccl4 - chemokine (c-c motif) ligand 4, Cxcl14 - chemokine (c-x-c motif) ligand 14, Thbs1 - thrombospondin 1]
GO:0007166	cell surface receptor signaling pathway	0.000385	0.0303	2.09	9133	827	127	24	[Fcgr2b - fc receptor, igg, low affinity iib, Mef2c - myocyte enhancer factor 2c, Ccl3 - chemokine (c-c motif) ligand 3, Ccl4 - chemokine (c-c motif) ligand 4, Itgam - integrin alpha m, Rbpj - recombination signal binding protein for immunoglobulin kappa j region, Ccl9 - chemokine (c-c motif) ligand 9, Lat2 - linker for activation of t cells family, member 2, Gcnt2 - glucosaminyl (n-acetyl) trans…
GO:0050727	regulation of inflammatory response	0.000388	0.0303	3.4	9133	233	127	11	[Serpine1 - serine (or cysteine) peptidase inhibitor, clade e, member 1, Fcgr2b - fc receptor, igg, low affinity iib, Socs3 - suppressor of cytokine signaling 3, Ccr2 - chemokine (c-c motif) receptor 2, Ptger4 - prostaglandin e receptor 4 (subtype ep4), Mmp8 - matrix metallopeptidase 8, Ccl3 - chemokine (c-c motif) ligand 3, Mefv - mediterranean fever, Ptgs2 - prostaglandin-endoperoxide synthase …
GO:0001775	cell activation	0.000388	0.0301	2.84	9133	354	127	14	[Mef2c - myocyte enhancer factor 2c, Itgam - integrin alpha m, Rbpj - recombination signal binding protein for immunoglobulin kappa j region, Lat2 - linker for activation of t cells family, member 2, Sema4a - sema domain, immunoglobulin domain (ig), transmembrane domain (tm) and short cytoplasmic domain, (semaphorin) 4a, Cxcr4 - chemokine (c-x-c motif) receptor 4, Anxa1 - annexin a1, Coro1a - cor…
GO:0002829	negative regulation of type 2 immune response	0.000399	0.0308	19.61	9133	11	127	3	[Ccr2 - chemokine (c-c motif) receptor 2, Arg1 - arginase, liver, Anxa1 - annexin a1]
GO:2001279	regulation of unsaturated fatty acid biosynthetic process	0.000399	0.0306	19.61	9133	11	127	3	[Ptgs2 - prostaglandin-endoperoxide synthase 2, Fabp5 - fatty acid binding protein 5, epidermal, Anxa1 - annexin a1]
GO:0007520	myoblast fusion	0.000399	0.0305	19.61	9133	11	127	3	[Capn2 - calpain 2, Ptgfrn - prostaglandin f2 receptor negative regulator, Cd9 - cd9 antigen]
GO:0140131	positive regulation of lymphocyte chemotaxis	0.000399	0.0303	19.61	9133	11	127	3	[Ccr2 - chemokine (c-c motif) receptor 2, Ccl4 - chemokine (c-c motif) ligand 4, Cxcl14 - chemokine (c-x-c motif) ligand 14]
GO:0034765	regulation of ion transmembrane transport	0.000406	0.0306	3.65	9133	197	127	10	[Cd63 - cd63 antigen, Mef2c - myocyte enhancer factor 2c, Ptafr - platelet-activating factor receptor, Tpcn1 - two pore channel 1, Myo5a - myosin va, Ahnak - ahnak nucleoprotein (desmoyokin), Cacna1d - calcium channel, voltage-dependent, l type, alpha 1d subunit, Thbs1 - thrombospondin 1, Coro1a - coronin, actin binding protein 1a, Fxyd5 - fxyd domain-containing ion transport regulator 5]
GO:0051345	positive regulation of hydrolase activity	0.000411	0.0308	2.83	9133	356	127	14	[Mef2c - myocyte enhancer factor 2c, Ptafr - platelet-activating factor receptor, Ccl3 - chemokine (c-c motif) ligand 3, Ccl4 - chemokine (c-c motif) ligand 4, Mefv - mediterranean fever, F11r - f11 receptor, Ccl9 - chemokine (c-c motif) ligand 9, Sema4d - sema domain, immunoglobulin domain (ig), transmembrane domain (tm) and short cytoplasmic domain, (semaphorin) 4d, S1pr1 - sphingosine-1-phosph…
GO:0050818	regulation of coagulation	0.000417	0.0311	7.82	9133	46	127	5	[Serpine1 - serine (or cysteine) peptidase inhibitor, clade e, member 1, F11r - f11 receptor, Hpse - heparanase, Thbs1 - thrombospondin 1, Cd9 - cd9 antigen]
GO:0030593	neutrophil chemotaxis	0.000417	0.0309	7.82	9133	46	127	5	[Ccl3 - chemokine (c-c motif) ligand 3, Ccl4 - chemokine (c-c motif) ligand 4, Itgam - integrin alpha m, Ccl9 - chemokine (c-c motif) ligand 9, Amica1 - adhesion molecule, interacts with cxadr antigen 1]
GO:0030855	epithelial cell differentiation	0.000441	0.0325	4.43	9133	130	127	8	[Mef2c - myocyte enhancer factor 2c, Cd63 - cd63 antigen, Plaur - plasminogen activator, urokinase receptor, Rbpj - recombination signal binding protein for immunoglobulin kappa j region, F11r - f11 receptor, Ptgs2 - prostaglandin-endoperoxide synthase 2, Cxcr4 - chemokine (c-x-c motif) receptor 4, Anxa1 - annexin a1]
GO:0051051	negative regulation of transport	0.000506	0.0371	3.08	9133	280	127	12	[Fcgr2b - fc receptor, igg, low affinity iib, Ccr2 - chemokine (c-c motif) receptor 2, Ptger4 - prostaglandin e receptor 4 (subtype ep4), Pid1 - phosphotyrosine interaction domain containing 1, Il1rn - interleukin 1 receptor antagonist, Mdfic - myod family inhibitor domain containing, Ptgs2 - prostaglandin-endoperoxide synthase 2, Fabp5 - fatty acid binding protein 5, epidermal, Pacsin2 - protein…
GO:1902533	positive regulation of intracellular signal transduction	0.000536	0.0391	2.3	9133	595	127	19	[Fcgr2b - fc receptor, igg, low affinity iib, Mmp8 - matrix metallopeptidase 8, Ccl3 - chemokine (c-c motif) ligand 3, Il1rn - interleukin 1 receptor antagonist, Ccl4 - chemokine (c-c motif) ligand 4, Mdfic - myod family inhibitor domain containing, F11r - f11 receptor, Gcnt2 - glucosaminyl (n-acetyl) transferase 2, i-branching enzyme, Ccl9 - chemokine (c-c motif) ligand 9, Hpse - heparanase, Cxc…
GO:0030029	actin filament-based process	0.000553	0.0401	3.26	9133	243	127	11	[Myo1f - myosin if, Myo5a - myosin va, F11r - f11 receptor, Arhgef10l - rho guanine nucleotide exchange factor (gef) 10-like, Pacsin2 - protein kinase c and casein kinase substrate in neurons 2, Fmnl1 - formin-like 1, Gsn - gelsolin, Anxa1 - annexin a1, Coro1a - coronin, actin binding protein 1a, S1pr1 - sphingosine-1-phosphate receptor 1, Capg - capping protein (actin filament), gelsolin-like]
GO:0043408	regulation of MAPK cascade	0.000559	0.0404	2.62	9133	411	127	15	[Fcgr2b - fc receptor, igg, low affinity iib, Mmp8 - matrix metallopeptidase 8, Ccl3 - chemokine (c-c motif) ligand 3, Sorl1 - sortilin-related receptor, ldlr class a repeats-containing, Il1rn - interleukin 1 receptor antagonist, Ccl4 - chemokine (c-c motif) ligand 4, Mdfic - myod family inhibitor domain containing, Gcnt2 - glucosaminyl (n-acetyl) transferase 2, i-branching enzyme, Ccl9 - chemoki…
GO:0070098	chemokine-mediated signaling pathway	0.000564	0.0405	10.27	9133	28	127	4	[Ccl3 - chemokine (c-c motif) ligand 3, Ccl4 - chemokine (c-c motif) ligand 4, Ccl9 - chemokine (c-c motif) ligand 9, Cxcr4 - chemokine (c-x-c motif) receptor 4]
GO:0001934	positive regulation of protein phosphorylation	0.00057	0.0407	2.35	9133	550	127	18	[Fcgr2b - fc receptor, igg, low affinity iib, Mmp8 - matrix metallopeptidase 8, Ccl3 - chemokine (c-c motif) ligand 3, Il1rn - interleukin 1 receptor antagonist, Ccl4 - chemokine (c-c motif) ligand 4, Mdfic - myod family inhibitor domain containing, Gcnt2 - glucosaminyl (n-acetyl) transferase 2, i-branching enzyme, Ccl9 - chemokine (c-c motif) ligand 9, Cxcr4 - chemokine (c-x-c motif) receptor 4,…
GO:0003128	heart field specification	0.00057	0.0405	47.94	9133	3	127	2	[Mef2c - myocyte enhancer factor 2c, Rbpj - recombination signal binding protein for immunoglobulin kappa j region]
GO:1904628	cellular response to phorbol 13-acetate 12-myristate	0.00057	0.0403	47.94	9133	3	127	2	[Map4k1 - mitogen-activated protein kinase kinase kinase kinase 1, Adam15 - a disintegrin and metallopeptidase domain 15 (metargidin)]
GO:1904627	response to phorbol 13-acetate 12-myristate	0.00057	0.0401	47.94	9133	3	127	2	[Map4k1 - mitogen-activated protein kinase kinase kinase kinase 1, Adam15 - a disintegrin and metallopeptidase domain 15 (metargidin)]
GO:0014905	myoblast fusion involved in skeletal muscle regeneration	0.00057	0.0399	47.94	9133	3	127	2	[Ptgfrn - prostaglandin f2 receptor negative regulator, Cd9 - cd9 antigen]
GO:0010092	specification of animal organ identity	0.00057	0.0397	47.94	9133	3	127	2	[Mef2c - myocyte enhancer factor 2c, Rbpj - recombination signal binding protein for immunoglobulin kappa j region]
GO:0043207	response to external biotic stimulus	0.000584	0.0404	2.43	9133	504	127	17	[Fcgr2b - fc receptor, igg, low affinity iib, Mef2c - myocyte enhancer factor 2c, Ptafr - platelet-activating factor receptor, Slfn4 - schlafen 4, Rbpj - recombination signal binding protein for immunoglobulin kappa j region, Lyz2 - lysozyme 2, Serpine1 - serine (or cysteine) peptidase inhibitor, clade e, member 1, Ptger4 - prostaglandin e receptor 4 (subtype ep4), Myo1f - myosin if, Irak3 - inte…
GO:0048646	anatomical structure formation involved in morphogenesis	0.000588	0.0405	2.61	9133	413	127	15	[Mef2c - myocyte enhancer factor 2c, Rbpj - recombination signal binding protein for immunoglobulin kappa j region, Hpse - heparanase, Sema4a - sema domain, immunoglobulin domain (ig), transmembrane domain (tm) and short cytoplasmic domain, (semaphorin) 4a, Thbs1 - thrombospondin 1, Sdc4 - syndecan 4, S1pr1 - sphingosine-1-phosphate receptor 1, Serpine1 - serine (or cysteine) peptidase inhibitor,…
GO:0071310	cellular response to organic substance	0.000593	0.0406	2.07	9133	800	127	23	[Socs3 - suppressor of cytokine signaling 3, Fcgr2b - fc receptor, igg, low affinity iib, Mef2c - myocyte enhancer factor 2c, Ccl3 - chemokine (c-c motif) ligand 3, Pid1 - phosphotyrosine interaction domain containing 1, Ccl4 - chemokine (c-c motif) ligand 4, Nfil3 - nuclear factor, interleukin 3, regulated, Ccl9 - chemokine (c-c motif) ligand 9, Cxcr4 - chemokine (c-x-c motif) receptor 4, Anxa1 …
GO:0052547	regulation of peptidase activity	0.0006	0.0409	3.47	9133	207	127	10	[Serpine1 - serine (or cysteine) peptidase inhibitor, clade e, member 1, Sorl1 - sortilin-related receptor, ldlr class a repeats-containing, Plaur - plasminogen activator, urokinase receptor, Mbp - myelin basic protein, Mefv - mediterranean fever, Ptgs2 - prostaglandin-endoperoxide synthase 2, Cyfip2 - cytoplasmic fmr1 interacting protein 2, Gsn - gelsolin, Thbs1 - thrombospondin 1, Bcl2l11 - bcl…
GO:2000379	positive regulation of reactive oxygen species metabolic process	0.000634	0.043	5.68	9133	76	127	6	[Pid1 - phosphotyrosine interaction domain containing 1, Mmp8 - matrix metallopeptidase 8, Itgam - integrin alpha m, Tspo - translocator protein, Ptgs2 - prostaglandin-endoperoxide synthase 2, Thbs1 - thrombospondin 1]
GO:0033993	response to lipid	0.000656	0.0442	2.83	9133	330	127	13	[Mef2c - myocyte enhancer factor 2c, Pid1 - phosphotyrosine interaction domain containing 1, Ptafr - platelet-activating factor receptor, Il1rn - interleukin 1 receptor antagonist, Anxa1 - annexin a1, Map4k1 - mitogen-activated protein kinase kinase kinase kinase 1, Serpine1 - serine (or cysteine) peptidase inhibitor, clade e, member 1, Ptger4 - prostaglandin e receptor 4 (subtype ep4), Irak3 - i…
GO:0050931	pigment cell differentiation	0.000678	0.0455	16.6	9133	13	127	3	[Mef2c - myocyte enhancer factor 2c, Cd63 - cd63 antigen, Myo5a - myosin va]
GO:0050868	negative regulation of T cell activation	0.00068	0.0454	5.6	9133	77	127	6	[Runx3 - runt related transcription factor 3, Zc3h12d - zinc finger ccch type containing 12d, Havcr2 - hepatitis a virus cellular receptor 2, Arg1 - arginase, liver, Anxa1 - annexin a1, Sdc4 - syndecan 4]
GO:0060627	regulation of vesicle-mediated transport	0.00069	0.0459	2.68	9133	375	127	14	[Fcgr2b - fc receptor, igg, low affinity iib, Ptafr - platelet-activating factor receptor, Sorl1 - sortilin-related receptor, ldlr class a repeats-containing, Itgam - integrin alpha m, Pacsin2 - protein kinase c and casein kinase substrate in neurons 2, Anxa1 - annexin a1, Coro1a - coronin, actin binding protein 1a, Sdc4 - syndecan 4, Serpine1 - serine (or cysteine) peptidase inhibitor, clade e, …
GO:0042129	regulation of T cell proliferation	0.000702	0.0464	4.7	9133	107	127	7	[Ccr2 - chemokine (c-c motif) receptor 2, Zc3h12d - zinc finger ccch type containing 12d, Havcr2 - hepatitis a virus cellular receptor 2, Arg1 - arginase, liver, Anxa1 - annexin a1, Coro1a - coronin, actin binding protein 1a, Sdc4 - syndecan 4]
GO:0008285	negative regulation of cell proliferation	0.000708	0.0466	2.68	9133	376	127	14	[Fcgr2b - fc receptor, igg, low affinity iib, Runx3 - runt related transcription factor 3, Mef2c - myocyte enhancer factor 2c, Zc3h12d - zinc finger ccch type containing 12d, Rbpj - recombination signal binding protein for immunoglobulin kappa j region, Thbs1 - thrombospondin 1, Sdc4 - syndecan 4, Tnfrsf13b - tumor necrosis factor receptor superfamily, member 13b, Tspo - translocator protein, Fam…
GO:1990266	neutrophil migration	0.000808	0.0529	6.78	9133	53	127	5	[Ccl3 - chemokine (c-c motif) ligand 3, Ccl4 - chemokine (c-c motif) ligand 4, Itgam - integrin alpha m, Ccl9 - chemokine (c-c motif) ligand 9, Amica1 - adhesion molecule, interacts with cxadr antigen 1]
GO:0048639	positive regulation of developmental growth	0.000828	0.054	4.58	9133	110	127	7	[Serpine1 - serine (or cysteine) peptidase inhibitor, clade e, member 1, Mef2c - myocyte enhancer factor 2c, Ptger4 - prostaglandin e receptor 4 (subtype ep4), Rbpj - recombination signal binding protein for immunoglobulin kappa j region, Cxcr4 - chemokine (c-x-c motif) receptor 4, Sema4d - sema domain, immunoglobulin domain (ig), transmembrane domain (tm) and short cytoplasmic domain, (semaphori…
GO:0002757	immune response-activating signal transduction	0.00083	0.0538	4.02	9133	143	127	8	[Fcgr2b - fc receptor, igg, low affinity iib, Mef2c - myocyte enhancer factor 2c, Irak3 - interleukin-1 receptor-associated kinase 3, Mapkapk3 - mitogen-activated protein kinase-activated protein kinase 3, Clec4e - c-type lectin domain family 4, member e, Lat2 - linker for activation of t cells family, member 2, Nfatc2 - nuclear factor of activated t cells, cytoplasmic, calcineurin dependent 2, H…
GO:0006911	phagocytosis, engulfment	0.000839	0.0541	9.28	9133	31	127	4	[Fcgr2b - fc receptor, igg, low affinity iib, Itgam - integrin alpha m, Gsn - gelsolin, Thbs1 - thrombospondin 1]
GO:1901623	regulation of lymphocyte chemotaxis	0.000855	0.0549	15.41	9133	14	127	3	[Ccr2 - chemokine (c-c motif) receptor 2, Ccl4 - chemokine (c-c motif) ligand 4, Cxcl14 - chemokine (c-x-c motif) ligand 14]
GO:0043299	leukocyte degranulation	0.000855	0.0546	15.41	9133	14	127	3	[Myo1f - myosin if, Lat2 - linker for activation of t cells family, member 2, Coro1a - coronin, actin binding protein 1a]
GO:0070887	cellular response to chemical stimulus	0.000857	0.0545	1.91	9133	981	127	26	[Fcgr2b - fc receptor, igg, low affinity iib, Ccl3 - chemokine (c-c motif) ligand 3, Pid1 - phosphotyrosine interaction domain containing 1, Ccl4 - chemokine (c-c motif) ligand 4, Nfil3 - nuclear factor, interleukin 3, regulated, Ccl9 - chemokine (c-c motif) ligand 9, Cxcr4 - chemokine (c-x-c motif) receptor 4, Syngr1 - synaptogyrin 1, Serpine1 - serine (or cysteine) peptidase inhibitor, clade e,…
GO:0050794	regulation of cellular process	0.000881	0.0558	1.24	9133	5289	127	91	[Fcgr2b - fc receptor, igg, low affinity iib, Pid1 - phosphotyrosine interaction domain containing 1, Itgam - integrin alpha m, Nfil3 - nuclear factor, interleukin 3, regulated, Mefv - mediterranean fever, Fabp5 - fatty acid binding protein 5, epidermal, Fmnl1 - formin-like 1, Phldb1 - pleckstrin homology-like domain, family b, member 1, Cacna1d - calcium channel, voltage-dependent, l type, alpha…
GO:0001776	leukocyte homeostasis	0.000881	0.0555	6.66	9133	54	127	5	[Mef2c - myocyte enhancer factor 2c, Bcl2l11 - bcl2-like 11 (apoptosis facilitator), Anxa1 - annexin a1, Coro1a - coronin, actin binding protein 1a, Tnfrsf13b - tumor necrosis factor receptor superfamily, member 13b]
GO:0050671	positive regulation of lymphocyte proliferation	0.000889	0.0558	5.33	9133	81	127	6	[Ccr2 - chemokine (c-c motif) receptor 2, Mef2c - myocyte enhancer factor 2c, Havcr2 - hepatitis a virus cellular receptor 2, Nfatc2 - nuclear factor of activated t cells, cytoplasmic, calcineurin dependent 2, Anxa1 - annexin a1, Coro1a - coronin, actin binding protein 1a]
GO:0046879	hormone secretion	0.000949	0.0592	8.99	9133	32	127	4	[Il1rn - interleukin 1 receptor antagonist, Myo5a - myosin va, Fam129b - family with sequence similarity 129, member b, Anxa1 - annexin a1]
GO:1901343	negative regulation of vasculature development	0.000949	0.059	5.26	9133	82	127	6	[Serpine1 - serine (or cysteine) peptidase inhibitor, clade e, member 1, Ccr2 - chemokine (c-c motif) receptor 2, Ptger4 - prostaglandin e receptor 4 (subtype ep4), Sema4a - sema domain, immunoglobulin domain (ig), transmembrane domain (tm) and short cytoplasmic domain, (semaphorin) 4a, Nfatc2 - nuclear factor of activated t cells, cytoplasmic, calcineurin dependent 2, Thbs1 - thrombospondin 1]
GO:0002683	negative regulation of immune system process	0.000986	0.061	2.86	9133	302	127	12	[Fcgr2b - fc receptor, igg, low affinity iib, Ccr2 - chemokine (c-c motif) receptor 2, Runx3 - runt related transcription factor 3, Ptger4 - prostaglandin e receptor 4 (subtype ep4), Irak3 - interleukin-1 receptor-associated kinase 3, Zc3h12d - zinc finger ccch type containing 12d, Havcr2 - hepatitis a virus cellular receptor 2, Arg1 - arginase, liver, Anxa1 - annexin a1, Thbs1 - thrombospondin 1…

## Sheet: Set 2
Gene ontology enrichment analysis of gene sets (UpSet analysis) increased in RRV-induced murine BA.
GO Term	Description	P-value	FDR q-value	Enrichment	N	B	n	b	Genes
GO:0022603	regulation of anatomical structure morphogenesis	3.96e-07	0.00532	3.13	9136	619	113	24	[Rap2a - ras related protein 2a, Fn1 - fibronectin 1, Vim - vimentin, Cdc42ep3 - cdc42 effector protein (rho gtpase binding) 3, Eps8 - epidermal growth factor receptor pathway substrate 8, Rhou - ras homolog gene family, member u, Itgax - integrin alpha x, Gas7 - growth arrest specific 7, Lif - leukemia inhibitory factor, Pkm - pyruvate kinase, muscle, Ocstamp - osteoclast stimulatory transmembra…
GO:0050793	regulation of developmental process	2.74e-06	0.0184	2.1	9136	1462	113	38	[Rap2a - ras related protein 2a, Vim - vimentin, Eps8 - epidermal growth factor receptor pathway substrate 8, Flrt2 - fibronectin leucine rich transmembrane protein 2, Itgax - integrin alpha x, 5430435G22Rik - riken cdna 5430435g22 gene, Gas7 - growth arrest specific 7, Lif - leukemia inhibitory factor, Ocstamp - osteoclast stimulatory transmembrane protein, Map4k4 - mitogen-activated protein kin…
GO:0032101	regulation of response to external stimulus	6.33e-06	0.0283	3.18	9136	483	113	19	[Il1r2 - interleukin 1 receptor, type ii, Fn1 - fibronectin 1, Nlrc3 - nlr family, card domain containing 3, Ubash3b - ubiquitin associated and sh3 domain containing, b, Gpr183 - g protein-coupled receptor 183, Tlr2 - toll-like receptor 2, Thbd - thrombomodulin, Tnfsf14 - tumor necrosis factor (ligand) superfamily, member 14, Met - met proto-oncogene, F7 - coagulation factor vii, Ednrb - endothel…
GO:0051239	regulation of multicellular organismal process	6.97e-06	0.0234	1.94	9136	1706	113	41	[Rap2a - ras related protein 2a, Il1r2 - interleukin 1 receptor, type ii, Vim - vimentin, Nr4a2 - nuclear receptor subfamily 4, group a, member 2, Flrt2 - fibronectin leucine rich transmembrane protein 2, Itgax - integrin alpha x, 5430435G22Rik - riken cdna 5430435g22 gene, Nlrc3 - nlr family, card domain containing 3, Tlr5 - toll-like receptor 5, Lif - leukemia inhibitory factor, Ocstamp - osteo…
GO:0002376	immune system process	7.66e-06	0.0206	2.4	9136	943	113	28	[Eps8 - epidermal growth factor receptor pathway substrate 8, Itgax - integrin alpha x, Treml2 - triggering receptor expressed on myeloid cells-like 2, Nlrc3 - nlr family, card domain containing 3, Tlr5 - toll-like receptor 5, Lif - leukemia inhibitory factor, Cd177 - cd177 antigen, Ctse - cathepsin e, Il7r - interleukin 7 receptor, Olr1 - oxidized low density lipoprotein (lectin-like) receptor 1…
GO:1903035	negative regulation of response to wounding	1.72e-05	0.0386	10.78	9136	45	113	6	[Ubash3b - ubiquitin associated and sh3 domain containing, b, Cd24a - cd24a antigen, Xylt1 - xylosyltransferase 1, Anxa2 - annexin a2, Thbd - thrombomodulin, Cdkn1a - cyclin-dependent kinase inhibitor 1a (p21)]
GO:0006955	immune response	2.01e-05	0.0386	3.05	9136	477	113	18	[Lcn2 - lipocalin 2, Gpr183 - g protein-coupled receptor 183, Tlr2 - toll-like receptor 2, Tlr5 - toll-like receptor 5, Lif - leukemia inhibitory factor, Cd177 - cd177 antigen, Tnfsf14 - tumor necrosis factor (ligand) superfamily, member 14, Arid5a - at rich interactive domain 5a (mrf1-like), Clec4d - c-type lectin domain family 4, member d, Cd24a - cd24a antigen, Msrb1 - methionine sulfoxide red…
GO:0051240	positive regulation of multicellular organismal process	2.24e-05	0.0376	2.22	9136	1055	113	29	[Vim - vimentin, Flrt2 - fibronectin leucine rich transmembrane protein 2, Itgax - integrin alpha x, 5430435G22Rik - riken cdna 5430435g22 gene, Tlr5 - toll-like receptor 5, Lif - leukemia inhibitory factor, Ocstamp - osteoclast stimulatory transmembrane protein, Map4k4 - mitogen-activated protein kinase kinase kinase kinase 4, Il7r - interleukin 7 receptor, F7 - coagulation factor vii, Pim1 - pr…
GO:2000026	regulation of multicellular organismal development	4.05e-05	0.0604	2.11	9136	1147	113	30	[Rap2a - ras related protein 2a, Vim - vimentin, Flrt2 - fibronectin leucine rich transmembrane protein 2, Itgax - integrin alpha x, 5430435G22Rik - riken cdna 5430435g22 gene, Lif - leukemia inhibitory factor, Ocstamp - osteoclast stimulatory transmembrane protein, Map4k4 - mitogen-activated protein kinase kinase kinase kinase 4, Il7r - interleukin 7 receptor, Pim1 - proviral integration site 1,…
GO:0006952	defense response	4.18e-05	0.0562	2.69	9136	602	113	20	[Fn1 - fibronectin 1, Lcn2 - lipocalin 2, Itgax - integrin alpha x, Hp - haptoglobin, Tlr2 - toll-like receptor 2, Tlr5 - toll-like receptor 5, Cd177 - cd177 antigen, Il7r - interleukin 7 receptor, Olr1 - oxidized low density lipoprotein (lectin-like) receptor 1, Ngp - neutrophilic granule protein, Arid5a - at rich interactive domain 5a (mrf1-like), Clec4d - c-type lectin domain family 4, member …
GO:1903034	regulation of response to wounding	5.03e-05	0.0614	6.04	9136	107	113	8	[F7 - coagulation factor vii, Ubash3b - ubiquitin associated and sh3 domain containing, b, Xylt1 - xylosyltransferase 1, Cd24a - cd24a antigen, Anxa2 - annexin a2, Thbd - thrombomodulin, Ccl2 - chemokine (c-c motif) ligand 2, Cdkn1a - cyclin-dependent kinase inhibitor 1a (p21)]
GO:0008284	positive regulation of cell proliferation	5.28e-05	0.059	2.84	9136	513	113	18	[Fn1 - fibronectin 1, Vim - vimentin, Itgax - integrin alpha x, Gpr183 - g protein-coupled receptor 183, Agap2 - arfgap with gtpase domain, ankyrin repeat and ph domain 2, Lif - leukemia inhibitory factor, Ocstamp - osteoclast stimulatory transmembrane protein, Il7r - interleukin 7 receptor, Pim1 - proviral integration site 1, Ednrb - endothelin receptor type b, Bst1 - bone marrow stromal cell an…
GO:0001932	regulation of protein phosphorylation	5.68e-05	0.0587	2.35	9136	826	113	24	[Rap2a - ras related protein 2a, Fn1 - fibronectin 1, Slfn1 - schlafen 1, Ubash3b - ubiquitin associated and sh3 domain containing, b, Gpr183 - g protein-coupled receptor 183, Tlr2 - toll-like receptor 2, Agap2 - arfgap with gtpase domain, ankyrin repeat and ph domain 2, Lif - leukemia inhibitory factor, Map4k4 - mitogen-activated protein kinase kinase kinase kinase 4, Met - met proto-oncogene, L…
GO:0043062	extracellular structure organization	6.55e-05	0.0628	5.83	9136	111	113	8	[Fn1 - fibronectin 1, Flrt2 - fibronectin leucine rich transmembrane protein 2, Soat2 - sterol o-acyltransferase 2, Dgat1 - diacylglycerol o-acyltransferase 1, Anxa2 - annexin a2, Lgals3 - lectin, galactose binding, soluble 3, Sulf2 - sulfatase 2, Mmp19 - matrix metallopeptidase 19]
GO:0065008	regulation of biological quality	7.96e-05	0.0713	1.74	9136	1950	113	42	[Vim - vimentin, Eps8 - epidermal growth factor receptor pathway substrate 8, Soat2 - sterol o-acyltransferase 2, Rab3d - rab3d, member ras oncogene family, Tlr5 - toll-like receptor 5, Gas7 - growth arrest specific 7, Slc9a7 - solute carrier family 9 (sodium/hydrogen exchanger), member 7, Lif - leukemia inhibitory factor, Atp8b4 - atpase, class i, type 8b, member 4, Map4k4 - mitogen-activated pr…
GO:0006959	humoral immune response	0.0001	0.0839	7.95	9136	61	113	6	[Gpr183 - g protein-coupled receptor 183, Lgals3 - lectin, galactose binding, soluble 3, Cxcl3 - chemokine (c-x-c motif) ligand 3, C3 - complement component 3, Ccl2 - chemokine (c-c motif) ligand 2, Camp - cathelicidin antimicrobial peptide]
GO:0002684	positive regulation of immune system process	0.000111	0.0876	2.59	9136	594	113	19	[5430435G22Rik - riken cdna 5430435g22 gene, Gpr183 - g protein-coupled receptor 183, Tlr2 - toll-like receptor 2, Tlr5 - toll-like receptor 5, Lif - leukemia inhibitory factor, Ocstamp - osteoclast stimulatory transmembrane protein, Cd177 - cd177 antigen, Tnfsf14 - tumor necrosis factor (ligand) superfamily, member 14, Il7r - interleukin 7 receptor, F7 - coagulation factor vii, Arid5a - at rich …
GO:0042325	regulation of phosphorylation	0.000111	0.0829	2.2	9136	918	113	25	[Rap2a - ras related protein 2a, Slfn1 - schlafen 1, Slc2a6 - solute carrier family 2 (facilitated glucose transporter), member 6, Lif - leukemia inhibitory factor, Map4k4 - mitogen-activated protein kinase kinase kinase kinase 4, Pim1 - proviral integration site 1, Ednrb - endothelin receptor type b, Bst1 - bone marrow stromal cell antigen 1, Cd24a - cd24a antigen, Dusp4 - dual specificity phosp…
GO:0050920	regulation of chemotaxis	0.000114	0.0803	5.39	9136	120	113	8	[Tnfsf14 - tumor necrosis factor (ligand) superfamily, member 14, Fn1 - fibronectin 1, Met - met proto-oncogene, F7 - coagulation factor vii, Gpr183 - g protein-coupled receptor 183, Bst1 - bone marrow stromal cell antigen 1, Tiam1 - t cell lymphoma invasion and metastasis 1, Ccl2 - chemokine (c-c motif) ligand 2]
GO:0001934	positive regulation of protein phosphorylation	0.000132	0.0886	2.64	9136	551	113	18	[Rap2a - ras related protein 2a, Gpr183 - g protein-coupled receptor 183, Tlr2 - toll-like receptor 2, Agap2 - arfgap with gtpase domain, ankyrin repeat and ph domain 2, Lif - leukemia inhibitory factor, Map4k4 - mitogen-activated protein kinase kinase kinase kinase 4, Met - met proto-oncogene, Lrp8 - low density lipoprotein receptor-related protein 8, apolipoprotein e receptor, Fnip2 - folliculi…
GO:0043207	response to external biotic stimulus	0.000145	0.0924	2.72	9136	505	113	17	[Vim - vimentin, Lcn2 - lipocalin 2, Itgax - integrin alpha x, Hp - haptoglobin, Nlrc3 - nlr family, card domain containing 3, Tlr2 - toll-like receptor 2, Tlr5 - toll-like receptor 5, Il7r - interleukin 7 receptor, Ednrb - endothelin receptor type b, Arid5a - at rich interactive domain 5a (mrf1-like), Clec4d - c-type lectin domain family 4, member d, Cd24a - cd24a antigen, Lgals3 - lectin, galac…
GO:0050900	leukocyte migration	0.000151	0.0922	5.17	9136	125	113	8	[Cd177 - cd177 antigen, Eps8 - epidermal growth factor receptor pathway substrate 8, Ednrb - endothelin receptor type b, Gpr183 - g protein-coupled receptor 183, Cd24a - cd24a antigen, Lgals3 - lectin, galactose binding, soluble 3, Cxcl3 - chemokine (c-x-c motif) ligand 3, Ccl2 - chemokine (c-c motif) ligand 2]
GO:0097577	sequestering of iron ion	0.000152	0.0885	80.85	9136	2	113	2	[Lcn2 - lipocalin 2, Fth1 - ferritin heavy chain 1]
GO:0002682	regulation of immune system process	0.000154	0.086	2.2	9136	880	113	24	[Slfn1 - schlafen 1, 5430435G22Rik - riken cdna 5430435g22 gene, Nlrc3 - nlr family, card domain containing 3, Ubash3b - ubiquitin associated and sh3 domain containing, b, Gpr183 - g protein-coupled receptor 183, Tlr2 - toll-like receptor 2, Tlr5 - toll-like receptor 5, Lif - leukemia inhibitory factor, Ocstamp - osteoclast stimulatory transmembrane protein, Cd177 - cd177 antigen, Tnfsf14 - tumor…
GO:0042127	regulation of cell proliferation	0.000196	0.105	2.17	9136	894	113	24	[Fn1 - fibronectin 1, Vim - vimentin, Slfn1 - schlafen 1, Itgax - integrin alpha x, Nlrc3 - nlr family, card domain containing 3, Gpr183 - g protein-coupled receptor 183, Tlr2 - toll-like receptor 2, Agap2 - arfgap with gtpase domain, ankyrin repeat and ph domain 2, Jarid2 - jumonji, at rich interactive domain 2, Lif - leukemia inhibitory factor, Ocstamp - osteoclast stimulatory transmembrane pro…
GO:0048246	macrophage chemotaxis	0.000208	0.107	24.25	9136	10	113	3	[Ednrb - endothelin receptor type b, Lgals3 - lectin, galactose binding, soluble 3, Ccl2 - chemokine (c-c motif) ligand 2]
GO:0071635	negative regulation of transforming growth factor beta production	0.000208	0.103	24.25	9136	10	113	3	[Fn1 - fibronectin 1, Met - met proto-oncogene, Cd24a - cd24a antigen]
GO:0009607	response to biotic stimulus	0.000225	0.108	2.62	9136	524	113	17	[Vim - vimentin, Lcn2 - lipocalin 2, Itgax - integrin alpha x, Hp - haptoglobin, Nlrc3 - nlr family, card domain containing 3, Tlr2 - toll-like receptor 2, Tlr5 - toll-like receptor 5, Il7r - interleukin 7 receptor, Ednrb - endothelin receptor type b, Arid5a - at rich interactive domain 5a (mrf1-like), Clec4d - c-type lectin domain family 4, member d, Cd24a - cd24a antigen, Lgals3 - lectin, galac…
GO:0045087	innate immune response	0.000228	0.105	3.36	9136	289	113	12	[Cd177 - cd177 antigen, Lcn2 - lipocalin 2, Arid5a - at rich interactive domain 5a (mrf1-like), Clec4d - c-type lectin domain family 4, member d, Tlr2 - toll-like receptor 2, Cd24a - cd24a antigen, Tlr5 - toll-like receptor 5, Msrb1 - methionine sulfoxide reductase b1, Lgals3 - lectin, galactose binding, soluble 3, C3 - complement component 3, Camp - cathelicidin antimicrobial peptide, Clec5a - c…
GO:0061844	antimicrobial humoral immune response mediated by antimicrobial peptide	0.00023	0.103	12.94	9136	25	113	4	[Lgals3 - lectin, galactose binding, soluble 3, Cxcl3 - chemokine (c-x-c motif) ligand 3, Ccl2 - chemokine (c-c motif) ligand 2, Camp - cathelicidin antimicrobial peptide]
GO:0050878	regulation of body fluid levels	0.00027	0.117	4.76	9136	136	113	8	[Met - met proto-oncogene, F7 - coagulation factor vii, Ednrb - endothelin receptor type b, Ubash3b - ubiquitin associated and sh3 domain containing, b, Anxa2 - annexin a2, Thbd - thrombomodulin, C3 - complement component 3, Kcnn4 - potassium intermediate/small conductance calcium-activated channel, subfamily n, member 4]
GO:0048583	regulation of response to stimulus	0.000294	0.123	1.62	9136	2200	113	44	[Rap2a - ras related protein 2a, Il1r2 - interleukin 1 receptor, type ii, Eps8 - epidermal growth factor receptor pathway substrate 8, Nr4a2 - nuclear receptor subfamily 4, group a, member 2, 5430435G22Rik - riken cdna 5430435g22 gene, Nlrc3 - nlr family, card domain containing 3, Tlr5 - toll-like receptor 5, Htra3 - htra serine peptidase 3, Lif - leukemia inhibitory factor, Cd177 - cd177 antigen…
GO:0042327	positive regulation of phosphorylation	0.000296	0.12	2.47	9136	588	113	18	[Rap2a - ras related protein 2a, Gpr183 - g protein-coupled receptor 183, Tlr2 - toll-like receptor 2, Agap2 - arfgap with gtpase domain, ankyrin repeat and ph domain 2, Lif - leukemia inhibitory factor, Map4k4 - mitogen-activated protein kinase kinase kinase kinase 4, Met - met proto-oncogene, Lrp8 - low density lipoprotein receptor-related protein 8, apolipoprotein e receptor, Fnip2 - folliculi…
GO:0016477	cell migration	0.000355	0.14	2.73	9136	444	113	15	[Fn1 - fibronectin 1, Eps8 - epidermal growth factor receptor pathway substrate 8, Nr4a2 - nuclear receptor subfamily 4, group a, member 2, Arhgap24 - rho gtpase activating protein 24, Rhou - ras homolog gene family, member u, Gpr183 - g protein-coupled receptor 183, Cd177 - cd177 antigen, Met - met proto-oncogene, Ednrb - endothelin receptor type b, Fmnl3 - formin-like 3, Cd24a - cd24a antigen, …
GO:0031399	regulation of protein modification process	0.000367	0.141	1.97	9136	1110	113	27	[Rap2a - ras related protein 2a, Slfn1 - schlafen 1, Nlrc3 - nlr family, card domain containing 3, Lif - leukemia inhibitory factor, Map4k4 - mitogen-activated protein kinase kinase kinase kinase 4, Pim1 - proviral integration site 1, Ednrb - endothelin receptor type b, Arid5a - at rich interactive domain 5a (mrf1-like), Bst1 - bone marrow stromal cell antigen 1, Cd24a - cd24a antigen, Dusp4 - du…
GO:1905517	macrophage migration	0.000374	0.139	20.21	9136	12	113	3	[Ednrb - endothelin receptor type b, Lgals3 - lectin, galactose binding, soluble 3, Ccl2 - chemokine (c-c motif) ligand 2]
GO:0008360	regulation of cell shape	0.000433	0.157	5.1	9136	111	113	7	[Fn1 - fibronectin 1, Eps8 - epidermal growth factor receptor pathway substrate 8, Cdc42ep3 - cdc42 effector protein (rho gtpase binding) 3, Rhou - ras homolog gene family, member u, Fmnl3 - formin-like 3, Gas7 - growth arrest specific 7, Ccl2 - chemokine (c-c motif) ligand 2]
GO:0065007	biological regulation	0.000433	0.153	1.23	9136	5837	113	89	[Rap2a - ras related protein 2a, Slfn1 - schlafen 1, Vim - vimentin, Hmha1 - histocompatibility (minor) ha-1, Eps8 - epidermal growth factor receptor pathway substrate 8, Nr4a2 - nuclear receptor subfamily 4, group a, member 2, Flrt2 - fibronectin leucine rich transmembrane protein 2, Cstb - cystatin b, Itgax - integrin alpha x, Rab3d - rab3d, member ras oncogene family, Slc9a7 - solute carrier f…
GO:0050921	positive regulation of chemotaxis	0.000448	0.154	6.06	9136	80	113	6	[Tnfsf14 - tumor necrosis factor (ligand) superfamily, member 14, Fn1 - fibronectin 1, Met - met proto-oncogene, F7 - coagulation factor vii, Tiam1 - t cell lymphoma invasion and metastasis 1, Ccl2 - chemokine (c-c motif) ligand 2]
GO:0051238	sequestering of metal ion	0.000451	0.151	53.9	9136	3	113	2	[Lcn2 - lipocalin 2, Fth1 - ferritin heavy chain 1]
GO:0061041	regulation of wound healing	0.000479	0.157	5.99	9136	81	113	6	[F7 - coagulation factor vii, Ubash3b - ubiquitin associated and sh3 domain containing, b, Anxa2 - annexin a2, Thbd - thrombomodulin, Ccl2 - chemokine (c-c motif) ligand 2, Cdkn1a - cyclin-dependent kinase inhibitor 1a (p21)]
GO:0009605	response to external stimulus	0.000517	0.165	2.17	9136	781	113	21	[Vim - vimentin, Nr4a2 - nuclear receptor subfamily 4, group a, member 2, Lcn2 - lipocalin 2, Itgax - integrin alpha x, Hp - haptoglobin, Nlrc3 - nlr family, card domain containing 3, Tlr2 - toll-like receptor 2, Tlr5 - toll-like receptor 5, Il7r - interleukin 7 receptor, F7 - coagulation factor vii, Bmf - bcl2 modifying factor, Ednrb - endothelin receptor type b, Arid5a - at rich interactive dom…
GO:0045765	regulation of angiogenesis	0.000517	0.162	3.87	9136	188	113	9	[Itgax - integrin alpha x, Ngp - neutrophilic granule protein, Pgk1 - phosphoglycerate kinase 1, Lgals3 - lectin, galactose binding, soluble 3, C3 - complement component 3, Lif - leukemia inhibitory factor, Ccl2 - chemokine (c-c motif) ligand 2, Pkm - pyruvate kinase, muscle, Camp - cathelicidin antimicrobial peptide]
GO:0019730	antimicrobial humoral response	0.00054	0.165	10.43	9136	31	113	4	[Lgals3 - lectin, galactose binding, soluble 3, Cxcl3 - chemokine (c-x-c motif) ligand 3, Ccl2 - chemokine (c-c motif) ligand 2, Camp - cathelicidin antimicrobial peptide]
GO:0031401	positive regulation of protein modification process	0.000564	0.168	2.22	9136	730	113	20	[Rap2a - ras related protein 2a, Gpr183 - g protein-coupled receptor 183, Tlr2 - toll-like receptor 2, Agap2 - arfgap with gtpase domain, ankyrin repeat and ph domain 2, Jarid2 - jumonji, at rich interactive domain 2, Lif - leukemia inhibitory factor, Map4k4 - mitogen-activated protein kinase kinase kinase kinase 4, Met - met proto-oncogene, Lrp8 - low density lipoprotein receptor-related protein…
GO:0042742	defense response to bacterium	0.000565	0.165	4.88	9136	116	113	7	[Il7r - interleukin 7 receptor, Lcn2 - lipocalin 2, Hp - haptoglobin, Clec4d - c-type lectin domain family 4, member d, Tlr5 - toll-like receptor 5, Tlr2 - toll-like receptor 2, Camp - cathelicidin antimicrobial peptide]
GO:0019220	regulation of phosphate metabolic process	0.00057	0.163	1.98	9136	1020	113	25	[Rap2a - ras related protein 2a, Slfn1 - schlafen 1, Slc2a6 - solute carrier family 2 (facilitated glucose transporter), member 6, Lif - leukemia inhibitory factor, Map4k4 - mitogen-activated protein kinase kinase kinase kinase 4, Pim1 - proviral integration site 1, Ednrb - endothelin receptor type b, Bst1 - bone marrow stromal cell antigen 1, Cd24a - cd24a antigen, Dusp4 - dual specificity phosp…
GO:0051174	regulation of phosphorus metabolic process	0.000578	0.162	1.98	9136	1021	113	25	[Rap2a - ras related protein 2a, Slfn1 - schlafen 1, Slc2a6 - solute carrier family 2 (facilitated glucose transporter), member 6, Lif - leukemia inhibitory factor, Map4k4 - mitogen-activated protein kinase kinase kinase kinase 4, Pim1 - proviral integration site 1, Ednrb - endothelin receptor type b, Bst1 - bone marrow stromal cell antigen 1, Cd24a - cd24a antigen, Dusp4 - dual specificity phosp…
GO:0007266	Rho protein signal transduction	0.000611	0.167	10.11	9136	32	113	4	[Eps8 - epidermal growth factor receptor pathway substrate 8, Cdc42ep3 - cdc42 effector protein (rho gtpase binding) 3, Rhou - ras homolog gene family, member u, Mcf2l - mcf.2 transforming sequence-like]
GO:0050867	positive regulation of cell activation	0.000619	0.166	3.46	9136	234	113	10	[Cd177 - cd177 antigen, Tnfsf14 - tumor necrosis factor (ligand) superfamily, member 14, Il7r - interleukin 7 receptor, Dgat1 - diacylglycerol o-acyltransferase 1, Gpr183 - g protein-coupled receptor 183, Clec4d - c-type lectin domain family 4, member d, Cd24a - cd24a antigen, Bst1 - bone marrow stromal cell antigen 1, Ccl2 - chemokine (c-c motif) ligand 2, Cdkn1a - cyclin-dependent kinase inhibi…
GO:0022604	regulation of cell morphogenesis	0.000641	0.169	2.99	9136	324	113	12	[Rap2a - ras related protein 2a, Fn1 - fibronectin 1, Vim - vimentin, Met - met proto-oncogene, Eps8 - epidermal growth factor receptor pathway substrate 8, Cdc42ep3 - cdc42 effector protein (rho gtpase binding) 3, Lrp8 - low density lipoprotein receptor-related protein 8, apolipoprotein e receptor, Rhou - ras homolog gene family, member u, Fmnl3 - formin-like 3, Gas7 - growth arrest specific 7, …
GO:0009617	response to bacterium	0.000649	0.168	3.75	9136	194	113	9	[Il7r - interleukin 7 receptor, Lcn2 - lipocalin 2, Hp - haptoglobin, Clec4d - c-type lectin domain family 4, member d, Tlr2 - toll-like receptor 2, Tlr5 - toll-like receptor 5, C3 - complement component 3, Ccl2 - chemokine (c-c motif) ligand 2, Camp - cathelicidin antimicrobial peptide]
GO:0045937	positive regulation of phosphate metabolic process	0.000677	0.171	2.31	9136	630	113	18	[Rap2a - ras related protein 2a, Gpr183 - g protein-coupled receptor 183, Tlr2 - toll-like receptor 2, Agap2 - arfgap with gtpase domain, ankyrin repeat and ph domain 2, Lif - leukemia inhibitory factor, Map4k4 - mitogen-activated protein kinase kinase kinase kinase 4, Met - met proto-oncogene, Lrp8 - low density lipoprotein receptor-related protein 8, apolipoprotein e receptor, Fnip2 - folliculi…
GO:0010562	positive regulation of phosphorus metabolic process	0.000677	0.168	2.31	9136	630	113	18	[Rap2a - ras related protein 2a, Gpr183 - g protein-coupled receptor 183, Tlr2 - toll-like receptor 2, Agap2 - arfgap with gtpase domain, ankyrin repeat and ph domain 2, Lif - leukemia inhibitory factor, Map4k4 - mitogen-activated protein kinase kinase kinase kinase 4, Met - met proto-oncogene, Lrp8 - low density lipoprotein receptor-related protein 8, apolipoprotein e receptor, Fnip2 - folliculi…
GO:0032103	positive regulation of response to external stimulus	0.000725	0.177	3.69	9136	197	113	9	[Fn1 - fibronectin 1, Tnfsf14 - tumor necrosis factor (ligand) superfamily, member 14, Met - met proto-oncogene, F7 - coagulation factor vii, Tlr2 - toll-like receptor 2, Cd24a - cd24a antigen, C3 - complement component 3, Tiam1 - t cell lymphoma invasion and metastasis 1, Ccl2 - chemokine (c-c motif) ligand 2]
GO:0048870	cell motility	0.000784	0.188	2.53	9136	479	113	15	[Fn1 - fibronectin 1, Eps8 - epidermal growth factor receptor pathway substrate 8, Nr4a2 - nuclear receptor subfamily 4, group a, member 2, Arhgap24 - rho gtpase activating protein 24, Rhou - ras homolog gene family, member u, Gpr183 - g protein-coupled receptor 183, Cd177 - cd177 antigen, Met - met proto-oncogene, Ednrb - endothelin receptor type b, Fmnl3 - formin-like 3, Cd24a - cd24a antigen, …
GO:0050865	regulation of cell activation	0.00084	0.198	2.75	9136	382	113	13	[Slfn1 - schlafen 1, Gpr183 - g protein-coupled receptor 183, Ubash3b - ubiquitin associated and sh3 domain containing, b, Cd177 - cd177 antigen, Tnfsf14 - tumor necrosis factor (ligand) superfamily, member 14, Il7r - interleukin 7 receptor, Dgat1 - diacylglycerol o-acyltransferase 1, Clec4d - c-type lectin domain family 4, member d, Cd24a - cd24a antigen, Bst1 - bone marrow stromal cell antigen …
GO:0051128	regulation of cellular component organization	0.000843	0.195	1.68	9136	1685	113	35	[Rap2a - ras related protein 2a, Vim - vimentin, Eps8 - epidermal growth factor receptor pathway substrate 8, Flrt2 - fibronectin leucine rich transmembrane protein 2, Nlrc3 - nlr family, card domain containing 3, Gas7 - growth arrest specific 7, Lif - leukemia inhibitory factor, Ocstamp - osteoclast stimulatory transmembrane protein, Cd177 - cd177 antigen, Map4k4 - mitogen-activated protein kina…
GO:0061045	negative regulation of wound healing	0.000864	0.197	9.24	9136	35	113	4	[Ubash3b - ubiquitin associated and sh3 domain containing, b, Anxa2 - annexin a2, Thbd - thrombomodulin, Cdkn1a - cyclin-dependent kinase inhibitor 1a (p21)]
GO:1903975	regulation of glial cell migration	0.000918	0.205	15.16	9136	16	113	3	[Vim - vimentin, Gpr183 - g protein-coupled receptor 183, Tiam1 - t cell lymphoma invasion and metastasis 1]
GO:0023051	regulation of signaling	0.000926	0.204	1.64	9136	1828	113	37	[Rap2a - ras related protein 2a, Il1r2 - interleukin 1 receptor, type ii, Eps8 - epidermal growth factor receptor pathway substrate 8, Nr4a2 - nuclear receptor subfamily 4, group a, member 2, 5430435G22Rik - riken cdna 5430435g22 gene, Nlrc3 - nlr family, card domain containing 3, Tlr5 - toll-like receptor 5, Htra3 - htra serine peptidase 3, Lif - leukemia inhibitory factor, Cd177 - cd177 antigen…
GO:0030198	extracellular matrix organization	0.000942	0.204	5.27	9136	92	113	6	[Fn1 - fibronectin 1, Flrt2 - fibronectin leucine rich transmembrane protein 2, Anxa2 - annexin a2, Sulf2 - sulfatase 2, Lgals3 - lectin, galactose binding, soluble 3, Mmp19 - matrix metallopeptidase 19]
GO:0001906	cell killing	0.000963	0.205	8.98	9136	36	113	4	[Lgals3 - lectin, galactose binding, soluble 3, C3 - complement component 3, Ccl2 - chemokine (c-c motif) ligand 2, Camp - cathelicidin antimicrobial peptide]

## Sheet: Set 3
Gene ontology enrichment analysis of gene sets (UpSet analysis) increased in RRV-induced murine BA.
GO Term	Description	P-value	FDR q-value	Enrichment	N	B	n	b	Genes
GO:0043615	astrocyte cell migration	0.000235	1	81.17	9132	5	45	2	[Hexb - hexosaminidase b, Ccl12 - chemokine (c-c motif) ligand 12]
GO:0060394	negative regulation of pathway-restricted SMAD protein phosphorylation	0.000836	1	45.1	9132	9	45	2	[Emilin1 - elastin microfibril interfacer 1, Pmepa1 - prostate transmembrane protein, androgen induced 1]
GO:1902285	semaphorin-plexin signaling pathway involved in neuron projection guidance	0.000836	1	45.1	9132	9	45	2	[Nrp2 - neuropilin 2, Plxnc1 - plexin c1]
GO:0034341	response to interferon-gamma	0.00085	1	9.33	9132	87	45	4	[H2-Aa - histocompatibility 2, class ii antigen a, alpha, Ccl12 - chemokine (c-c motif) ligand 12, Ciita - class ii transactivator, Cxcl16 - chemokine (c-x-c motif) ligand 16]
GO:0070663	regulation of leukocyte proliferation	0.000906	1	6.59	9132	154	45	5	[Spn - sialophorin, H2-Aa - histocompatibility 2, class ii antigen a, alpha, Card11 - caspase recruitment domain family, member 11, Rasal3 - ras protein activator like 3, Ccl12 - chemokine (c-c motif) ligand 12]

## Sheet: Set 4
Gene ontology enrichment analysis of gene sets (UpSet analysis) increased in RRV-induced murine BA.
GO Term	Description	P-value	FDR q-value	Enrichment	N	B	n	b	Genes
GO:1901700	response to oxygen-containing compound	8.35e-07	0.0112	4.55	9131	686	41	14	[C5ar1 - complement component 5a receptor 1, Abca1 - atp-binding cassette, sub-family a (abc1), member 1, Mmp9 - matrix metallopeptidase 9, Hif1a - hypoxia inducible factor 1, alpha subunit, Cxcl2 - chemokine (c-x-c motif) ligand 2, Hmox1 - heme oxygenase (decycling) 1, Pfkl - phosphofructokinase, liver, b-type, Igf2r - insulin-like growth factor 2 receptor, Lgmn - legumain, Zfp36l1 - zinc finger…
GO:0042221	response to chemical	1.51e-05	0.101	2.81	9131	1426	41	18	[C5ar1 - complement component 5a receptor 1, Ccl24 - chemokine (c-c motif) ligand 24, Abca1 - atp-binding cassette, sub-family a (abc1), member 1, Mmp9 - matrix metallopeptidase 9, Hif1a - hypoxia inducible factor 1, alpha subunit, Cxcl2 - chemokine (c-x-c motif) ligand 2, Etv5 - ets variant gene 5, Hmox1 - heme oxygenase (decycling) 1, Pfkl - phosphofructokinase, liver, b-type, Srxn1 - sulfiredo…
GO:0032879	regulation of localization	4.07e-05	0.182	2.62	9131	1531	41	18	[Hilpda - hypoxia inducible lipid droplet associated, C5ar1 - complement component 5a receptor 1, Ccl24 - chemokine (c-c motif) ligand 24, Mif - macrophage migration inhibitory factor, Abca1 - atp-binding cassette, sub-family a (abc1), member 1, Mmp9 - matrix metallopeptidase 9, Hif1a - hypoxia inducible factor 1, alpha subunit, Cttnbp2nl - cttnbp2 n-terminal like, Mertk - c-mer proto-oncogene ty…
GO:0008284	positive regulation of cell proliferation	6.62e-05	0.222	4.34	9131	513	41	10	[Hilpda - hypoxia inducible lipid droplet associated, Ccl24 - chemokine (c-c motif) ligand 24, Mif - macrophage migration inhibitory factor, C5ar1 - complement component 5a receptor 1, Mmp9 - matrix metallopeptidase 9, Tgm2 - transglutaminase 2, c polypeptide, Hif1a - hypoxia inducible factor 1, alpha subunit, Lgmn - legumain, Etv5 - ets variant gene 5, Hmox1 - heme oxygenase (decycling) 1]
GO:0048771	tissue remodeling	8.74e-05	0.235	16.81	9131	53	41	4	[Mmp9 - matrix metallopeptidase 9, Tgm2 - transglutaminase 2, c polypeptide, Hif1a - hypoxia inducible factor 1, alpha subunit, Mertk - c-mer proto-oncogene tyrosine kinase]
GO:0042127	regulation of cell proliferation	9.05e-05	0.202	3.24	9131	894	41	13	[Hilpda - hypoxia inducible lipid droplet associated, C5ar1 - complement component 5a receptor 1, Ccl24 - chemokine (c-c motif) ligand 24, Mif - macrophage migration inhibitory factor, Mmp9 - matrix metallopeptidase 9, Tgm2 - transglutaminase 2, c polypeptide, Hif1a - hypoxia inducible factor 1, alpha subunit, Etv5 - ets variant gene 5, Hmox1 - heme oxygenase (decycling) 1, Dab2 - disabled 2, mit…
GO:0045766	positive regulation of angiogenesis	0.000123	0.236	10.12	9131	110	41	5	[C5ar1 - complement component 5a receptor 1, Ccl24 - chemokine (c-c motif) ligand 24, Mmp9 - matrix metallopeptidase 9, Hif1a - hypoxia inducible factor 1, alpha subunit, Hmox1 - heme oxygenase (decycling) 1]
GO:0042981	regulation of apoptotic process	0.000136	0.228	3.11	9131	930	41	13	[C5ar1 - complement component 5a receptor 1, Mif - macrophage migration inhibitory factor, Mmp9 - matrix metallopeptidase 9, Tgm2 - transglutaminase 2, c polypeptide, Hif1a - hypoxia inducible factor 1, alpha subunit, Mertk - c-mer proto-oncogene tyrosine kinase, Hmox1 - heme oxygenase (decycling) 1, Ctsd - cathepsin d, Dab2 - disabled 2, mitogen-responsive phosphoprotein, Igf2r - insulin-like gr…
GO:0043491	protein kinase B signaling	0.00014	0.209	29.05	9131	23	41	3	[Zfp36l1 - zinc finger protein 36, c3h type-like 1, Mertk - c-mer proto-oncogene tyrosine kinase, Plk3 - polo-like kinase 3]
GO:0030335	positive regulation of cell migration	0.000152	0.205	5	9131	356	41	8	[C5ar1 - complement component 5a receptor 1, Ccl24 - chemokine (c-c motif) ligand 24, Mif - macrophage migration inhibitory factor, Mmp9 - matrix metallopeptidase 9, Dab2 - disabled 2, mitogen-responsive phosphoprotein, Hif1a - hypoxia inducible factor 1, alpha subunit, Lgmn - legumain, Hmox1 - heme oxygenase (decycling) 1]
GO:0043067	regulation of programmed cell death	0.000163	0.199	3.06	9131	947	41	13	[C5ar1 - complement component 5a receptor 1, Mif - macrophage migration inhibitory factor, Mmp9 - matrix metallopeptidase 9, Tgm2 - transglutaminase 2, c polypeptide, Hif1a - hypoxia inducible factor 1, alpha subunit, Mertk - c-mer proto-oncogene tyrosine kinase, Hmox1 - heme oxygenase (decycling) 1, Ctsd - cathepsin d, Dab2 - disabled 2, mitogen-responsive phosphoprotein, Igf2r - insulin-like gr…
GO:2000147	positive regulation of cell motility	0.000168	0.188	4.94	9131	361	41	8	[C5ar1 - complement component 5a receptor 1, Ccl24 - chemokine (c-c motif) ligand 24, Mif - macrophage migration inhibitory factor, Mmp9 - matrix metallopeptidase 9, Dab2 - disabled 2, mitogen-responsive phosphoprotein, Hif1a - hypoxia inducible factor 1, alpha subunit, Lgmn - legumain, Hmox1 - heme oxygenase (decycling) 1]
GO:1905954	positive regulation of lipid localization	0.000172	0.178	14.14	9131	63	41	4	[Hilpda - hypoxia inducible lipid droplet associated, Mif - macrophage migration inhibitory factor, Abca1 - atp-binding cassette, sub-family a (abc1), member 1, Dab2 - disabled 2, mitogen-responsive phosphoprotein]
GO:0051272	positive regulation of cellular component movement	0.000195	0.187	4.83	9131	369	41	8	[C5ar1 - complement component 5a receptor 1, Ccl24 - chemokine (c-c motif) ligand 24, Mif - macrophage migration inhibitory factor, Mmp9 - matrix metallopeptidase 9, Dab2 - disabled 2, mitogen-responsive phosphoprotein, Hif1a - hypoxia inducible factor 1, alpha subunit, Lgmn - legumain, Hmox1 - heme oxygenase (decycling) 1]
GO:1904018	positive regulation of vasculature development	0.000208	0.186	9.05	9131	123	41	5	[C5ar1 - complement component 5a receptor 1, Ccl24 - chemokine (c-c motif) ligand 24, Mmp9 - matrix metallopeptidase 9, Hif1a - hypoxia inducible factor 1, alpha subunit, Hmox1 - heme oxygenase (decycling) 1]
GO:0040017	positive regulation of locomotion	0.000226	0.19	4.73	9131	377	41	8	[C5ar1 - complement component 5a receptor 1, Ccl24 - chemokine (c-c motif) ligand 24, Mif - macrophage migration inhibitory factor, Mmp9 - matrix metallopeptidase 9, Dab2 - disabled 2, mitogen-responsive phosphoprotein, Hif1a - hypoxia inducible factor 1, alpha subunit, Lgmn - legumain, Hmox1 - heme oxygenase (decycling) 1]
GO:0070887	cellular response to chemical stimulus	0.000233	0.184	2.95	9131	981	41	13	[Ccl24 - chemokine (c-c motif) ligand 24, Abca1 - atp-binding cassette, sub-family a (abc1), member 1, Mmp9 - matrix metallopeptidase 9, Hif1a - hypoxia inducible factor 1, alpha subunit, Cxcl2 - chemokine (c-x-c motif) ligand 2, Etv5 - ets variant gene 5, Hmox1 - heme oxygenase (decycling) 1, Srxn1 - sulfiredoxin 1 homolog (s. cerevisiae), Dab2 - disabled 2, mitogen-responsive phosphoprotein, Lg…
GO:0007186	G protein-coupled receptor signaling pathway	0.0003	0.224	6.42	9131	208	41	6	[C5ar1 - complement component 5a receptor 1, Ccl24 - chemokine (c-c motif) ligand 24, Abca1 - atp-binding cassette, sub-family a (abc1), member 1, Gnb5 - guanine nucleotide binding protein (g protein), beta 5, Tgm2 - transglutaminase 2, c polypeptide, Igf2r - insulin-like growth factor 2 receptor]
GO:0002685	regulation of leukocyte migration	0.00031	0.219	8.31	9131	134	41	5	[C5ar1 - complement component 5a receptor 1, Mif - macrophage migration inhibitory factor, Ccl24 - chemokine (c-c motif) ligand 24, Mmp9 - matrix metallopeptidase 9, Lgmn - legumain]
GO:0048661	positive regulation of smooth muscle cell proliferation	0.000355	0.239	11.72	9131	76	41	4	[Mmp9 - matrix metallopeptidase 9, Tgm2 - transglutaminase 2, c polypeptide, Hif1a - hypoxia inducible factor 1, alpha subunit, Hmox1 - heme oxygenase (decycling) 1]
GO:0010941	regulation of cell death	0.000393	0.251	2.8	9131	1034	41	13	[C5ar1 - complement component 5a receptor 1, Mif - macrophage migration inhibitory factor, Mmp9 - matrix metallopeptidase 9, Tgm2 - transglutaminase 2, c polypeptide, Hif1a - hypoxia inducible factor 1, alpha subunit, Mertk - c-mer proto-oncogene tyrosine kinase, Hmox1 - heme oxygenase (decycling) 1, Ctsd - cathepsin d, Dab2 - disabled 2, mitogen-responsive phosphoprotein, Igf2r - insulin-like gr…
GO:0006979	response to oxidative stress	0.000416	0.254	6.05	9131	221	41	6	[Mmp9 - matrix metallopeptidase 9, Srxn1 - sulfiredoxin 1 homolog (s. cerevisiae), Hif1a - hypoxia inducible factor 1, alpha subunit, Etv5 - ets variant gene 5, Plk3 - polo-like kinase 3, Hmox1 - heme oxygenase (decycling) 1]
GO:0000904	cell morphogenesis involved in differentiation	0.000498	0.29	10.73	9131	83	41	4	[Lamc1 - laminin, gamma 1, Dab2 - disabled 2, mitogen-responsive phosphoprotein, C230081A13Rik - riken cdna c230081a13 gene, Mertk - c-mer proto-oncogene tyrosine kinase]
GO:0006879	cellular iron ion homeostasis	0.000498	0.278	19.09	9131	35	41	3	[Hif1a - hypoxia inducible factor 1, alpha subunit, Slc39a14 - solute carrier family 39 (zinc transporter), member 14, Hmox1 - heme oxygenase (decycling) 1]
GO:0043066	negative regulation of apoptotic process	0.000513	0.276	3.73	9131	538	41	9	[Mif - macrophage migration inhibitory factor, C5ar1 - complement component 5a receptor 1, Mmp9 - matrix metallopeptidase 9, Dab2 - disabled 2, mitogen-responsive phosphoprotein, Hif1a - hypoxia inducible factor 1, alpha subunit, Lgmn - legumain, Mertk - c-mer proto-oncogene tyrosine kinase, Plk3 - polo-like kinase 3, Hmox1 - heme oxygenase (decycling) 1]
GO:0043470	regulation of carbohydrate catabolic process	0.000541	0.279	18.56	9131	36	41	3	[Mif - macrophage migration inhibitory factor, Hif1a - hypoxia inducible factor 1, alpha subunit, Ppp1r3b - protein phosphatase 1, regulatory (inhibitor) subunit 3b]
GO:2000107	negative regulation of leukocyte apoptotic process	0.000587	0.292	18.06	9131	37	41	3	[Mif - macrophage migration inhibitory factor, Hif1a - hypoxia inducible factor 1, alpha subunit, Mertk - c-mer proto-oncogene tyrosine kinase]
GO:0034446	substrate adhesion-dependent cell spreading	0.000587	0.282	18.06	9131	37	41	3	[Lamc1 - laminin, gamma 1, C230081A13Rik - riken cdna c230081a13 gene, Mertk - c-mer proto-oncogene tyrosine kinase]
GO:0033993	response to lipid	0.000589	0.272	4.72	9131	330	41	7	[Abca1 - atp-binding cassette, sub-family a (abc1), member 1, Dab2 - disabled 2, mitogen-responsive phosphoprotein, Igf2r - insulin-like growth factor 2 receptor, Cxcl2 - chemokine (c-x-c motif) ligand 2, Nos2 - nitric oxide synthase 2, inducible, Scd2 - stearoyl-coenzyme a desaturase 2, Zfp36l1 - zinc finger protein 36, c3h type-like 1]
GO:0043069	negative regulation of programmed cell death	0.000636	0.284	3.62	9131	554	41	9	[Mif - macrophage migration inhibitory factor, C5ar1 - complement component 5a receptor 1, Mmp9 - matrix metallopeptidase 9, Dab2 - disabled 2, mitogen-responsive phosphoprotein, Hif1a - hypoxia inducible factor 1, alpha subunit, Lgmn - legumain, Mertk - c-mer proto-oncogene tyrosine kinase, Plk3 - polo-like kinase 3, Hmox1 - heme oxygenase (decycling) 1]
GO:0045646	regulation of erythrocyte differentiation	0.000636	0.275	17.58	9131	38	41	3	[Hif1a - hypoxia inducible factor 1, alpha subunit, Mafb - v-maf musculoaponeurotic fibrosarcoma oncogene family, protein b (avian), Zfp36l1 - zinc finger protein 36, c3h type-like 1]
GO:0046886	positive regulation of hormone biosynthetic process	0.000694	0.291	49.49	9131	9	41	2	[Dab2 - disabled 2, mitogen-responsive phosphoprotein, Hif1a - hypoxia inducible factor 1, alpha subunit]
GO:2001234	negative regulation of apoptotic signaling pathway	0.000739	0.301	6.87	9131	162	41	5	[Mif - macrophage migration inhibitory factor, Mmp9 - matrix metallopeptidase 9, Dab2 - disabled 2, mitogen-responsive phosphoprotein, Hif1a - hypoxia inducible factor 1, alpha subunit, Hmox1 - heme oxygenase (decycling) 1]
GO:0032410	negative regulation of transporter activity	0.00074	0.292	16.7	9131	40	41	3	[Gnb5 - guanine nucleotide binding protein (g protein), beta 5, Mmp9 - matrix metallopeptidase 9, Cttnbp2nl - cttnbp2 n-terminal like]
GO:0051049	regulation of transport	0.000767	0.294	2.78	9131	963	41	12	[Mif - macrophage migration inhibitory factor, Abca1 - atp-binding cassette, sub-family a (abc1), member 1, Mmp9 - matrix metallopeptidase 9, Gnb5 - guanine nucleotide binding protein (g protein), beta 5, Dab2 - disabled 2, mitogen-responsive phosphoprotein, Hif1a - hypoxia inducible factor 1, alpha subunit, Nos2 - nitric oxide synthase 2, inducible, Cttnbp2nl - cttnbp2 n-terminal like, Plk3 - po…
GO:0062013	positive regulation of small molecule metabolic process	0.000829	0.309	9.38	9131	95	41	4	[Mif - macrophage migration inhibitory factor, Dab2 - disabled 2, mitogen-responsive phosphoprotein, Hif1a - hypoxia inducible factor 1, alpha subunit, Nos2 - nitric oxide synthase 2, inducible]
GO:0050790	regulation of catalytic activity	0.000854	0.31	2.58	9131	1120	41	13	[C5ar1 - complement component 5a receptor 1, Ccl24 - chemokine (c-c motif) ligand 24, Mif - macrophage migration inhibitory factor, Mmp9 - matrix metallopeptidase 9, Hif1a - hypoxia inducible factor 1, alpha subunit, Mertk - c-mer proto-oncogene tyrosine kinase, Ctsd - cathepsin d, Gnb5 - guanine nucleotide binding protein (g protein), beta 5, Dab2 - disabled 2, mitogen-responsive phosphoprotein,…
GO:0002687	positive regulation of leukocyte migration	0.000863	0.305	9.28	9131	96	41	4	[C5ar1 - complement component 5a receptor 1, Ccl24 - chemokine (c-c motif) ligand 24, Mmp9 - matrix metallopeptidase 9, Lgmn - legumain]
GO:0043619	regulation of transcription from RNA polymerase II promoter in response to oxidative stress	0.000865	0.298	44.54	9131	10	41	2	[Hif1a - hypoxia inducible factor 1, alpha subunit, Hmox1 - heme oxygenase (decycling) 1]
GO:0045647	negative regulation of erythrocyte differentiation	0.000865	0.29	44.54	9131	10	41	2	[Mafb - v-maf musculoaponeurotic fibrosarcoma oncogene family, protein b (avian), Zfp36l1 - zinc finger protein 36, c3h type-like 1]
GO:1905952	regulation of lipid localization	0.000932	0.305	9.09	9131	98	41	4	[Hilpda - hypoxia inducible lipid droplet associated, Mif - macrophage migration inhibitory factor, Abca1 - atp-binding cassette, sub-family a (abc1), member 1, Dab2 - disabled 2, mitogen-responsive phosphoprotein]
GO:0006875	cellular metal ion homeostasis	0.000941	0.301	5.18	9131	258	41	6	[C5ar1 - complement component 5a receptor 1, Tgm2 - transglutaminase 2, c polypeptide, Hif1a - hypoxia inducible factor 1, alpha subunit, Cxcl2 - chemokine (c-x-c motif) ligand 2, Slc39a14 - solute carrier family 39 (zinc transporter), member 14, Hmox1 - heme oxygenase (decycling) 1]
GO:0043524	negative regulation of neuron apoptotic process	0.000968	0.302	9	9131	99	41	4	[C5ar1 - complement component 5a receptor 1, Hif1a - hypoxia inducible factor 1, alpha subunit, Lgmn - legumain, Hmox1 - heme oxygenase (decycling) 1]

## Sheet: Set 5
Gene ontology enrichment analysis of gene sets (UpSet analysis) increased in RRV-induced murine BA.
GO Term	Description	P-value	FDR q-value	Enrichment	N	B	n	b	Genes
GO:0007154	cell communication	0.000131	1	13.68	9130	267	10	4	[Itga6 - integrin alpha 6, Ccr1 - chemokine (c-c motif) receptor 1, Slc2a1 - solute carrier family 2 (facilitated glucose transporter), member 1, Stab1 - stabilin 1]
GO:0007155	cell adhesion	0.000213	1	12.05	9130	303	10	4	[Itga6 - integrin alpha 6, Adam8 - a disintegrin and metallopeptidase domain 8, Slc7a11 - solute carrier family 7 (cationic amino acid transporter, y+ system), member 11, Stab1 - stabilin 1]
GO:0022610	biological adhesion	0.00023	1	11.82	9130	309	10	4	[Itga6 - integrin alpha 6, Adam8 - a disintegrin and metallopeptidase domain 8, Slc7a11 - solute carrier family 7 (cationic amino acid transporter, y+ system), member 11, Stab1 - stabilin 1]
GO:0050900	leukocyte migration	0.00028	0.941	21.91	9130	125	10	3	[Itga6 - integrin alpha 6, Adam8 - a disintegrin and metallopeptidase domain 8, Ccr1 - chemokine (c-c motif) receptor 1]
GO:0098609	cell-cell adhesion	0.000518	1	17.79	9130	154	10	3	[Itga6 - integrin alpha 6, Adam8 - a disintegrin and metallopeptidase domain 8, Slc7a11 - solute carrier family 7 (cationic amino acid transporter, y+ system), member 11]
GO:0007160	cell-matrix adhesion	0.000952	1	42.47	9130	43	10	2	[Itga6 - integrin alpha 6, Adam8 - a disintegrin and metallopeptidase domain 8]

## Sheet: Set 6
Gene ontology enrichment analysis of gene sets (UpSet analysis) increased in RRV-induced murine BA.
GO Term	Description	P-value	FDR q-value	Enrichment	N	B	n	b	Genes
GO:0009617	response to bacterium	1.27e-05	0.17	23.65	9130	193	8	4	[Saa3 - serum amyloid a 3, Lrg1 - leucine-rich alpha-2-glycoprotein 1, Bnip3 - bcl2/adenovirus e1b interacting protein 3, Slpi - secretory leukocyte peptidase inhibitor]
GO:0050873	brown fat cell differentiation	0.00014	0.939	108.69	9130	21	8	2	[Lrg1 - leucine-rich alpha-2-glycoprotein 1, Bnip3 - bcl2/adenovirus e1b interacting protein 3]
GO:0051707	response to other organism	0.000188	0.843	11.89	9130	384	8	4	[Saa3 - serum amyloid a 3, Lrg1 - leucine-rich alpha-2-glycoprotein 1, Bnip3 - bcl2/adenovirus e1b interacting protein 3, Slpi - secretory leukocyte peptidase inhibitor]
GO:0043207	response to external biotic stimulus	0.000538	1	9.06	9130	504	8	4	[Bnip3 - bcl2/adenovirus e1b interacting protein 3, Saa3 - serum amyloid a 3, Lrg1 - leucine-rich alpha-2-glycoprotein 1, Slpi - secretory leukocyte peptidase inhibitor]
GO:0009607	response to biotic stimulus	0.000619	1	8.73	9130	523	8	4	[Bnip3 - bcl2/adenovirus e1b interacting protein 3, Saa3 - serum amyloid a 3, Lrg1 - leucine-rich alpha-2-glycoprotein 1, Slpi - secretory leukocyte peptidase inhibitor]
GO:0002462	tolerance induction to nonself antigen	0.000876	1	1141.25	9130	1	8	1	[C3ar1 - complement component 3a receptor 1]
GO:0071279	cellular response to cobalt ion	0.000876	1	1141.25	9130	1	8	1	[Bnip3 - bcl2/adenovirus e1b interacting protein 3]
GO:0051704	multi-organism process	0.000877	1	7.97	9130	573	8	4	[Bnip3 - bcl2/adenovirus e1b interacting protein 3, Saa3 - serum amyloid a 3, Lrg1 - leucine-rich alpha-2-glycoprotein 1, Slpi - secretory leukocyte peptidase inhibitor]

## Sheet: Set 7
Gene ontology enrichment analysis of gene sets (UpSet analysis) increased in RRV-induced murine BA.
GO Term	Description	P-value	FDR q-value	Enrichment	N	B	n	b	Genes
GO:0030593	neutrophil chemotaxis	0.000513	1	56.71	9130	46	7	2	[Trem1 - triggering receptor expressed on myeloid cells 1, Spp1 - secreted phosphoprotein 1]
GO:0071621	granulocyte chemotaxis	0.000607	1	52.17	9130	50	7	2	[Trem1 - triggering receptor expressed on myeloid cells 1, Spp1 - secreted phosphoprotein 1]
GO:1990266	neutrophil migration	0.000682	1	49.22	9130	53	7	2	[Trem1 - triggering receptor expressed on myeloid cells 1, Spp1 - secreted phosphoprotein 1]
GO:0034103	regulation of tissue remodeling	0.000734	1	47.43	9130	55	7	2	[Spp1 - secreted phosphoprotein 1, Gpnmb - glycoprotein (transmembrane) nmb]
GO:2000866	positive regulation of estradiol secretion	0.000767	1	1304.29	9130	1	7	1	[Spp1 - secreted phosphoprotein 1]
GO:0097530	granulocyte migration	0.000816	1	44.98	9130	58	7	2	[Trem1 - triggering receptor expressed on myeloid cells 1, Spp1 - secreted phosphoprotein 1]
GO:1905954	positive regulation of lipid localization	0.000962	1	41.41	9130	63	7	2	[Spp1 - secreted phosphoprotein 1, Ikbke - inhibitor of kappab kinase epsilon]
GO:0001503	ossification	0.000962	1	41.41	9130	63	7	2	[Mmp14 - matrix metallopeptidase 14 (membrane-inserted), Spp1 - secreted phosphoprotein 1]

## Sheet: Set 8
Gene ontology enrichment analysis of gene sets (UpSet analysis) increased in RRV-induced murine BA.
GO Term	Description	P-value	FDR q-value	Enrichment	N	B	n	b	Genes
GO:0045669	positive regulation of osteoblast differentiation	0.000368	1	66.89	9130	39	7	2	[Fam20c - family with sequence similarity 20, member c, Vegfa - vascular endothelial growth factor a]
GO:0071456	cellular response to hypoxia	0.000513	1	56.71	9130	46	7	2	[Egln3 - egl nine homolog 3 (c. elegans), Vegfa - vascular endothelial growth factor a]
GO:0036294	cellular response to decreased oxygen levels	0.000607	1	52.17	9130	50	7	2	[Egln3 - egl nine homolog 3 (c. elegans), Vegfa - vascular endothelial growth factor a]
GO:0001501	skeletal system development	0.000734	1	47.43	9130	55	7	2	[Fam20c - family with sequence similarity 20, member c, Vcan - versican]
GO:0045778	positive regulation of ossification	0.000761	1	46.58	9130	56	7	2	[Fam20c - family with sequence similarity 20, member c, Vegfa - vascular endothelial growth factor a]
GO:1905604	negative regulation of maintenance of permeability of blood-brain barrier	0.000767	1	1304.29	9130	1	7	1	[Vegfa - vascular endothelial growth factor a]
GO:1905291	positive regulation of CAMKK-AMPK signaling cascade	0.000767	1	1304.29	9130	1	7	1	[Trem2 - triggering receptor expressed on myeloid cells 2]
GO:0036179	osteoclast maturation	0.000767	1	1304.29	9130	1	7	1	[Fam20c - family with sequence similarity 20, member c]
GO:1903141	negative regulation of establishment of endothelial barrier	0.000767	1	1304.29	9130	1	7	1	[Vegfa - vascular endothelial growth factor a]
GO:1903080	regulation of C-C chemokine receptor CCR7 signaling pathway	0.000767	1	1304.29	9130	1	7	1	[Trem2 - triggering receptor expressed on myeloid cells 2]
GO:1903082	positive regulation of C-C chemokine receptor CCR7 signaling pathway	0.000767	0.936	1304.29	9130	1	7	1	[Trem2 - triggering receptor expressed on myeloid cells 2]
GO:0002575	basophil chemotaxis	0.000767	0.858	1304.29	9130	1	7	1	[Vegfa - vascular endothelial growth factor a]
GO:1903572	positive regulation of protein kinase D signaling	0.000767	0.792	1304.29	9130	1	7	1	[Vegfa - vascular endothelial growth factor a]
GO:1903570	regulation of protein kinase D signaling	0.000767	0.735	1304.29	9130	1	7	1	[Vegfa - vascular endothelial growth factor a]
GO:2000350	positive regulation of CD40 signaling pathway	0.000767	0.686	1304.29	9130	1	7	1	[Trem2 - triggering receptor expressed on myeloid cells 2]
GO:1901551	negative regulation of endothelial cell development	0.000767	0.643	1304.29	9130	1	7	1	[Vegfa - vascular endothelial growth factor a]
GO:1901492	positive regulation of lymphangiogenesis	0.000767	0.605	1304.29	9130	1	7	1	[Vegfa - vascular endothelial growth factor a]
GO:0070392	detection of lipoteichoic acid	0.000767	0.572	1304.29	9130	1	7	1	[Trem2 - triggering receptor expressed on myeloid cells 2]
GO:1901980	positive regulation of inward rectifier potassium channel activity	0.000767	0.542	1304.29	9130	1	7	1	[Trem2 - triggering receptor expressed on myeloid cells 2]
GO:0071895	odontoblast differentiation	0.000767	0.515	1304.29	9130	1	7	1	[Fam20c - family with sequence similarity 20, member c]
GO:0071453	cellular response to oxygen levels	0.000932	0.596	42.07	9130	62	7	2	[Egln3 - egl nine homolog 3 (c. elegans), Vegfa - vascular endothelial growth factor a]
GO:0008283	cell proliferation	0.00095	0.58	13.78	9130	284	7	3	[Trem2 - triggering receptor expressed on myeloid cells 2, Vegfa - vascular endothelial growth factor a, Tgfbi - transforming growth factor, beta induced]

## Sheet: Set 9
Gene ontology enrichment analysis of gene sets (UpSet analysis) increased in RRV-induced murine BA.
GO Term	Description	P-value	FDR q-value	Enrichment	N	B	n	b	Genes
GO:0043416	regulation of skeletal muscle tissue regeneration	0.000657	1	1521.67	9130	2	3	1	[Hopx - hop homeobox]
GO:0043415	positive regulation of skeletal muscle tissue regeneration	0.000657	1	1521.67	9130	2	3	1	[Hopx - hop homeobox]
GO:0006842	tricarboxylic acid transport	0.000657	1	1521.67	9130	2	3	1	[Sfxn5 - sideroflexin 5]
GO:0000103	sulfate assimilation	0.000657	1	1521.67	9130	2	3	1	[Papss2 - 3'-phosphoadenosine 5'-phosphosulfate synthase 2]
GO:0050428	3'-phosphoadenosine 5'-phosphosulfate biosynthetic process	0.000657	1	1521.67	9130	2	3	1	[Papss2 - 3'-phosphoadenosine 5'-phosphosulfate synthase 2]
GO:0015746	citrate transport	0.000657	1	1521.67	9130	2	3	1	[Sfxn5 - sideroflexin 5]
GO:0034036	purine ribonucleoside bisphosphate biosynthetic process	0.000657	1	1521.67	9130	2	3	1	[Papss2 - 3'-phosphoadenosine 5'-phosphosulfate synthase 2]
GO:0042891	antibiotic transport	0.000986	1	1014.44	9130	3	3	1	[Sfxn5 - sideroflexin 5]
GO:0050427	3'-phosphoadenosine 5'-phosphosulfate metabolic process	0.000986	1	1014.44	9130	3	3	1	[Papss2 - 3'-phosphoadenosine 5'-phosphosulfate synthase 2]
GO:0034035	purine ribonucleoside bisphosphate metabolic process	0.000986	1	1014.44	9130	3	3	1	[Papss2 - 3'-phosphoadenosine 5'-phosphosulfate synthase 2]

## Sheet: Set 10
Gene ontology enrichment analysis of gene sets (UpSet analysis) increased in RRV-induced murine BA.	Gene ontology enrichment analysis of gene sets (UpSet analysis) increased in RRV-induced murine BA.	Gene ontology enrichment analysis of gene sets (UpSet analysis) increased in RRV-induced murine BA.	Gene ontology enrichment analysis of gene sets (UpSet analysis) increased in RRV-induced murine BA.	Gene ontology enrichment analysis of gene sets (UpSet analysis) increased in RRV-induced murine BA.	Gene ontology enrichment analysis of gene sets (UpSet analysis) increased in RRV-induced murine BA.	Gene ontology enrichment analysis of gene sets (UpSet analysis) increased in RRV-induced murine BA.	Gene ontology enrichment analysis of gene sets (UpSet analysis) increased in RRV-induced murine BA.	Gene ontology enrichment analysis of gene sets (UpSet analysis) increased in RRV-induced murine BA.	Gene ontology enrichment analysis of gene sets (UpSet analysis) increased in RRV-induced murine BA.	Gene ontology enrichment analysis of gene sets (UpSet analysis) increased in RRV-induced murine BA.	Gene ontology enrichment analysis of gene sets (UpSet analysis) increased in RRV-induced murine BA.	Gene ontology enrichment analysis of gene sets (UpSet analysis) increased in RRV-induced murine BA.	Gene ontology enrichment analysis of gene sets (UpSet analysis) increased in RRV-induced murine BA.	Gene ontology enrichment analysis of gene sets (UpSet analysis) increased in RRV-induced murine BA.	Gene ontology enrichment analysis of gene sets (UpSet analysis) increased in RRV-induced murine BA.	Gene ontology enrichment analysis of gene sets (UpSet analysis) increased in RRV-induced murine BA.	Gene ontology enrichment analysis of gene sets (UpSet analysis) increased in RRV-induced murine BA.	Gene ontology enrichment analysis of gene sets (UpSet analysis) increased in RRV-induced murine BA.	Gene ontology enrichment analysis of gene sets (UpSet analysis) increased in RRV-induced murine BA.	Gene ontology enrichment analysis of gene sets (UpSet analysis) increased in RRV-induced murine BA.	Gene ontology enrichment analysis of gene sets (UpSet analysis) increased in RRV-induced murine BA.	Gene ontology enrichment analysis of gene sets (UpSet analysis) increased in RRV-induced murine BA.	Gene ontology enrichment analysis of gene sets (UpSet analysis) increased in RRV-induced murine BA.	Gene ontology enrichment analysis of gene sets (UpSet analysis) increased in RRV-induced murine BA.	Gene ontology enrichment analysis of gene sets (UpSet analysis) increased in RRV-induced murine BA.	Gene ontology enrichment analysis of gene sets (UpSet analysis) increased in RRV-induced murine BA.	Gene ontology enrichment analysis of gene sets (UpSet analysis) increased in RRV-induced murine BA.	Gene ontology enrichment analysis of gene sets (UpSet analysis) increased in RRV-induced murine BA.	Gene ontology enrichment analysis of gene sets (UpSet analysis) increased in RRV-induced murine BA.	Gene ontology enrichment analysis of gene sets (UpSet analysis) increased in RRV-induced murine BA.	Gene ontology enrichment analysis of gene sets (UpSet analysis) increased in RRV-induced murine BA.	Gene ontology enrichment analysis of gene sets (UpSet analysis) increased in RRV-induced murine BA.	Gene ontology enrichment analysis of gene sets (UpSet analysis) increased in RRV-induced murine BA.	Gene ontology enrichment analysis of gene sets (UpSet analysis) increased in RRV-induced murine BA.	Gene ontology enrichment analysis of gene sets (UpSet analysis) increased in RRV-induced murine BA.	Gene ontology enrichment analysis of gene sets (UpSet analysis) increased in RRV-induced murine BA.	Gene ontology enrichment analysis of gene sets (UpSet analysis) increased in RRV-induced murine BA.	Gene ontology enrichment analysis of gene sets (UpSet analysis) increased in RRV-induced murine BA.	Gene ontology enrichment analysis of gene sets (UpSet analysis) increased in RRV-induced murine BA.	Gene ontology enrichment analysis of gene sets (UpSet analysis) increased in RRV-induced murine BA.	Gene ontology enrichment analysis of gene sets (UpSet analysis) increased in RRV-induced murine BA.	Gene ontology enrichment analysis of gene sets (UpSet analysis) increased in RRV-induced murine BA.	Gene ontology enrichment analysis of gene sets (UpSet analysis) increased in RRV-induced murine BA.	Gene ontology enrichment analysis of gene sets (UpSet analysis) increased in RRV-induced murine BA.	Gene ontology enrichment analysis of gene sets (UpSet analysis) increased in RRV-induced murine BA.	Gene ontology enrichment analysis of gene sets (UpSet analysis) increased in RRV-induced murine BA.	Gene ontology enrichment analysis of gene sets (UpSet analysis) increased in RRV-induced murine BA.	Gene ontology enrichment analysis of gene sets (UpSet analysis) increased in RRV-induced murine BA.	Gene ontology enrichment analysis of gene sets (UpSet analysis) increased in RRV-induced murine BA.
GO Term	Description	P-value	FDR q-value	Enrichment	N	B	n	b	Genes
GO:0036100	leukotriene catabolic process	0.000219	1	4565	9130	1	2	1	[Cyp4f18 - cytochrome p450, family 4, subfamily f, polypeptide 18]
GO:0036101	leukotriene B4 catabolic process	0.000219	1	4565	9130	1	2	1	[Cyp4f18 - cytochrome p450, family 4, subfamily f, polypeptide 18]
GO:0036102	leukotriene B4 metabolic process	0.000219	0.98	4565	9130	1	2	1	[Cyp4f18 - cytochrome p450, family 4, subfamily f, polypeptide 18]
GO:0042377	vitamin K catabolic process	0.000219	0.735	4565	9130	1	2	1	[Cyp4f18 - cytochrome p450, family 4, subfamily f, polypeptide 18]
GO:0042361	menaquinone catabolic process	0.000219	0.588	4565	9130	1	2	1	[Cyp4f18 - cytochrome p450, family 4, subfamily f, polypeptide 18]
GO:0019373	epoxygenase P450 pathway	0.000219	0.49	4565	9130	1	2	1	[Cyp4f18 - cytochrome p450, family 4, subfamily f, polypeptide 18]
GO:1901662	quinone catabolic process	0.000438	0.84	2282.5	9130	2	2	1	[Cyp4f18 - cytochrome p450, family 4, subfamily f, polypeptide 18]
GO:0042374	phylloquinone metabolic process	0.000438	0.735	2282.5	9130	2	2	1	[Cyp4f18 - cytochrome p450, family 4, subfamily f, polypeptide 18]
GO:0042376	phylloquinone catabolic process	0.000438	0.653	2282.5	9130	2	2	1	[Cyp4f18 - cytochrome p450, family 4, subfamily f, polypeptide 18]
GO:0042360	vitamin E metabolic process	0.000438	0.588	2282.5	9130	2	2	1	[Cyp4f18 - cytochrome p450, family 4, subfamily f, polypeptide 18]
GO:0042363	fat-soluble vitamin catabolic process	0.000438	0.535	2282.5	9130	2	2	1	[Cyp4f18 - cytochrome p450, family 4, subfamily f, polypeptide 18]
GO:0009233	menaquinone metabolic process	0.000438	0.49	2282.5	9130	2	2	1	[Cyp4f18 - cytochrome p450, family 4, subfamily f, polypeptide 18]
GO:1901523	icosanoid catabolic process	0.000657	0.679	1521.67	9130	3	2	1	[Cyp4f18 - cytochrome p450, family 4, subfamily f, polypeptide 18]
GO:0009111	vitamin catabolic process	0.000657	0.63	1521.67	9130	3	2	1	[Cyp4f18 - cytochrome p450, family 4, subfamily f, polypeptide 18]
GO:0032304	negative regulation of icosanoid secretion	0.000657	0.588	1521.67	9130	3	2	1	[Cyp4f18 - cytochrome p450, family 4, subfamily f, polypeptide 18]
GO:0042758	long-chain fatty acid catabolic process	0.000876	0.735	1141.25	9130	4	2	1	[Cyp4f18 - cytochrome p450, family 4, subfamily f, polypeptide 18]
[truncated: 5,000 more columns]

[truncated: 1 more sheets: Set 11]
